# Supplementary material for: HyperFoods: Machine intelligent mapping of cancer-beating molecules in foods
Source: Sci Rep. 2019 Jul 3;9:9237. doi: 10.1038/s41598-019-45349-y (PMC6610092; doi:10.1038/s41598-019-45349-y)
Supplement: Supplementary file 2 — Dataset 1 [file 41598_2019_45349_MOESM2_ESM.csv]

Index	F-score	AC_correct	non_AC_correct	Log(AC_correct/non_AC_correct)	Method	LogTransform	Gene_Compound_threshold	Gene_Gene_STRING_threshold	Gene_Gene_BioPlex_threshold	PageRank_c	STITCH_ID	InChI_matching	Remove_Outliers	Train AC count	Train NAC count	Test count	Train AC outliers	Train AC outliers fraction	Train NAC outliers	Train NAC outliers fraction	Test outliers	Test outliers fraction	Std(F-score)	Std(AC_correct)	Std(non_AC_correct)	Std(AC_correct/non_AC_correct)
0	0.86	0.84	0.9	-0.13	LinearSVM	TRUE	600	600	0	0.2	all	auto	TRUE	191	1443	3518	0	0	0	0	1818	0.516770893	0.05	0.1	0.04	0.09
1	0.86	0.83	0.9	-0.14	LinearSVM	TRUE	600	600	0	0.2	stereo	soft	FALSE	-	-	-	-	-	-	-	-	-	0.05	0.09	0.04	0.09
2	0.85	0.82	0.88	-0.13	LinearSVM	TRUE	600	600	0	0.1	stereoflat	soft	TRUE	191	1442	3514	0	0	0	0	2309	0.657085942	0.05	0.09	0.04	0.09
3	0.85	0.81	0.9	-0.16	LinearSVM	TRUE	600	600	0	0.05	stereo	soft	FALSE	-	-	-	-	-	-	-	-	-	0.05	0.1	0.04	0.09
4	0.85	0.83	0.88	-0.12	LinearSVM	TRUE	600	600	0	0.2	all	soft	FALSE	-	-	-	-	-	-	-	-	-	0.05	0.09	0.04	0.09
5	0.85	0.82	0.89	-0.14	LinearSVM	TRUE	600	600	0	0.076	stereo	soft	TRUE	191	1442	3508	0	0	0	0	2403	0.685005701	0.05	0.1	0.04	0.09
6	0.85	0.83	0.88	-0.13	LinearSVM	TRUE	600	600	0	0.2	stereo	soft	TRUE	191	1442	3508	0	0	0	0	1793	0.511117446	0.05	0.09	0.04	0.09
7	0.85	0.83	0.88	-0.14	LinearSVM	TRUE	700	600	0	0.2	all	auto	FALSE	-	-	-	-	-	-	-	-	-	0.05	0.09	0.05	0.07
8	0.85	0.83	0.88	-0.14	LinearSVM	TRUE	700	600	0	0.2	all	strict	FALSE	-	-	-	-	-	-	-	-	-	0.05	0.09	0.05	0.07
9	0.85	0.82	0.89	-0.14	LinearSVM	TRUE	600	600	0	0.076	all	strict	FALSE	-	-	-	-	-	-	-	-	-	0.05	0.1	0.04	0.09
10	0.85	0.81	0.9	-0.16	LinearSVM	TRUE	700	600	0	0.05	all	soft	TRUE	189	1415	3319	0	0	0	0	2296	0.691774631	0.05	0.1	0.04	0.1
11	0.85	0.82	0.9	-0.18	LinearSVM	TRUE	600	300	0	0.2	all	auto	FALSE	-	-	-	-	-	-	-	-	-	0.05	0.11	0.05	0.1
12	0.85	0.83	0.89	-0.13	LinearSVM	TRUE	600	600	0	0.2	all	auto	FALSE	-	-	-	-	-	-	-	-	-	0.05	0.09	0.04	0.09
13	0.85	0.83	0.88	-0.14	LinearSVM	TRUE	700	600	0	0.2	all	soft	FALSE	-	-	-	-	-	-	-	-	-	0.05	0.1	0.05	0.09
14	0.85	0.83	0.88	-0.14	LinearSVM	TRUE	700	600	0	0.2	all	soft	TRUE	189	1415	3319	0	0	0	0	1559	0.469719795	0.05	0.1	0.05	0.09
15	0.85	0.83	0.88	-0.14	LinearSVM	TRUE	700	600	0	0.2	all	strict	TRUE	189	1414	3316	0	0	0	0	1545	0.465922799	0.05	0.09	0.05	0.07
16	0.85	0.82	0.89	-0.14	LinearSVM	TRUE	600	600	0	0.076	all	soft	FALSE	-	-	-	-	-	-	-	-	-	0.05	0.1	0.04	0.09
17	0.85	0.82	0.89	-0.15	LinearSVM	TRUE	600	600	0	0.05	stereoflat	soft	TRUE	191	1442	3514	0	0	0	0	2552	0.726237906	0.05	0.1	0.04	0.09
18	0.85	0.82	0.88	-0.14	LinearSVM	TRUE	600	600	0	0.076	stereoflat	soft	FALSE	-	-	-	-	-	-	-	-	-	0.05	0.1	0.04	0.09
19	0.85	0.82	0.9	-0.18	LinearSVM	TRUE	600	300	0	0.2	all	auto	TRUE	191	1443	3518	0	0	0	0	1282	0.364411597	0.05	0.11	0.05	0.1
20	0.85	0.82	0.9	-0.18	LinearSVM	TRUE	600	300	0	0.2	stereo	soft	FALSE	-	-	-	-	-	-	-	-	-	0.05	0.11	0.05	0.09
21	0.85	0.81	0.9	-0.15	LinearSVM	TRUE	500	300	0	0.2	all	soft	TRUE	193	1485	3754	0	0	0	0	900	0.239744273	0.04	0.09	0.04	0.07
22	0.85	0.82	0.89	-0.15	LinearSVM	TRUE	600	500	0	0.2	all	strict	TRUE	191	1443	3515	0	0	0	0	1755	0.499288762	0.05	0.11	0.04	0.09
23	0.85	0.82	0.89	-0.15	LinearSVM	TRUE	600	500	0	0.2	all	auto	TRUE	191	1443	3518	0	0	0	0	1757	0.499431495	0.05	0.11	0.04	0.09
24	0.85	0.81	0.9	-0.16	LinearSVM	TRUE	500	300	0	0.1	all	soft	FALSE	-	-	-	-	-	-	-	-	-	0.04	0.09	0.04	0.08
25	0.85	0.84	0.88	-0.13	LinearSVM	TRUE	700	600	0	0.2	stereoflat	soft	TRUE	189	1414	3318	0	0	0	0	1559	0.469861362	0.05	0.1	0.05	0.09
26	0.85	0.81	0.9	-0.17	LinearSVM	TRUE	500	300	0	0.1	all	strict	TRUE	193	1485	3747	0	0	0	0	1685	0.449693088	0.04	0.09	0.04	0.07
27	0.85	0.82	0.89	-0.14	LinearSVM	TRUE	600	600	0	0.076	all	soft	TRUE	191	1443	3518	0	0	0	0	2414	0.686185333	0.05	0.1	0.04	0.09
28	0.85	0.82	0.88	-0.13	LinearSVM	TRUE	600	600	0	0.1	stereoflat	soft	FALSE	-	-	-	-	-	-	-	-	-	0.05	0.09	0.04	0.09
29	0.85	0.82	0.88	-0.13	LinearSVM	TRUE	600	600	0	0.1	all	soft	FALSE	-	-	-	-	-	-	-	-	-	0.05	0.09	0.04	0.09
30	0.85	0.82	0.89	-0.14	LinearSVM	TRUE	600	600	0	0.076	all	strict	TRUE	191	1443	3515	0	0	0	0	2414	0.686770982	0.05	0.1	0.04	0.09
31	0.85	0.82	0.89	-0.14	LinearSVM	TRUE	600	600	0	0.076	all	auto	TRUE	191	1443	3518	0	0	0	0	2416	0.686753837	0.05	0.1	0.04	0.09
32	0.85	0.82	0.89	-0.13	LinearSVM	TRUE	600	600	0	0.1	all	strict	TRUE	191	1443	3515	0	0	0	0	2321	0.660312945	0.05	0.09	0.04	0.09
33	0.85	0.83	0.89	-0.13	LinearSVM	TRUE	600	600	0	0.2	all	strict	FALSE	-	-	-	-	-	-	-	-	-	0.05	0.09	0.04	0.09
34	0.85	0.82	0.88	-0.13	LinearSVM	TRUE	600	600	0	0.1	all	soft	TRUE	191	1443	3518	0	0	0	0	2315	0.658044343	0.05	0.09	0.04	0.09
35	0.85	0.81	0.9	-0.15	LinearSVM	TRUE	500	300	0	0.2	all	soft	FALSE	-	-	-	-	-	-	-	-	-	0.04	0.09	0.04	0.07
36	0.85	0.82	0.9	-0.18	LinearSVM	TRUE	600	300	0	0.2	stereo	soft	TRUE	191	1442	3508	0	0	0	0	1265	0.360604333	0.05	0.11	0.05	0.09
37	0.85	0.82	0.89	-0.13	LinearSVM	TRUE	600	600	0	0.1	all	strict	FALSE	-	-	-	-	-	-	-	-	-	0.05	0.09	0.04	0.09
38	0.85	0.82	0.89	-0.14	LinearSVM	TRUE	600	600	0	0.076	stereo	soft	FALSE	-	-	-	-	-	-	-	-	-	0.05	0.1	0.04	0.09
39	0.85	0.82	0.89	-0.15	LinearSVM	TRUE	600	500	0	0.2	all	soft	FALSE	-	-	-	-	-	-	-	-	-	0.05	0.11	0.04	0.09
40	0.85	0.82	0.89	-0.13	LinearSVM	TRUE	600	600	0	0.1	all	auto	FALSE	-	-	-	-	-	-	-	-	-	0.05	0.09	0.04	0.09
41	0.85	0.83	0.88	-0.14	LinearSVM	TRUE	700	600	0	0.2	all	auto	TRUE	189	1415	3319	0	0	0	0	1548	0.466405544	0.05	0.09	0.05	0.07
42	0.85	0.82	0.89	-0.15	LinearSVM	TRUE	600	600	0	0.05	stereoflat	soft	FALSE	-	-	-	-	-	-	-	-	-	0.05	0.1	0.04	0.09
43	0.85	0.81	0.9	-0.15	LinearSVM	TRUE	500	300	0	0.2	stereoflat	soft	TRUE	193	1484	3752	0	0	0	0	888	0.236673774	0.04	0.09	0.04	0.07
44	0.85	0.82	0.9	-0.18	LinearSVM	TRUE	600	300	0	0.2	stereoflat	soft	TRUE	191	1442	3514	0	0	0	0	1245	0.354297097	0.05	0.11	0.05	0.09
45	0.85	0.81	0.9	-0.16	LinearSVM	TRUE	500	300	0	0.1	all	soft	TRUE	193	1485	3754	0	0	0	0	1624	0.432605221	0.04	0.09	0.04	0.08
46	0.85	0.82	0.89	-0.14	LinearSVM	TRUE	600	600	0	0.076	all	auto	FALSE	-	-	-	-	-	-	-	-	-	0.05	0.1	0.04	0.09
47	0.85	0.82	0.88	-0.15	LinearSVM	TRUE	700	600	0	0.076	all	soft	TRUE	189	1415	3319	0	0	0	0	2165	0.652304911	0.05	0.1	0.05	0.09
48	0.85	0.82	0.9	-0.18	LinearSVM	TRUE	600	300	0	0.2	all	strict	FALSE	-	-	-	-	-	-	-	-	-	0.05	0.11	0.05	0.1
49	0.85	0.81	0.9	-0.16	LinearSVM	TRUE	600	600	0	0.05	stereo	soft	TRUE	191	1442	3508	0	0	0	0	2539	0.72377423	0.05	0.1	0.04	0.09
50	0.85	0.82	0.89	-0.15	LinearSVM	TRUE	600	500	0	0.2	all	strict	FALSE	-	-	-	-	-	-	-	-	-	0.05	0.11	0.04	0.09
51	0.85	0.82	0.9	-0.18	LinearSVM	TRUE	600	300	0	0.2	all	strict	TRUE	191	1443	3515	0	0	0	0	1280	0.364153627	0.05	0.11	0.05	0.1
52	0.85	0.82	0.88	-0.14	LinearSVM	TRUE	600	600	0	0.076	stereoflat	soft	TRUE	191	1442	3514	0	0	0	0	2415	0.687250996	0.05	0.1	0.04	0.09
53	0.85	0.82	0.89	-0.14	LinearSVM	TRUE	600	600	0	0.05	all	soft	TRUE	191	1443	3518	0	0	0	0	2549	0.724559409	0.05	0.1	0.04	0.09
54	0.85	0.82	0.89	-0.16	LinearSVM	TRUE	600	500	0	0.2	stereoflat	soft	TRUE	191	1442	3514	0	0	0	0	1740	0.495162208	0.05	0.11	0.04	0.09
55	0.85	0.82	0.88	-0.13	LinearSVM	TRUE	600	600	0	0.1	stereo	soft	FALSE	-	-	-	-	-	-	-	-	-	0.05	0.09	0.04	0.09
56	0.85	0.83	0.89	-0.13	LinearSVM	TRUE	600	600	0	0.2	all	strict	TRUE	191	1443	3515	0	0	0	0	1816	0.516642959	0.05	0.09	0.04	0.09
57	0.85	0.82	0.9	-0.18	LinearSVM	TRUE	600	300	0	0.2	stereoflat	soft	FALSE	-	-	-	-	-	-	-	-	-	0.05	0.11	0.05	0.09
58	0.85	0.81	0.9	-0.17	LinearSVM	TRUE	500	300	0	0.1	all	strict	FALSE	-	-	-	-	-	-	-	-	-	0.04	0.09	0.04	0.07
59	0.85	0.82	0.89	-0.16	LinearSVM	TRUE	600	500	0	0.2	stereoflat	soft	FALSE	-	-	-	-	-	-	-	-	-	0.05	0.11	0.04	0.09
60	0.85	0.82	0.89	-0.14	LinearSVM	TRUE	600	500	0	0.2	stereo	soft	FALSE	-	-	-	-	-	-	-	-	-	0.05	0.1	0.05	0.1
61	0.85	0.82	0.89	-0.14	LinearSVM	TRUE	600	500	0	0.2	stereo	soft	TRUE	191	1442	3508	0	0	0	0	1741	0.496294185	0.05	0.1	0.05	0.1
62	0.85	0.83	0.88	-0.12	LinearSVM	TRUE	600	600	0	0.2	all	soft	TRUE	191	1443	3518	0	0	0	0	1805	0.513075611	0.05	0.09	0.04	0.09
63	0.85	0.84	0.88	-0.13	LinearSVM	TRUE	700	600	0	0.2	stereoflat	soft	FALSE	-	-	-	-	-	-	-	-	-	0.05	0.1	0.05	0.09
64	0.85	0.82	0.89	-0.13	LinearSVM	TRUE	600	600	0	0.1	all	auto	TRUE	191	1443	3518	0	0	0	0	2323	0.660318363	0.05	0.09	0.04	0.09
65	0.85	0.81	0.9	-0.15	LinearSVM	TRUE	500	300	0	0.2	stereo	soft	TRUE	193	1484	3742	0	0	0	0	906	0.242116515	0.04	0.09	0.04	0.07
66	0.85	0.82	0.89	-0.15	LinearSVM	TRUE	700	600	0	0.1	stereo	soft	FALSE	-	-	-	-	-	-	-	-	-	0.05	0.1	0.04	0.09
67	0.85	0.82	0.89	-0.14	LinearSVM	TRUE	600	600	0	0.05	all	soft	FALSE	-	-	-	-	-	-	-	-	-	0.05	0.1	0.04	0.09
68	0.85	0.81	0.9	-0.15	LinearSVM	TRUE	500	300	0	0.2	stereoflat	soft	FALSE	-	-	-	-	-	-	-	-	-	0.04	0.09	0.04	0.07
69	0.85	0.82	0.88	-0.15	LinearSVM	TRUE	700	600	0	0.076	all	soft	FALSE	-	-	-	-	-	-	-	-	-	0.05	0.1	0.05	0.09
70	0.85	0.82	0.89	-0.15	LinearSVM	TRUE	600	500	0	0.2	all	auto	FALSE	-	-	-	-	-	-	-	-	-	0.05	0.11	0.04	0.09
71	0.85	0.81	0.9	-0.17	LinearSVM	TRUE	500	300	0	0.1	all	auto	FALSE	-	-	-	-	-	-	-	-	-	0.04	0.09	0.04	0.07
72	0.85	0.82	0.88	-0.13	LinearSVM	TRUE	600	600	0	0.1	stereo	soft	TRUE	191	1442	3508	0	0	0	0	2305	0.657069555	0.05	0.09	0.04	0.09
73	0.85	0.82	0.9	-0.18	LinearSVM	TRUE	600	300	0	0.2	all	soft	TRUE	191	1443	3518	0	0	0	0	1226	0.348493462	0.05	0.11	0.05	0.09
74	0.85	0.81	0.9	-0.17	LinearSVM	TRUE	500	300	0	0.1	all	auto	TRUE	193	1485	3754	0	0	0	0	1694	0.451251998	0.04	0.09	0.04	0.07
75	0.85	0.82	0.9	-0.18	LinearSVM	TRUE	600	300	0	0.2	all	soft	FALSE	-	-	-	-	-	-	-	-	-	0.05	0.11	0.05	0.09
76	0.85	0.81	0.9	-0.15	LinearSVM	TRUE	500	300	0	0.2	stereo	soft	FALSE	-	-	-	-	-	-	-	-	-	0.04	0.09	0.04	0.07
77	0.85	0.83	0.88	-0.13	LinearSVM	TRUE	600	600	0	0.2	stereoflat	soft	FALSE	-	-	-	-	-	-	-	-	-	0.05	0.09	0.04	0.09
78	0.85	0.83	0.88	-0.13	LinearSVM	TRUE	600	600	0	0.2	stereoflat	soft	TRUE	191	1442	3514	0	0	0	0	1806	0.513944223	0.05	0.09	0.04	0.09
79	0.85	0.82	0.89	-0.15	LinearSVM	TRUE	600	500	0	0.2	all	soft	TRUE	191	1443	3518	0	0	0	0	1735	0.493177942	0.05	0.11	0.04	0.09
80	0.84	0.79	0.9	-0.15	MMC	TRUE	300	300	0	0.2	all	soft	FALSE	-	-	-	-	-	-	-	-	-	0.05	0.08	0.02	0.1
81	0.84	0.81	0.87	-0.1	LinearSVM	TRUE	700	700	0	0.2	all	strict	FALSE	-	-	-	-	-	-	-	-	-	0.04	0.06	0.04	0.07
82	0.84	0.8	0.89	-0.17	LinearSVM	TRUE	600	500	0	0.03	stereo	soft	TRUE	191	1442	3508	0	0	0	0	2679	0.76368301	0.06	0.11	0.05	0.1
83	0.84	0.81	0.87	-0.12	LinearSVM	TRUE	700	700	0	0.1	all	soft	FALSE	-	-	-	-	-	-	-	-	-	0.04	0.07	0.05	0.08
84	0.84	0.79	0.89	-0.15	MMC	TRUE	300	400	0	0.076	stereoflat	soft	TRUE	197	1621	5597	0	0	0	0	1888	0.337323566	0.05	0.09	0.02	0.11
85	0.84	0.8	0.88	-0.14	LinearSVM	TRUE	500	500	0	0.2	stereoflat	soft	FALSE	-	-	-	-	-	-	-	-	-	0.04	0.08	0.04	0.07
86	0.84	0.81	0.88	-0.14	MMC	TRUE	400	300	0	0.03	all	soft	FALSE	-	-	-	-	-	-	-	-	-	0.05	0.09	0.05	0.1
87	0.84	0.81	0.88	-0.15	LinearSVM	TRUE	700	600	0	0.05	stereo	soft	TRUE	189	1412	3311	0	0	0	0	2285	0.69012383	0.05	0.1	0.05	0.1
88	0.84	0.79	0.9	-0.15	MMC	TRUE	300	300	0	0.05	all	auto	FALSE	-	-	-	-	-	-	-	-	-	0.05	0.09	0.03	0.1
89	0.84	0.79	0.9	-0.16	MMC	TRUE	300	300	0	0.2	stereo	auto	TRUE	197	1620	5589	0	0	0	0	838	0.149937377	0.05	0.09	0.03	0.1
90	0.84	0.8	0.89	-0.18	LinearSVM	TRUE	700	300	0	0.2	all	strict	FALSE	-	-	-	-	-	-	-	-	-	0.05	0.11	0.05	0.11
91	0.84	0.78	0.91	-0.17	LinearSVM	TRUE	400	300	0	0.004	all	soft	TRUE	194	1528	4335	0	0	0	0	3567	0.82283737	0.05	0.09	0.03	0.12
92	0.84	0.8	0.9	-0.16	LinearSVM	TRUE	400	300	0	0.076	stereo	soft	TRUE	194	1526	4330	0	0	0	0	1480	0.341801386	0.05	0.09	0.04	0.1
93	0.84	0.81	0.89	-0.18	LinearSVM	TRUE	600	600	0	0.01	all	auto	FALSE	-	-	-	-	-	-	-	-	-	0.06	0.12	0.05	0.1
94	0.84	0.8	0.88	-0.14	LinearSVM	TRUE	600	700	0	0.076	all	soft	FALSE	-	-	-	-	-	-	-	-	-	0.05	0.1	0.04	0.09
95	0.84	0.79	0.89	-0.14	MMC	TRUE	300	400	0	0.05	all	strict	FALSE	-	-	-	-	-	-	-	-	-	0.05	0.09	0.03	0.1
96	0.84	0.8	0.89	-0.17	MMC	TRUE	600	600	0	0.076	stereoflat	soft	FALSE	-	-	-	-	-	-	-	-	-	0.05	0.11	0.04	0.1
97	0.84	0.8	0.89	-0.19	LinearSVM	TRUE	600	300	0	0.076	stereoflat	soft	FALSE	-	-	-	-	-	-	-	-	-	0.05	0.12	0.05	0.11
98	0.84	0.8	0.89	-0.15	MMC	TRUE	300	400	0	0.05	stereoflat	soft	FALSE	-	-	-	-	-	-	-	-	-	0.06	0.1	0.03	0.1
99	0.84	0.8	0.9	-0.16	LinearSVM	TRUE	500	300	0	0.076	all	soft	TRUE	193	1485	3754	0	0	0	0	1878	0.500266383	0.04	0.09	0.04	0.09
100	0.84	0.81	0.88	-0.16	LinearSVM	TRUE	700	500	0	0.2	stereoflat	strict	TRUE	187	1385	2904	0	0	0	0	1359	0.467975207	0.05	0.11	0.05	0.1
101	0.84	0.8	0.89	-0.19	LinearSVM	TRUE	600	300	0	0.1	stereoflat	soft	TRUE	191	1442	3514	0	0	0	0	1785	0.507968127	0.06	0.12	0.05	0.11
102	0.84	0.81	0.87	-0.13	LinearSVM	TRUE	700	700	0	0.076	all	strict	FALSE	-	-	-	-	-	-	-	-	-	0.04	0.08	0.05	0.08
103	0.84	0.8	0.89	-0.15	MMC	TRUE	400	500	0	0.2	all	auto	FALSE	-	-	-	-	-	-	-	-	-	0.05	0.09	0.04	0.09
104	0.84	0.81	0.89	-0.16	LinearSVM	TRUE	600	500	0	0.05	all	soft	TRUE	191	1443	3518	0	0	0	0	2528	0.718590108	0.06	0.11	0.05	0.1
105	0.84	0.8	0.89	-0.14	MMC	TRUE	300	400	0	0.03	stereoflat	auto	TRUE	197	1621	5597	0	0	0	0	3756	0.67107379	0.05	0.08	0.03	0.09
106	0.84	0.81	0.89	-0.16	MMC	TRUE	400	300	0	0.076	all	strict	FALSE	-	-	-	-	-	-	-	-	-	0.05	0.09	0.04	0.09
107	0.84	0.8	0.89	-0.18	LinearSVM	TRUE	700	300	0	0.2	stereoflat	soft	FALSE	-	-	-	-	-	-	-	-	-	0.05	0.11	0.05	0.11
108	0.84	0.81	0.89	-0.16	LinearSVM	TRUE	600	500	0	0.05	stereo	soft	FALSE	-	-	-	-	-	-	-	-	-	0.05	0.1	0.05	0.1
109	0.84	0.79	0.89	-0.14	MMC	TRUE	300	400	0	0.076	all	strict	FALSE	-	-	-	-	-	-	-	-	-	0.05	0.09	0.03	0.1
110	0.84	0.8	0.89	-0.16	LinearSVM	TRUE	600	700	0	0.03	all	soft	TRUE	191	1443	3518	0	0	0	0	2765	0.785957931	0.05	0.1	0.04	0.09
111	0.84	0.8	0.89	-0.16	LinearSVM	TRUE	600	400	0	0.076	stereoflat	soft	FALSE	-	-	-	-	-	-	-	-	-	0.05	0.1	0.05	0.1
112	0.84	0.8	0.89	-0.16	LinearSVM	TRUE	600	400	0	0.076	all	strict	TRUE	191	1443	3515	0	0	0	0	2192	0.623613087	0.05	0.1	0.05	0.11
113	0.84	0.81	0.88	-0.14	MMC	TRUE	400	300	0	0.03	all	soft	TRUE	194	1528	4335	0	0	0	0	2392	0.551787774	0.05	0.09	0.05	0.1
114	0.84	0.81	0.89	-0.16	MMC	TRUE	400	300	0	0.05	stereoflat	soft	FALSE	-	-	-	-	-	-	-	-	-	0.05	0.09	0.04	0.09
115	0.84	0.8	0.88	-0.14	MMC	TRUE	300	400	0	0.01	stereoflat	soft	FALSE	-	-	-	-	-	-	-	-	-	0.06	0.1	0.03	0.09
116	0.84	0.8	0.89	-0.16	LinearSVM	TRUE	600	400	0	0.076	all	soft	TRUE	191	1443	3518	0	0	0	0	2171	0.617111995	0.05	0.1	0.05	0.11
117	0.84	0.79	0.9	-0.14	LinearSVM	TRUE	400	300	0	0.076	stereoflat	strict	FALSE	-	-	-	-	-	-	-	-	-	0.05	0.08	0.03	0.1
118	0.84	0.81	0.87	-0.14	MMC	TRUE	700	700	0	0.2	stereo	soft	FALSE	-	-	-	-	-	-	-	-	-	0.06	0.09	0.05	0.08
119	0.84	0.8	0.89	-0.18	MMC	TRUE	600	600	0	0.03	all	soft	TRUE	191	1443	3518	0	0	0	0	2693	0.765491757	0.07	0.13	0.04	0.14
120	0.84	0.79	0.9	-0.15	MMC	TRUE	300	400	0	0.2	all	auto	FALSE	-	-	-	-	-	-	-	-	-	0.06	0.09	0.03	0.11
121	0.84	0.81	0.89	-0.18	LinearSVM	TRUE	600	600	0	0.01	stereo	soft	FALSE	-	-	-	-	-	-	-	-	-	0.06	0.12	0.05	0.1
122	0.84	0.8	0.89	-0.18	LinearSVM	TRUE	700	300	0	0.2	all	soft	TRUE	189	1415	3319	0	0	0	0	743	0.223862609	0.05	0.11	0.05	0.11
123	0.84	0.79	0.9	-0.18	LinearSVM	TRUE	600	700	0	0.05	all	strict	FALSE	-	-	-	-	-	-	-	-	-	0.05	0.1	0.04	0.08
124	0.84	0.8	0.88	-0.18	LinearSVM	TRUE	600	700	0	0.01	stereoflat	soft	TRUE	191	1442	3514	0	0	0	0	2844	0.809334092	0.05	0.1	0.04	0.08
125	0.84	0.79	0.9	-0.15	MMC	TRUE	300	300	0	0.076	all	soft	FALSE	-	-	-	-	-	-	-	-	-	0.05	0.08	0.03	0.09
126	0.84	0.8	0.9	-0.17	LinearSVM	TRUE	500	300	0	0.2	all	strict	TRUE	193	1485	3747	0	0	0	0	984	0.262610088	0.05	0.09	0.04	0.08
127	0.84	0.81	0.89	-0.18	MMC	TRUE	600	600	0	0.03	stereo	soft	TRUE	191	1442	3508	0	0	0	0	2679	0.76368301	0.06	0.12	0.04	0.12
128	0.84	0.8	0.89	-0.18	LinearSVM	TRUE	600	600	0	0.004	all	strict	FALSE	-	-	-	-	-	-	-	-	-	0.06	0.12	0.04	0.11
129	0.84	0.81	0.88	-0.16	LinearSVM	TRUE	600	500	0	0.076	stereoflat	soft	FALSE	-	-	-	-	-	-	-	-	-	0.05	0.11	0.05	0.1
130	0.84	0.8	0.88	-0.16	LinearSVM	TRUE	600	700	0	0.03	all	auto	TRUE	191	1443	3518	0	0	0	0	2780	0.790221717	0.05	0.1	0.04	0.09
131	0.84	0.81	0.88	-0.14	MMC	TRUE	600	700	0	0.2	stereo	soft	FALSE	-	-	-	-	-	-	-	-	-	0.05	0.09	0.04	0.08
132	0.84	0.81	0.89	-0.16	LinearSVM	TRUE	600	600	0	0.03	all	soft	FALSE	-	-	-	-	-	-	-	-	-	0.05	0.11	0.04	0.1
133	0.84	0.8	0.89	-0.14	MMC	TRUE	300	400	0	0.076	stereo	soft	FALSE	-	-	-	-	-	-	-	-	-	0.06	0.09	0.02	0.11
134	0.84	0.79	0.9	-0.15	MMC	TRUE	300	300	0	0.2	stereoflat	soft	TRUE	197	1621	5597	0	0	0	0	639	0.114168304	0.05	0.08	0.02	0.1
135	0.84	0.79	0.91	-0.18	LinearSVM	TRUE	400	300	0	0.03	stereo	soft	TRUE	194	1526	4330	0	0	0	0	2488	0.574595843	0.05	0.1	0.03	0.11
136	0.84	0.8	0.89	-0.16	LinearSVM	TRUE	600	400	0	0.1	stereoflat	soft	TRUE	191	1442	3514	0	0	0	0	2008	0.571428571	0.05	0.1	0.05	0.1
137	0.84	0.8	0.89	-0.14	MMC	TRUE	300	400	0	0.1	stereo	soft	FALSE	-	-	-	-	-	-	-	-	-	0.06	0.09	0.03	0.1
138	0.84	0.81	0.87	-0.14	MMC	TRUE	700	700	0	0.2	stereo	soft	TRUE	189	1412	3311	0	0	0	0	1657	0.500453035	0.06	0.09	0.05	0.08
139	0.84	0.8	0.89	-0.19	LinearSVM	TRUE	600	300	0	0.1	stereoflat	soft	FALSE	-	-	-	-	-	-	-	-	-	0.06	0.12	0.05	0.11
140	0.84	0.79	0.89	-0.14	MMC	TRUE	300	400	0	0.05	all	auto	FALSE	-	-	-	-	-	-	-	-	-	0.05	0.09	0.02	0.1
141	0.84	0.8	0.88	-0.14	MMC	TRUE	300	400	0	0.01	all	soft	FALSE	-	-	-	-	-	-	-	-	-	0.06	0.1	0.03	0.08
142	0.84	0.82	0.88	-0.15	LinearSVM	TRUE	700	600	0	0.076	all	auto	TRUE	189	1415	3319	0	0	0	0	2173	0.654715276	0.05	0.1	0.05	0.09
143	0.84	0.79	0.9	-0.15	MMC	TRUE	300	300	0	0.05	stereoflat	strict	FALSE	-	-	-	-	-	-	-	-	-	0.05	0.08	0.03	0.09
144	0.84	0.79	0.9	-0.14	MMC	TRUE	300	300	0	0.076	stereo	strict	FALSE	-	-	-	-	-	-	-	-	-	0.05	0.09	0.03	0.11
145	0.84	0.82	0.86	-0.11	LinearSVM	TRUE	700	800	0	0.2	stereo	soft	TRUE	189	1412	3311	0	0	0	0	2009	0.606765328	0.05	0.08	0.04	0.07
146	0.84	0.81	0.88	-0.14	MMC	TRUE	600	700	0	0.2	stereo	soft	TRUE	191	1442	3508	0	0	0	0	1971	0.561858609	0.05	0.09	0.04	0.08
147	0.84	0.81	0.88	-0.14	MMC	TRUE	400	300	0	0.004	all	soft	TRUE	194	1528	4335	0	0	0	0	3567	0.82283737	0.05	0.09	0.04	0.1
148	0.84	0.8	0.89	-0.16	LinearSVM	TRUE	600	400	0	0.2	stereo	soft	TRUE	191	1442	3508	0	0	0	0	1481	0.422177879	0.05	0.1	0.05	0.11
149	0.84	0.81	0.88	-0.15	LinearSVM	TRUE	700	600	0	0.03	all	auto	FALSE	-	-	-	-	-	-	-	-	-	0.05	0.1	0.05	0.1
150	0.84	0.81	0.87	-0.1	LinearSVM	TRUE	700	700	0	0.2	stereoflat	soft	TRUE	189	1414	3318	0	0	0	0	1633	0.492163954	0.04	0.06	0.04	0.07
151	0.84	0.79	0.9	-0.15	MMC	TRUE	300	300	0	0.1	stereo	auto	TRUE	197	1620	5589	0	0	0	0	2000	0.357845768	0.05	0.08	0.03	0.1
152	0.84	0.8	0.89	-0.15	MMC	TRUE	300	400	0	0.1	stereoflat	auto	FALSE	-	-	-	-	-	-	-	-	-	0.06	0.1	0.03	0.13
153	0.84	0.81	0.88	-0.15	MMC	TRUE	400	300	0	0.004	all	auto	FALSE	-	-	-	-	-	-	-	-	-	0.05	0.1	0.04	0.09
154	0.84	0.81	0.89	-0.15	MMC	TRUE	400	300	0	0.2	all	soft	FALSE	-	-	-	-	-	-	-	-	-	0.05	0.09	0.04	0.09
155	0.84	0.79	0.9	-0.17	LinearSVM	TRUE	500	300	0	0.05	all	soft	TRUE	193	1485	3754	0	0	0	0	2245	0.598028769	0.05	0.1	0.04	0.1
156	0.84	0.8	0.9	-0.16	LinearSVM	TRUE	400	300	0	0.004	all	strict	FALSE	-	-	-	-	-	-	-	-	-	0.05	0.1	0.04	0.11
157	0.84	0.81	0.88	-0.14	MMC	TRUE	400	300	0	0.004	stereo	soft	FALSE	-	-	-	-	-	-	-	-	-	0.05	0.09	0.04	0.1
158	0.84	0.79	0.9	-0.16	LinearSVM	TRUE	400	300	0	0.004	all	strict	TRUE	194	1527	4302	0	0	0	0	3534	0.821478382	0.06	0.1	0.03	0.12
159	0.84	0.81	0.88	-0.16	LinearSVM	TRUE	600	500	0	0.076	stereo	soft	FALSE	-	-	-	-	-	-	-	-	-	0.05	0.1	0.05	0.1
160	0.84	0.79	0.9	-0.16	LinearSVM	TRUE	300	300	0	0.2	stereoflat	soft	TRUE	197	1621	5597	0	0	0	0	639	0.114168304	0.05	0.08	0.03	0.09
161	0.84	0.8	0.89	-0.14	LinearSVM	TRUE	500	500	0	0.2	all	soft	TRUE	193	1485	3754	0	0	0	0	1497	0.39877464	0.04	0.08	0.05	0.07
162	0.84	0.8	0.89	-0.18	MMC	TRUE	400	300	0	0.1	stereo	strict	FALSE	-	-	-	-	-	-	-	-	-	0.06	0.12	0.03	0.08
163	0.84	0.78	0.91	-0.18	LinearSVM	TRUE	400	300	0	0.03	all	strict	TRUE	194	1527	4302	0	0	0	0	2303	0.535332404	0.05	0.09	0.04	0.1
164	0.84	0.79	0.9	-0.15	MMC	TRUE	300	300	0	0.05	stereoflat	soft	TRUE	197	1621	5597	0	0	0	0	2544	0.454529212	0.05	0.09	0.03	0.1
165	0.84	0.8	0.89	-0.19	LinearSVM	TRUE	700	300	0	0.1	stereo	soft	FALSE	-	-	-	-	-	-	-	-	-	0.06	0.12	0.05	0.12
166	0.84	0.81	0.88	-0.16	MMC	TRUE	400	300	0	0.05	all	auto	FALSE	-	-	-	-	-	-	-	-	-	0.05	0.09	0.04	0.09
167	0.84	0.79	0.89	-0.15	MMC	TRUE	300	400	0	0.076	all	auto	TRUE	197	1621	5597	0	0	0	0	1970	0.351974272	0.05	0.09	0.03	0.1
168	0.84	0.8	0.89	-0.19	MMC	TRUE	600	600	0	0.03	all	auto	FALSE	-	-	-	-	-	-	-	-	-	0.07	0.13	0.04	0.14
169	0.84	0.81	0.88	-0.13	LinearSVM	TRUE	600	700	0	0.1	all	soft	FALSE	-	-	-	-	-	-	-	-	-	0.05	0.09	0.04	0.08
170	0.84	0.81	0.89	-0.16	MMC	TRUE	400	300	0	0.1	stereo	soft	TRUE	194	1526	4330	0	0	0	0	1215	0.280600462	0.05	0.09	0.04	0.09
171	0.84	0.81	0.89	-0.15	LinearSVM	TRUE	600	600	0	0.03	stereoflat	soft	TRUE	191	1442	3514	0	0	0	0	2695	0.766932271	0.05	0.1	0.04	0.09
172	0.84	0.81	0.87	-0.15	LinearSVM	TRUE	700	700	0	0.03	all	strict	TRUE	189	1414	3316	0	0	0	0	2489	0.750603136	0.04	0.09	0.05	0.09
173	0.84	0.81	0.88	-0.15	MMC	TRUE	400	300	0	0.01	stereo	soft	TRUE	194	1526	4330	0	0	0	0	3268	0.754734411	0.05	0.09	0.04	0.09
174	0.84	0.8	0.89	-0.15	MMC	TRUE	300	400	0	0.1	stereo	auto	FALSE	-	-	-	-	-	-	-	-	-	0.06	0.1	0.03	0.13
175	0.84	0.81	0.88	-0.15	LinearSVM	TRUE	700	600	0	0.1	stereo	soft	TRUE	189	1412	3311	0	0	0	0	2061	0.622470553	0.06	0.1	0.05	0.09
176	0.84	0.81	0.89	-0.15	LinearSVM	TRUE	600	600	0	0.05	all	auto	FALSE	-	-	-	-	-	-	-	-	-	0.05	0.1	0.04	0.09
177	0.84	0.81	0.88	-0.15	MMC	TRUE	400	300	0	0.01	stereo	soft	FALSE	-	-	-	-	-	-	-	-	-	0.05	0.09	0.04	0.09
178	0.84	0.8	0.9	-0.17	LinearSVM	TRUE	500	300	0	0.076	stereo	soft	FALSE	-	-	-	-	-	-	-	-	-	0.04	0.1	0.04	0.08
179	0.84	0.81	0.87	-0.15	LinearSVM	TRUE	700	700	0	0.03	all	soft	TRUE	189	1415	3319	0	0	0	0	2501	0.753540223	0.04	0.09	0.05	0.09
180	0.84	0.8	0.9	-0.18	LinearSVM	TRUE	500	300	0	0.076	all	auto	TRUE	193	1485	3754	0	0	0	0	1980	0.5274374	0.05	0.1	0.04	0.09
181	0.84	0.8	0.89	-0.15	MMC	TRUE	300	400	0	0.076	stereo	auto	FALSE	-	-	-	-	-	-	-	-	-	0.06	0.1	0.03	0.13
182	0.84	0.79	0.9	-0.15	MMC	TRUE	300	300	0	0.03	stereoflat	strict	TRUE	196	1601	5232	0	0	0	0	3219	0.615252294	0.05	0.08	0.04	0.09
183	0.84	0.81	0.89	-0.16	LinearSVM	TRUE	600	500	0	0.03	all	auto	TRUE	191	1443	3518	0	0	0	0	2686	0.76350199	0.06	0.11	0.05	0.1
184	0.84	0.81	0.88	-0.12	LinearSVM	TRUE	600	700	0	0.2	all	auto	FALSE	-	-	-	-	-	-	-	-	-	0.05	0.08	0.04	0.08
185	0.84	0.81	0.88	-0.12	LinearSVM	TRUE	600	700	0	0.2	all	strict	TRUE	191	1443	3515	0	0	0	0	1979	0.563015647	0.05	0.08	0.04	0.08
186	0.84	0.81	0.88	-0.14	MMC	TRUE	400	300	0	0.01	all	soft	FALSE	-	-	-	-	-	-	-	-	-	0.05	0.09	0.04	0.1
187	0.84	0.81	0.88	-0.15	LinearSVM	TRUE	700	600	0	0.05	all	strict	FALSE	-	-	-	-	-	-	-	-	-	0.06	0.1	0.05	0.1
188	0.84	0.8	0.88	-0.14	LinearSVM	TRUE	600	700	0	0.076	all	auto	FALSE	-	-	-	-	-	-	-	-	-	0.05	0.1	0.04	0.09
189	0.84	0.79	0.9	-0.15	MMC	TRUE	300	300	0	0.05	all	soft	FALSE	-	-	-	-	-	-	-	-	-	0.05	0.09	0.03	0.1
190	0.84	0.81	0.89	-0.16	MMC	TRUE	400	300	0	0.1	stereo	soft	FALSE	-	-	-	-	-	-	-	-	-	0.05	0.09	0.04	0.09
191	0.84	0.8	0.89	-0.16	MMC	TRUE	400	300	0	0.1	stereoflat	strict	FALSE	-	-	-	-	-	-	-	-	-	0.06	0.1	0.03	0.1
192	0.84	0.79	0.9	-0.16	MMC	TRUE	300	300	0	0.076	stereoflat	soft	TRUE	197	1621	5597	0	0	0	0	2068	0.369483652	0.05	0.09	0.03	0.1
193	0.84	0.81	0.88	-0.15	MMC	TRUE	400	300	0	0.004	all	strict	FALSE	-	-	-	-	-	-	-	-	-	0.05	0.1	0.04	0.09
194	0.84	0.79	0.89	-0.14	MMC	TRUE	300	300	0	0.05	stereo	strict	TRUE	194	1588	4151	0	0	0	0	2114	0.509274874	0.05	0.08	0.04	0.1
195	0.84	0.81	0.89	-0.18	LinearSVM	TRUE	600	600	0	0.01	stereoflat	soft	TRUE	191	1442	3514	0	0	0	0	2847	0.81018782	0.06	0.12	0.05	0.1
196	0.84	0.81	0.89	-0.16	MMC	TRUE	400	300	0	0.076	all	auto	FALSE	-	-	-	-	-	-	-	-	-	0.05	0.09	0.04	0.09
197	0.84	0.79	0.9	-0.15	MMC	TRUE	300	300	0	0.076	stereoflat	strict	FALSE	-	-	-	-	-	-	-	-	-	0.05	0.09	0.03	0.1
198	0.84	0.79	0.9	-0.15	MMC	TRUE	300	300	0	0.05	stereo	soft	TRUE	197	1620	5589	0	0	0	0	2548	0.455895509	0.05	0.09	0.03	0.1
199	0.84	0.81	0.88	-0.15	MMC	TRUE	400	300	0	0.03	all	auto	TRUE	194	1528	4335	0	0	0	0	2326	0.53656286	0.05	0.09	0.05	0.09
200	0.84	0.81	0.89	-0.16	LinearSVM	TRUE	600	500	0	0.05	all	soft	FALSE	-	-	-	-	-	-	-	-	-	0.06	0.11	0.05	0.1
201	0.84	0.79	0.9	-0.15	MMC	TRUE	300	300	0	0.2	stereo	soft	TRUE	197	1620	5589	0	0	0	0	618	0.110574342	0.05	0.08	0.03	0.1
202	0.84	0.79	0.89	-0.15	MMC	TRUE	300	300	0	0.03	stereo	auto	TRUE	197	1620	5589	0	0	0	0	3448	0.616926105	0.05	0.08	0.04	0.09
203	0.84	0.79	0.91	-0.17	LinearSVM	TRUE	400	300	0	0.076	all	strict	TRUE	194	1527	4302	0	0	0	0	1487	0.345653185	0.05	0.1	0.04	0.11
204	0.84	0.79	0.9	-0.17	LinearSVM	TRUE	500	300	0	0.05	stereoflat	soft	TRUE	193	1484	3752	0	0	0	0	2238	0.596481876	0.04	0.1	0.04	0.1
205	0.84	0.79	0.9	-0.14	LinearSVM	TRUE	300	300	0	0.2	stereo	soft	FALSE	-	-	-	-	-	-	-	-	-	0.05	0.07	0.02	0.09
206	0.84	0.81	0.89	-0.18	LinearSVM	TRUE	600	600	0	0.004	stereo	soft	FALSE	-	-	-	-	-	-	-	-	-	0.06	0.12	0.05	0.1
207	0.84	0.79	0.89	-0.14	MMC	TRUE	300	400	0	0.2	all	soft	FALSE	-	-	-	-	-	-	-	-	-	0.05	0.09	0.02	0.1
208	0.84	0.82	0.88	-0.16	LinearSVM	TRUE	600	500	0	0.1	all	auto	TRUE	191	1443	3518	0	0	0	0	2259	0.642126208	0.05	0.11	0.05	0.1
209	0.84	0.8	0.9	-0.15	MMC	TRUE	300	300	0	0.076	stereoflat	auto	FALSE	-	-	-	-	-	-	-	-	-	0.05	0.08	0.03	0.1
210	0.84	0.79	0.89	-0.14	MMC	TRUE	300	400	0	0.05	all	strict	TRUE	197	1618	5541	0	0	0	0	2558	0.461649522	0.05	0.09	0.03	0.1
211	0.84	0.8	0.89	-0.17	MMC	TRUE	600	600	0	0.1	stereo	soft	FALSE	-	-	-	-	-	-	-	-	-	0.05	0.1	0.04	0.09
212	0.84	0.8	0.89	-0.13	LinearSVM	TRUE	700	700	0	0.05	stereoflat	soft	FALSE	-	-	-	-	-	-	-	-	-	0.04	0.07	0.04	0.09
213	0.84	0.81	0.87	-0.12	LinearSVM	TRUE	700	700	0	0.1	stereoflat	soft	TRUE	189	1414	3318	0	0	0	0	2115	0.637432188	0.04	0.07	0.05	0.08
214	0.84	0.8	0.89	-0.18	LinearSVM	TRUE	600	600	0	0.004	all	auto	TRUE	191	1443	3518	0	0	0	0	2886	0.820352473	0.06	0.12	0.04	0.11
215	0.84	0.79	0.9	-0.16	MMC	TRUE	300	300	0	0.2	stereoflat	auto	FALSE	-	-	-	-	-	-	-	-	-	0.05	0.09	0.03	0.11
216	0.84	0.82	0.88	-0.15	LinearSVM	TRUE	700	600	0	0.1	stereoflat	soft	TRUE	189	1414	3318	0	0	0	0	2032	0.612417119	0.06	0.11	0.05	0.09
217	0.84	0.79	0.9	-0.15	MMC	TRUE	300	300	0	0.1	stereo	soft	FALSE	-	-	-	-	-	-	-	-	-	0.05	0.09	0.03	0.1
218	0.84	0.82	0.86	-0.11	LinearSVM	TRUE	700	800	0	0.2	stereoflat	soft	TRUE	189	1414	3318	0	0	0	0	2012	0.606389391	0.05	0.08	0.04	0.07
219	0.84	0.79	0.89	-0.14	MMC	TRUE	300	400	0	0.076	all	soft	TRUE	197	1621	5597	0	0	0	0	1897	0.33893157	0.05	0.09	0.03	0.1
220	0.84	0.81	0.89	-0.16	LinearSVM	TRUE	600	600	0	0.03	all	soft	TRUE	191	1443	3518	0	0	0	0	2693	0.765491757	0.05	0.11	0.04	0.1
221	0.84	0.81	0.89	-0.16	MMC	TRUE	600	600	0	0.076	stereo	soft	TRUE	191	1442	3508	0	0	0	0	2403	0.685005701	0.05	0.1	0.04	0.09
222	0.84	0.81	0.89	-0.16	MMC	TRUE	400	300	0	0.05	all	soft	TRUE	194	1528	4335	0	0	0	0	1864	0.429988466	0.05	0.09	0.04	0.09
223	0.84	0.82	0.88	-0.12	LinearSVM	TRUE	600	700	0	0.2	all	soft	FALSE	-	-	-	-	-	-	-	-	-	0.05	0.09	0.04	0.07
224	0.84	0.8	0.88	-0.13	MMC	TRUE	700	700	0	0.2	stereoflat	soft	TRUE	189	1414	3318	0	0	0	0	1633	0.492163954	0.06	0.09	0.05	0.09
225	0.84	0.8	0.88	-0.14	LinearSVM	TRUE	600	700	0	0.076	all	strict	TRUE	191	1443	3515	0	0	0	0	2506	0.712944523	0.05	0.1	0.04	0.09
226	0.84	0.8	0.89	-0.17	LinearSVM	TRUE	600	400	0	0.076	stereo	soft	FALSE	-	-	-	-	-	-	-	-	-	0.05	0.1	0.05	0.1
227	0.84	0.8	0.89	-0.14	LinearSVM	TRUE	500	500	0	0.2	stereo	soft	TRUE	193	1484	3742	0	0	0	0	1533	0.409673971	0.04	0.07	0.05	0.08
228	0.84	0.8	0.89	-0.2	LinearSVM	TRUE	700	300	0	0.076	stereo	soft	FALSE	-	-	-	-	-	-	-	-	-	0.06	0.12	0.05	0.12
229	0.84	0.79	0.89	-0.14	MMC	TRUE	300	400	0	0.05	all	auto	TRUE	197	1621	5597	0	0	0	0	2560	0.457387886	0.05	0.09	0.02	0.1
230	0.84	0.79	0.89	-0.15	MMC	TRUE	300	400	0	0.1	all	soft	TRUE	197	1621	5597	0	0	0	0	1373	0.245309987	0.05	0.09	0.03	0.1
231	0.84	0.81	0.87	-0.1	LinearSVM	TRUE	700	700	0	0.2	all	strict	TRUE	189	1414	3316	0	0	0	0	1630	0.491556092	0.04	0.06	0.04	0.07
232	0.84	0.8	0.89	-0.16	LinearSVM	TRUE	600	400	0	0.2	all	auto	TRUE	191	1443	3518	0	0	0	0	1481	0.420977828	0.06	0.1	0.06	0.11
233	0.84	0.79	0.9	-0.17	LinearSVM	TRUE	500	300	0	0.05	all	soft	FALSE	-	-	-	-	-	-	-	-	-	0.05	0.1	0.04	0.1
234	0.84	0.8	0.89	-0.14	MMC	TRUE	300	400	0	0.05	all	soft	FALSE	-	-	-	-	-	-	-	-	-	0.06	0.1	0.03	0.1
235	0.84	0.8	0.89	-0.16	LinearSVM	TRUE	600	400	0	0.2	stereoflat	soft	FALSE	-	-	-	-	-	-	-	-	-	0.05	0.1	0.06	0.1
236	0.84	0.79	0.9	-0.15	MMC	TRUE	300	300	0	0.03	stereoflat	strict	FALSE	-	-	-	-	-	-	-	-	-	0.05	0.08	0.04	0.09
237	0.84	0.82	0.87	-0.12	LinearSVM	TRUE	700	700	0	0.076	all	auto	FALSE	-	-	-	-	-	-	-	-	-	0.04	0.08	0.05	0.08
238	0.84	0.8	0.9	-0.18	LinearSVM	TRUE	500	300	0	0.076	all	strict	TRUE	193	1485	3747	0	0	0	0	1973	0.526554577	0.05	0.1	0.04	0.09
239	0.84	0.81	0.87	-0.1	LinearSVM	TRUE	700	700	0	0.2	stereoflat	soft	FALSE	-	-	-	-	-	-	-	-	-	0.04	0.06	0.05	0.07
240	0.84	0.79	0.9	-0.14	MMC	TRUE	300	300	0	0.076	stereo	strict	TRUE	194	1588	4151	0	0	0	0	1727	0.416044327	0.05	0.09	0.03	0.11
241	0.84	0.81	0.88	-0.15	LinearSVM	TRUE	700	600	0	0.076	stereo	soft	FALSE	-	-	-	-	-	-	-	-	-	0.05	0.1	0.05	0.09
242	0.84	0.8	0.88	-0.14	MMC	TRUE	300	400	0	0.01	all	soft	TRUE	197	1621	5597	0	0	0	0	3762	0.672145792	0.06	0.1	0.03	0.08
243	0.84	0.79	0.9	-0.15	MMC	TRUE	300	300	0	0.1	stereoflat	soft	TRUE	197	1621	5597	0	0	0	0	1642	0.293371449	0.05	0.08	0.03	0.1
244	0.84	0.79	0.9	-0.17	LinearSVM	TRUE	500	300	0	0.03	all	soft	TRUE	193	1485	3754	0	0	0	0	2586	0.68886521	0.04	0.1	0.04	0.1
245	0.84	0.8	0.89	-0.15	LinearSVM	TRUE	400	300	0	0.01	stereo	strict	TRUE	191	1492	3202	0	0	0	0	2437	0.761086821	0.05	0.1	0.04	0.12
246	0.84	0.79	0.9	-0.15	MMC	TRUE	300	300	0	0.05	stereoflat	strict	TRUE	196	1601	5232	0	0	0	0	2779	0.531154434	0.05	0.08	0.03	0.09
247	0.84	0.8	0.89	-0.18	LinearSVM	TRUE	700	300	0	0.2	all	soft	FALSE	-	-	-	-	-	-	-	-	-	0.05	0.11	0.05	0.11
248	0.84	0.81	0.89	-0.16	MMC	TRUE	400	300	0	0.076	all	auto	TRUE	194	1528	4335	0	0	0	0	1501	0.346251442	0.05	0.09	0.04	0.09
249	0.84	0.8	0.89	-0.16	MMC	TRUE	400	300	0	0.2	all	strict	FALSE	-	-	-	-	-	-	-	-	-	0.05	0.09	0.04	0.08
250	0.84	0.81	0.88	-0.15	LinearSVM	TRUE	600	500	0	0.1	stereo	soft	TRUE	191	1442	3508	0	0	0	0	2243	0.639395667	0.05	0.1	0.05	0.1
251	0.84	0.81	0.88	-0.16	LinearSVM	TRUE	700	600	0	0.1	stereo	strict	FALSE	-	-	-	-	-	-	-	-	-	0.06	0.11	0.04	0.08
252	0.84	0.81	0.88	-0.15	MMC	TRUE	400	300	0	0.03	all	strict	TRUE	194	1527	4302	0	0	0	0	2303	0.535332404	0.05	0.09	0.05	0.09
253	0.84	0.81	0.89	-0.15	MMC	TRUE	400	300	0	0.2	stereoflat	soft	TRUE	194	1527	4335	0	0	0	0	482	0.111188005	0.05	0.09	0.04	0.09
254	0.84	0.8	0.9	-0.17	LinearSVM	TRUE	700	600	0	0.03	all	strict	TRUE	189	1414	3316	0	0	0	0	2448	0.738238842	0.06	0.11	0.04	0.11
255	0.84	0.8	0.88	-0.12	LinearSVM	TRUE	700	700	0	0.1	all	auto	TRUE	189	1415	3319	0	0	0	0	2129	0.641458271	0.04	0.07	0.04	0.09
256	0.84	0.8	0.89	-0.14	MMC	TRUE	300	400	0	0.05	stereo	soft	TRUE	197	1620	5589	0	0	0	0	2568	0.459473967	0.06	0.1	0.03	0.1
257	0.84	0.8	0.88	-0.16	LinearSVM	TRUE	700	800	0	0.002	all	strict	TRUE	189	1414	3316	0	0	0	0	2612	0.787696019	0.04	0.09	0.04	0.09
258	0.84	0.81	0.89	-0.16	MMC	TRUE	400	300	0	0.076	stereoflat	soft	TRUE	194	1527	4335	0	0	0	0	1468	0.338638985	0.05	0.09	0.04	0.09
259	0.84	0.81	0.88	-0.15	LinearSVM	TRUE	700	600	0	0.05	all	auto	FALSE	-	-	-	-	-	-	-	-	-	0.06	0.1	0.05	0.1
260	0.84	0.8	0.89	-0.19	LinearSVM	TRUE	600	300	0	0.1	all	soft	FALSE	-	-	-	-	-	-	-	-	-	0.06	0.12	0.05	0.11
261	0.84	0.8	0.89	-0.14	MMC	TRUE	300	400	0	0.05	stereo	soft	FALSE	-	-	-	-	-	-	-	-	-	0.06	0.1	0.03	0.1
262	0.84	0.8	0.89	-0.19	LinearSVM	TRUE	600	300	0	0.1	all	auto	FALSE	-	-	-	-	-	-	-	-	-	0.06	0.12	0.05	0.11
263	0.84	0.8	0.9	-0.16	LinearSVM	TRUE	500	300	0	0.076	all	soft	FALSE	-	-	-	-	-	-	-	-	-	0.04	0.09	0.04	0.09
264	0.84	0.81	0.87	-0.16	LinearSVM	TRUE	700	600	0	0.2	stereo	strict	TRUE	186	1376	2394	0	0	0	0	1133	0.4732665	0.05	0.11	0.04	0.07
265	0.84	0.81	0.89	-0.18	LinearSVM	TRUE	600	600	0	0.01	all	auto	TRUE	191	1443	3518	0	0	0	0	2854	0.811256396	0.06	0.12	0.05	0.1
266	0.84	0.79	0.9	-0.16	LinearSVM	TRUE	300	300	0	0.2	stereoflat	soft	FALSE	-	-	-	-	-	-	-	-	-	0.05	0.08	0.02	0.09
267	0.84	0.81	0.88	-0.15	LinearSVM	TRUE	700	600	0	0.03	stereoflat	soft	TRUE	189	1414	3318	0	0	0	0	2450	0.738396624	0.06	0.1	0.05	0.1
268	0.84	0.81	0.88	-0.15	LinearSVM	TRUE	700	600	0	0.05	all	auto	TRUE	189	1415	3319	0	0	0	0	2303	0.6938837	0.06	0.1	0.05	0.1
269	0.84	0.81	0.89	-0.15	LinearSVM	TRUE	600	600	0	0.05	all	strict	TRUE	191	1443	3515	0	0	0	0	2569	0.73086771	0.05	0.1	0.04	0.09
270	0.84	0.82	0.87	-0.12	LinearSVM	TRUE	700	700	0	0.076	all	soft	FALSE	-	-	-	-	-	-	-	-	-	0.04	0.08	0.05	0.08
271	0.84	0.79	0.89	-0.17	LinearSVM	TRUE	600	700	0	0.1	stereo	soft	FALSE	-	-	-	-	-	-	-	-	-	0.05	0.09	0.04	0.08
272	0.84	0.81	0.88	-0.15	LinearSVM	TRUE	700	600	0	0.05	stereoflat	soft	TRUE	189	1414	3318	0	0	0	0	2296	0.691983122	0.06	0.1	0.05	0.1
273	0.84	0.8	0.88	-0.16	LinearSVM	TRUE	600	700	0	0.05	all	soft	TRUE	191	1443	3518	0	0	0	0	2657	0.75525867	0.05	0.1	0.04	0.09
274	0.84	0.79	0.9	-0.15	MMC	TRUE	300	300	0	0.1	stereo	soft	TRUE	197	1620	5589	0	0	0	0	1615	0.288960458	0.05	0.09	0.03	0.1
275	0.84	0.79	0.9	-0.15	MMC	TRUE	300	300	0	0.03	stereoflat	auto	FALSE	-	-	-	-	-	-	-	-	-	0.05	0.08	0.04	0.09
276	0.84	0.81	0.88	-0.15	MMC	TRUE	400	300	0	0.01	all	strict	FALSE	-	-	-	-	-	-	-	-	-	0.05	0.09	0.04	0.09
277	0.84	0.81	0.89	-0.15	MMC	TRUE	400	300	0	0.1	all	strict	FALSE	-	-	-	-	-	-	-	-	-	0.05	0.09	0.04	0.09
278	0.84	0.82	0.87	-0.16	LinearSVM	TRUE	600	700	0	0.2	stereoflat	strict	TRUE	189	1419	3117	0	0	0	0	1794	0.575553417	0.06	0.12	0.03	0.1
279	0.84	0.81	0.89	-0.18	LinearSVM	TRUE	600	600	0	0.01	all	strict	FALSE	-	-	-	-	-	-	-	-	-	0.06	0.12	0.05	0.1
280	0.84	0.8	0.89	-0.16	LinearSVM	TRUE	600	400	0	0.076	all	strict	FALSE	-	-	-	-	-	-	-	-	-	0.05	0.1	0.05	0.11
281	0.84	0.78	0.91	-0.18	LinearSVM	TRUE	400	300	0	0.076	all	auto	TRUE	194	1528	4335	0	0	0	0	1501	0.346251442	0.05	0.09	0.04	0.1
282	0.84	0.81	0.89	-0.17	MMC	TRUE	600	600	0	0.05	stereoflat	soft	FALSE	-	-	-	-	-	-	-	-	-	0.06	0.12	0.04	0.12
283	0.84	0.79	0.89	-0.15	MMC	TRUE	300	400	0	0.03	stereo	soft	TRUE	197	1620	5589	0	0	0	0	3061	0.547682949	0.05	0.09	0.03	0.09
284	0.84	0.81	0.88	-0.15	LinearSVM	TRUE	600	700	0	0.05	all	strict	TRUE	191	1443	3515	0	0	0	0	2680	0.762446657	0.05	0.1	0.04	0.09
285	0.84	0.8	0.89	-0.12	LinearSVM	TRUE	700	700	0	0.1	stereoflat	soft	FALSE	-	-	-	-	-	-	-	-	-	0.04	0.07	0.04	0.09
286	0.84	0.8	0.9	-0.16	LinearSVM	TRUE	500	300	0	0.1	stereo	soft	TRUE	193	1484	3742	0	0	0	0	1647	0.440138963	0.04	0.08	0.04	0.08
287	0.84	0.8	0.89	-0.18	LinearSVM	TRUE	700	300	0	0.2	all	strict	TRUE	189	1414	3316	0	0	0	0	753	0.22708082	0.05	0.11	0.05	0.11
288	0.84	0.8	0.89	-0.17	MMC	TRUE	600	600	0	0.1	stereo	soft	TRUE	191	1442	3508	0	0	0	0	2305	0.657069555	0.05	0.1	0.04	0.09
289	0.84	0.81	0.88	-0.15	MMC	TRUE	400	300	0	0.004	all	auto	TRUE	194	1528	4335	0	0	0	0	3565	0.822376009	0.05	0.1	0.04	0.09
290	0.84	0.82	0.88	-0.16	LinearSVM	TRUE	600	500	0	0.1	all	strict	TRUE	191	1443	3515	0	0	0	0	2257	0.642105263	0.05	0.11	0.05	0.1
291	0.84	0.81	0.87	-0.15	LinearSVM	TRUE	700	700	0	0.05	all	auto	TRUE	189	1415	3319	0	0	0	0	2362	0.711660139	0.04	0.09	0.05	0.09
292	0.84	0.79	0.9	-0.15	MMC	TRUE	300	300	0	0.1	stereo	auto	FALSE	-	-	-	-	-	-	-	-	-	0.05	0.08	0.03	0.1
293	0.84	0.81	0.87	-0.15	LinearSVM	TRUE	700	700	0	0.03	all	auto	TRUE	189	1415	3319	0	0	0	0	2485	0.748719494	0.04	0.09	0.05	0.09
294	0.84	0.8	0.89	-0.16	LinearSVM	TRUE	600	400	0	0.076	all	auto	TRUE	191	1443	3518	0	0	0	0	2194	0.623649801	0.05	0.1	0.05	0.11
295	0.84	0.82	0.88	-0.15	LinearSVM	TRUE	700	600	0	0.1	stereoflat	soft	FALSE	-	-	-	-	-	-	-	-	-	0.06	0.11	0.05	0.09
296	0.84	0.81	0.87	-0.1	LinearSVM	TRUE	700	700	0	0.2	all	soft	FALSE	-	-	-	-	-	-	-	-	-	0.04	0.06	0.04	0.07
297	0.84	0.82	0.89	-0.16	LinearSVM	TRUE	600	500	0	0.076	all	auto	FALSE	-	-	-	-	-	-	-	-	-	0.06	0.11	0.05	0.1
298	0.84	0.81	0.88	-0.14	MMC	TRUE	400	300	0	0.01	all	auto	TRUE	194	1528	4335	0	0	0	0	3168	0.730795848	0.05	0.09	0.04	0.09
299	0.84	0.81	0.89	-0.16	LinearSVM	TRUE	600	600	0	0.03	all	auto	FALSE	-	-	-	-	-	-	-	-	-	0.05	0.11	0.04	0.1
300	0.84	0.8	0.9	-0.17	LinearSVM	TRUE	500	300	0	0.2	all	strict	FALSE	-	-	-	-	-	-	-	-	-	0.05	0.09	0.04	0.08
301	0.84	0.81	0.88	-0.16	LinearSVM	TRUE	600	500	0	0.076	stereoflat	soft	TRUE	191	1442	3514	0	0	0	0	2365	0.673022197	0.05	0.11	0.05	0.1
302	0.84	0.81	0.88	-0.15	LinearSVM	TRUE	600	700	0	0.05	stereoflat	soft	FALSE	-	-	-	-	-	-	-	-	-	0.05	0.1	0.04	0.09
303	0.84	0.8	0.9	-0.17	LinearSVM	TRUE	500	300	0	0.2	all	auto	TRUE	193	1485	3754	0	0	0	0	988	0.263185935	0.05	0.09	0.04	0.08
304	0.84	0.79	0.89	-0.15	MMC	TRUE	300	400	0	0.05	stereo	auto	FALSE	-	-	-	-	-	-	-	-	-	0.06	0.1	0.03	0.12
305	0.84	0.82	0.87	-0.14	LinearSVM	TRUE	700	600	0	0.2	stereo	soft	FALSE	-	-	-	-	-	-	-	-	-	0.05	0.1	0.05	0.09
306	0.84	0.81	0.89	-0.16	MMC	TRUE	400	300	0	0.076	all	strict	TRUE	194	1527	4302	0	0	0	0	1487	0.345653185	0.05	0.09	0.04	0.09
307	0.84	0.82	0.88	-0.16	LinearSVM	TRUE	600	500	0	0.1	stereoflat	soft	TRUE	191	1442	3514	0	0	0	0	2238	0.636881047	0.05	0.11	0.05	0.1
308	0.84	0.81	0.88	-0.14	LinearSVM	TRUE	700	600	0	0.1	stereoflat	strict	FALSE	-	-	-	-	-	-	-	-	-	0.05	0.1	0.04	0.08
309	0.84	0.8	0.89	-0.19	MMC	TRUE	600	600	0	0.03	all	auto	TRUE	191	1443	3518	0	0	0	0	2712	0.770892553	0.07	0.13	0.04	0.14
310	0.84	0.79	0.89	-0.15	MMC	TRUE	300	400	0	0.076	stereoflat	soft	FALSE	-	-	-	-	-	-	-	-	-	0.05	0.09	0.02	0.11
311	0.84	0.8	0.89	-0.16	MMC	TRUE	400	300	0	0.2	stereo	auto	FALSE	-	-	-	-	-	-	-	-	-	0.05	0.1	0.03	0.1
312	0.84	0.82	0.88	-0.16	LinearSVM	TRUE	600	500	0	0.1	stereoflat	soft	FALSE	-	-	-	-	-	-	-	-	-	0.05	0.11	0.05	0.1
313	0.84	0.8	0.89	-0.14	MMC	TRUE	300	400	0	0.2	stereo	soft	FALSE	-	-	-	-	-	-	-	-	-	0.06	0.1	0.02	0.11
314	0.84	0.81	0.88	-0.15	MMC	TRUE	400	300	0	0.004	all	strict	TRUE	194	1527	4302	0	0	0	0	3534	0.821478382	0.05	0.1	0.04	0.09
315	0.84	0.8	0.89	-0.14	MMC	TRUE	300	400	0	0.2	stereo	soft	TRUE	197	1620	5589	0	0	0	0	461	0.08248345	0.06	0.1	0.02	0.11
316	0.84	0.79	0.9	-0.16	MMC	TRUE	300	300	0	0.2	stereo	auto	FALSE	-	-	-	-	-	-	-	-	-	0.05	0.09	0.03	0.1
317	0.84	0.8	0.89	-0.16	LinearSVM	TRUE	600	400	0	0.1	all	soft	FALSE	-	-	-	-	-	-	-	-	-	0.06	0.1	0.05	0.1
318	0.84	0.82	0.88	-0.16	LinearSVM	TRUE	600	500	0	0.1	all	strict	FALSE	-	-	-	-	-	-	-	-	-	0.05	0.11	0.05	0.1
319	0.84	0.82	0.89	-0.16	LinearSVM	TRUE	600	500	0	0.076	all	auto	TRUE	191	1443	3518	0	0	0	0	2384	0.67765776	0.06	0.11	0.05	0.1
320	0.84	0.8	0.89	-0.16	LinearSVM	TRUE	600	400	0	0.076	stereoflat	soft	TRUE	191	1442	3514	0	0	0	0	2190	0.6232214	0.05	0.1	0.05	0.1
321	0.84	0.79	0.9	-0.15	MMC	TRUE	300	300	0	0.1	stereoflat	auto	TRUE	197	1621	5597	0	0	0	0	2000	0.357334286	0.05	0.08	0.03	0.1
322	0.84	0.8	0.88	-0.14	MMC	TRUE	300	400	0	0.01	stereoflat	soft	TRUE	197	1621	5597	0	0	0	0	3758	0.671431124	0.06	0.1	0.03	0.09
323	0.84	0.81	0.87	-0.15	LinearSVM	TRUE	700	700	0	0.03	stereoflat	soft	FALSE	-	-	-	-	-	-	-	-	-	0.04	0.09	0.04	0.09
324	0.84	0.79	0.9	-0.15	MMC	TRUE	300	300	0	0.2	all	auto	TRUE	197	1621	5597	0	0	0	0	658	0.11756298	0.05	0.08	0.03	0.09
325	0.84	0.8	0.9	-0.16	LinearSVM	TRUE	400	300	0	0.004	all	auto	FALSE	-	-	-	-	-	-	-	-	-	0.05	0.1	0.04	0.11
326	0.84	0.81	0.89	-0.16	LinearSVM	TRUE	600	500	0	0.03	all	auto	FALSE	-	-	-	-	-	-	-	-	-	0.06	0.11	0.05	0.1
327	0.84	0.8	0.89	-0.15	MMC	TRUE	400	300	0	0.01	stereoflat	auto	FALSE	-	-	-	-	-	-	-	-	-	0.05	0.1	0.03	0.1
328	0.84	0.81	0.88	-0.14	MMC	TRUE	400	300	0	0.01	all	soft	TRUE	194	1528	4335	0	0	0	0	3205	0.739331027	0.05	0.09	0.04	0.1
329	0.84	0.8	0.9	-0.18	LinearSVM	TRUE	500	300	0	0.076	all	auto	FALSE	-	-	-	-	-	-	-	-	-	0.05	0.1	0.04	0.09
330	0.84	0.79	0.91	-0.16	LinearSVM	TRUE	400	300	0	0.2	stereoflat	soft	TRUE	194	1527	4335	0	0	0	0	482	0.111188005	0.05	0.09	0.03	0.09
331	0.84	0.81	0.89	-0.18	LinearSVM	TRUE	600	600	0	0.01	all	soft	FALSE	-	-	-	-	-	-	-	-	-	0.06	0.12	0.05	0.1
332	0.84	0.8	0.89	-0.16	LinearSVM	TRUE	600	400	0	0.2	stereoflat	soft	TRUE	191	1442	3514	0	0	0	0	1464	0.416619237	0.05	0.1	0.06	0.1
333	0.84	0.81	0.89	-0.16	MMC	TRUE	400	300	0	0.1	all	soft	TRUE	194	1528	4335	0	0	0	0	1163	0.26828143	0.05	0.09	0.04	0.09
334	0.84	0.79	0.9	-0.15	MMC	TRUE	300	300	0	0.1	all	strict	FALSE	-	-	-	-	-	-	-	-	-	0.05	0.08	0.03	0.09
335	0.84	0.79	0.89	-0.15	MMC	TRUE	300	400	0	0.05	stereo	auto	TRUE	197	1620	5589	0	0	0	0	3240	0.579710145	0.06	0.1	0.03	0.12
336	0.84	0.8	0.9	-0.2	LinearSVM	TRUE	600	300	0	0.05	all	strict	TRUE	191	1443	3515	0	0	0	0	2239	0.636984353	0.06	0.12	0.05	0.11
337	0.84	0.81	0.88	-0.15	LinearSVM	TRUE	600	700	0	0.05	all	auto	TRUE	191	1443	3518	0	0	0	0	2682	0.76236498	0.05	0.1	0.04	0.09
338	0.84	0.79	0.9	-0.16	MMC	TRUE	300	300	0	0.076	all	strict	FALSE	-	-	-	-	-	-	-	-	-	0.05	0.09	0.03	0.1
339	0.84	0.8	0.89	-0.16	LinearSVM	TRUE	600	400	0	0.2	all	strict	TRUE	191	1443	3515	0	0	0	0	1480	0.421052632	0.06	0.1	0.06	0.11
340	0.84	0.8	0.89	-0.15	MMC	TRUE	300	400	0	0.1	stereo	auto	TRUE	197	1620	5589	0	0	0	0	1937	0.346573627	0.06	0.1	0.03	0.13
341	0.84	0.8	0.88	-0.16	MMC	TRUE	700	600	0	0.1	all	soft	TRUE	189	1415	3319	0	0	0	0	2028	0.611027418	0.06	0.11	0.04	0.11
342	0.84	0.8	0.89	-0.17	LinearSVM	TRUE	600	400	0	0.05	all	auto	FALSE	-	-	-	-	-	-	-	-	-	0.06	0.11	0.05	0.12
343	0.84	0.79	0.9	-0.17	LinearSVM	TRUE	400	300	0	0.1	stereoflat	soft	TRUE	194	1527	4335	0	0	0	0	1159	0.267358708	0.05	0.1	0.03	0.11
344	0.84	0.81	0.88	-0.15	MMC	TRUE	400	300	0	0.03	stereo	soft	FALSE	-	-	-	-	-	-	-	-	-	0.05	0.09	0.04	0.09
345	0.84	0.8	0.89	-0.15	MMC	TRUE	300	400	0	0.03	all	strict	FALSE	-	-	-	-	-	-	-	-	-	0.06	0.1	0.03	0.09
346	0.84	0.81	0.88	-0.15	MMC	TRUE	400	300	0	0.03	all	auto	FALSE	-	-	-	-	-	-	-	-	-	0.05	0.09	0.05	0.09
347	0.84	0.8	0.9	-0.17	LinearSVM	TRUE	500	300	0	0.076	stereo	soft	TRUE	193	1484	3742	0	0	0	0	1891	0.505344735	0.04	0.1	0.04	0.08
348	0.84	0.79	0.89	-0.17	MMC	TRUE	400	300	0	0.2	stereoflat	strict	TRUE	192	1504	3940	0	0	0	0	493	0.125126904	0.05	0.1	0.03	0.09
349	0.84	0.8	0.89	-0.19	LinearSVM	TRUE	600	300	0	0.076	stereoflat	soft	TRUE	191	1442	3514	0	0	0	0	1960	0.557768924	0.05	0.12	0.05	0.11
350	0.84	0.79	0.9	-0.15	MMC	TRUE	300	300	0	0.2	all	strict	FALSE	-	-	-	-	-	-	-	-	-	0.05	0.08	0.03	0.09
351	0.84	0.81	0.89	-0.17	LinearSVM	TRUE	600	500	0	0.05	all	auto	FALSE	-	-	-	-	-	-	-	-	-	0.06	0.11	0.05	0.1
352	0.84	0.79	0.9	-0.15	MMC	TRUE	300	300	0	0.2	stereo	soft	FALSE	-	-	-	-	-	-	-	-	-	0.05	0.08	0.03	0.1
353	0.84	0.8	0.9	-0.15	LinearSVM	TRUE	400	300	0	0.05	stereo	strict	FALSE	-	-	-	-	-	-	-	-	-	0.05	0.09	0.03	0.1
354	0.84	0.79	0.89	-0.15	MMC	TRUE	300	400	0	0.2	all	strict	FALSE	-	-	-	-	-	-	-	-	-	0.06	0.09	0.03	0.1
355	0.84	0.81	0.88	-0.13	LinearSVM	TRUE	600	700	0	0.1	all	auto	TRUE	191	1443	3518	0	0	0	0	2402	0.682774304	0.05	0.09	0.04	0.08
356	0.84	0.81	0.88	-0.14	MMC	TRUE	400	300	0	0.03	stereoflat	soft	FALSE	-	-	-	-	-	-	-	-	-	0.05	0.09	0.04	0.1
357	0.84	0.79	0.89	-0.15	MMC	TRUE	300	400	0	0.1	all	soft	FALSE	-	-	-	-	-	-	-	-	-	0.05	0.09	0.03	0.1
358	0.84	0.79	0.89	-0.17	LinearSVM	TRUE	500	300	0	0.03	stereoflat	soft	FALSE	-	-	-	-	-	-	-	-	-	0.04	0.1	0.04	0.1
359	0.84	0.8	0.89	-0.16	LinearSVM	TRUE	600	400	0	0.2	all	auto	FALSE	-	-	-	-	-	-	-	-	-	0.06	0.1	0.06	0.11
360	0.84	0.8	0.89	-0.17	LinearSVM	TRUE	600	400	0	0.076	stereo	soft	TRUE	191	1442	3508	0	0	0	0	2183	0.622291904	0.05	0.1	0.05	0.1
361	0.84	0.8	0.89	-0.16	LinearSVM	TRUE	600	400	0	0.05	stereo	soft	FALSE	-	-	-	-	-	-	-	-	-	0.05	0.1	0.05	0.1
362	0.84	0.78	0.9	-0.17	LinearSVM	TRUE	400	300	0	0.01	stereo	soft	FALSE	-	-	-	-	-	-	-	-	-	0.05	0.09	0.04	0.1
363	0.84	0.79	0.91	-0.17	LinearSVM	TRUE	400	300	0	0.076	stereo	soft	FALSE	-	-	-	-	-	-	-	-	-	0.05	0.1	0.04	0.1
364	0.84	0.8	0.9	-0.15	MMC	TRUE	300	300	0	0.05	stereoflat	auto	TRUE	197	1621	5597	0	0	0	0	2997	0.535465428	0.05	0.08	0.03	0.1
365	0.84	0.81	0.88	-0.16	MMC	TRUE	400	300	0	0.05	all	strict	TRUE	194	1527	4302	0	0	0	0	1849	0.429800093	0.05	0.09	0.04	0.09
366	0.84	0.8	0.89	-0.16	LinearSVM	TRUE	600	400	0	0.1	stereoflat	soft	FALSE	-	-	-	-	-	-	-	-	-	0.05	0.1	0.05	0.1
367	0.84	0.81	0.89	-0.16	LinearSVM	TRUE	600	500	0	0.05	stereo	soft	TRUE	191	1442	3508	0	0	0	0	2527	0.720353478	0.05	0.1	0.05	0.1
368	0.84	0.82	0.88	-0.16	LinearSVM	TRUE	600	500	0	0.1	all	soft	TRUE	191	1443	3518	0	0	0	0	2232	0.634451393	0.05	0.11	0.05	0.1
369	0.84	0.8	0.89	-0.14	MMC	TRUE	300	400	0	0.076	stereo	soft	TRUE	197	1620	5589	0	0	0	0	1903	0.340490249	0.06	0.09	0.02	0.11
370	0.84	0.8	0.89	-0.16	MMC	TRUE	400	300	0	0.2	stereo	soft	TRUE	194	1526	4330	0	0	0	0	505	0.116628176	0.05	0.09	0.04	0.08
371	0.84	0.81	0.88	-0.15	LinearSVM	TRUE	700	600	0	0.2	stereoflat	strict	FALSE	-	-	-	-	-	-	-	-	-	0.05	0.1	0.04	0.08
372	0.84	0.79	0.89	-0.15	LinearSVM	TRUE	400	300	0	0.03	stereoflat	auto	TRUE	194	1527	4335	0	0	0	0	2619	0.604152249	0.05	0.08	0.04	0.1
373	0.84	0.8	0.89	-0.14	LinearSVM	TRUE	500	500	0	0.2	all	soft	FALSE	-	-	-	-	-	-	-	-	-	0.04	0.08	0.05	0.07
374	0.84	0.81	0.89	-0.16	LinearSVM	TRUE	600	500	0	0.05	stereoflat	soft	TRUE	191	1442	3514	0	0	0	0	2546	0.72453045	0.05	0.11	0.05	0.1
375	0.84	0.81	0.89	-0.17	MMC	TRUE	600	600	0	0.05	stereo	soft	FALSE	-	-	-	-	-	-	-	-	-	0.05	0.11	0.04	0.09
376	0.84	0.81	0.89	-0.16	LinearSVM	TRUE	600	600	0	0.03	stereo	soft	TRUE	191	1442	3508	0	0	0	0	2679	0.76368301	0.05	0.1	0.04	0.09
377	0.84	0.8	0.89	-0.19	LinearSVM	TRUE	600	300	0	0.1	stereo	soft	TRUE	191	1442	3508	0	0	0	0	1771	0.504846066	0.05	0.12	0.05	0.11
378	0.84	0.8	0.89	-0.15	MMC	TRUE	300	400	0	0.05	stereoflat	soft	TRUE	197	1621	5597	0	0	0	0	2523	0.450777202	0.06	0.1	0.03	0.1
379	0.84	0.81	0.87	-0.15	LinearSVM	TRUE	700	700	0	0.03	stereoflat	soft	TRUE	189	1414	3318	0	0	0	0	2492	0.751054852	0.04	0.09	0.04	0.09
380	0.84	0.8	0.88	-0.16	LinearSVM	TRUE	600	700	0	0.05	all	soft	FALSE	-	-	-	-	-	-	-	-	-	0.05	0.1	0.04	0.09
381	0.84	0.79	0.9	-0.16	MMC	TRUE	300	300	0	0.1	all	auto	TRUE	197	1621	5597	0	0	0	0	1639	0.292835448	0.05	0.09	0.03	0.1
382	0.84	0.8	0.89	-0.15	MMC	TRUE	300	400	0	0.1	stereoflat	auto	TRUE	197	1621	5597	0	0	0	0	1968	0.351616938	0.06	0.1	0.03	0.13
383	0.84	0.79	0.9	-0.16	LinearSVM	TRUE	400	300	0	0.004	stereoflat	soft	FALSE	-	-	-	-	-	-	-	-	-	0.05	0.1	0.03	0.11
384	0.84	0.8	0.88	-0.15	MMC	TRUE	400	300	0	0.01	stereo	auto	TRUE	194	1526	4330	0	0	0	0	3433	0.792840647	0.05	0.1	0.03	0.1
385	0.84	0.8	0.89	-0.19	LinearSVM	TRUE	600	300	0	0.076	all	auto	TRUE	191	1443	3518	0	0	0	0	1983	0.563672541	0.06	0.12	0.05	0.11
386	0.84	0.81	0.89	-0.16	MMC	TRUE	400	300	0	0.1	all	soft	FALSE	-	-	-	-	-	-	-	-	-	0.05	0.09	0.04	0.09
387	0.84	0.8	0.89	-0.19	LinearSVM	TRUE	600	300	0	0.1	all	soft	TRUE	191	1443	3518	0	0	0	0	1765	0.501705514	0.06	0.12	0.05	0.11
388	0.84	0.82	0.88	-0.15	LinearSVM	TRUE	700	600	0	0.1	all	auto	FALSE	-	-	-	-	-	-	-	-	-	0.06	0.11	0.05	0.09
389	0.84	0.8	0.89	-0.16	MMC	TRUE	400	300	0	0.1	stereo	auto	TRUE	194	1526	4330	0	0	0	0	1386	0.320092379	0.06	0.1	0.03	0.1
390	0.84	0.79	0.9	-0.15	MMC	TRUE	300	300	0	0.1	stereoflat	auto	FALSE	-	-	-	-	-	-	-	-	-	0.05	0.08	0.03	0.1
391	0.84	0.8	0.89	-0.15	LinearSVM	TRUE	400	300	0	0.002	all	auto	TRUE	194	1528	4335	0	0	0	0	3700	0.853517878	0.05	0.1	0.04	0.11
392	0.84	0.8	0.88	-0.14	LinearSVM	TRUE	500	500	0	0.2	stereoflat	soft	TRUE	193	1484	3752	0	0	0	0	1497	0.398987207	0.04	0.08	0.04	0.07
393	0.84	0.81	0.88	-0.15	LinearSVM	TRUE	700	600	0	0.03	all	soft	TRUE	189	1415	3319	0	0	0	0	2448	0.737571558	0.05	0.1	0.05	0.1
394	0.84	0.8	0.89	-0.14	MMC	TRUE	300	400	0	0.03	stereo	auto	TRUE	197	1620	5589	0	0	0	0	3771	0.674718196	0.05	0.08	0.03	0.09
395	0.84	0.8	0.89	-0.16	MMC	TRUE	400	300	0	0.1	stereoflat	strict	TRUE	192	1504	3940	0	0	0	0	1197	0.303807107	0.06	0.1	0.03	0.1
396	0.84	0.8	0.89	-0.16	MMC	TRUE	600	600	0	0.076	all	soft	TRUE	191	1443	3518	0	0	0	0	2414	0.686185333	0.05	0.11	0.04	0.11
397	0.84	0.81	0.89	-0.18	LinearSVM	TRUE	600	600	0	0.01	all	strict	TRUE	191	1443	3515	0	0	0	0	2852	0.811379801	0.06	0.12	0.05	0.1
398	0.84	0.81	0.89	-0.18	MMC	TRUE	600	600	0	0.03	stereoflat	soft	FALSE	-	-	-	-	-	-	-	-	-	0.06	0.12	0.04	0.12
399	0.84	0.81	0.88	-0.15	LinearSVM	TRUE	600	700	0	0.05	stereoflat	soft	TRUE	191	1442	3514	0	0	0	0	2660	0.756972112	0.05	0.1	0.04	0.09
400	0.84	0.8	0.89	-0.18	MMC	TRUE	400	300	0	0.076	stereo	strict	TRUE	191	1492	3202	0	0	0	0	1144	0.357276702	0.06	0.12	0.03	0.08
401	0.84	0.81	0.88	-0.13	MMC	TRUE	400	300	0	0.004	stereoflat	soft	TRUE	194	1527	4335	0	0	0	0	3572	0.823990773	0.05	0.09	0.04	0.1
402	0.84	0.8	0.88	-0.13	MMC	TRUE	700	700	0	0.2	stereoflat	soft	FALSE	-	-	-	-	-	-	-	-	-	0.06	0.09	0.05	0.09
403	0.84	0.81	0.88	-0.15	LinearSVM	TRUE	700	600	0	0.05	all	soft	FALSE	-	-	-	-	-	-	-	-	-	0.05	0.1	0.05	0.1
404	0.84	0.79	0.9	-0.17	LinearSVM	TRUE	500	300	0	0.03	all	soft	FALSE	-	-	-	-	-	-	-	-	-	0.04	0.1	0.04	0.1
405	0.84	0.79	0.91	-0.18	LinearSVM	TRUE	400	300	0	0.01	all	soft	TRUE	194	1528	4335	0	0	0	0	3205	0.739331027	0.05	0.1	0.03	0.11
406	0.84	0.79	0.89	-0.14	MMC	TRUE	300	400	0	0.2	stereoflat	soft	FALSE	-	-	-	-	-	-	-	-	-	0.05	0.09	0.02	0.1
407	0.84	0.81	0.88	-0.15	LinearSVM	TRUE	700	600	0	0.05	all	strict	TRUE	189	1414	3316	0	0	0	0	2302	0.694209891	0.06	0.1	0.05	0.1
408	0.84	0.81	0.89	-0.16	LinearSVM	TRUE	600	600	0	0.03	all	auto	TRUE	191	1443	3518	0	0	0	0	2712	0.770892553	0.05	0.11	0.04	0.1
409	0.84	0.79	0.9	-0.15	MMC	TRUE	300	300	0	0.2	all	auto	FALSE	-	-	-	-	-	-	-	-	-	0.05	0.08	0.03	0.09
410	0.84	0.79	0.9	-0.16	MMC	TRUE	300	300	0	0.076	stereoflat	soft	FALSE	-	-	-	-	-	-	-	-	-	0.05	0.09	0.03	0.1
411	0.84	0.79	0.89	-0.17	MMC	TRUE	400	300	0	0.2	stereoflat	strict	FALSE	-	-	-	-	-	-	-	-	-	0.05	0.1	0.03	0.09
412	0.84	0.8	0.89	-0.16	LinearSVM	TRUE	600	400	0	0.1	all	strict	FALSE	-	-	-	-	-	-	-	-	-	0.06	0.1	0.05	0.11
413	0.84	0.79	0.89	-0.17	LinearSVM	TRUE	600	700	0	0.1	stereo	soft	TRUE	191	1442	3508	0	0	0	0	2381	0.678734322	0.05	0.09	0.04	0.08
414	0.84	0.8	0.89	-0.18	MMC	TRUE	600	600	0	0.03	all	soft	FALSE	-	-	-	-	-	-	-	-	-	0.07	0.13	0.04	0.14
415	0.84	0.8	0.9	-0.15	MMC	TRUE	300	300	0	0.076	stereo	auto	TRUE	197	1620	5589	0	0	0	0	2432	0.435140454	0.05	0.08	0.04	0.1
416	0.84	0.8	0.9	-0.15	MMC	TRUE	300	300	0	0.05	stereoflat	auto	FALSE	-	-	-	-	-	-	-	-	-	0.05	0.08	0.03	0.1
417	0.84	0.81	0.89	-0.16	MMC	TRUE	400	300	0	0.076	stereo	soft	TRUE	194	1526	4330	0	0	0	0	1480	0.341801386	0.05	0.09	0.04	0.09
418	0.84	0.82	0.88	-0.15	LinearSVM	TRUE	700	600	0	0.1	all	soft	FALSE	-	-	-	-	-	-	-	-	-	0.05	0.11	0.05	0.09
419	0.84	0.81	0.87	-0.13	LinearSVM	TRUE	700	700	0	0.076	all	strict	TRUE	189	1414	3316	0	0	0	0	2226	0.671290712	0.04	0.08	0.05	0.08
420	0.84	0.8	0.89	-0.16	LinearSVM	TRUE	600	400	0	0.1	stereo	soft	TRUE	191	1442	3508	0	0	0	0	2027	0.577822121	0.05	0.1	0.05	0.1
421	0.84	0.8	0.9	-0.15	MMC	TRUE	300	400	0	0.076	stereoflat	auto	FALSE	-	-	-	-	-	-	-	-	-	0.06	0.1	0.03	0.13
422	0.84	0.82	0.88	-0.15	LinearSVM	TRUE	700	600	0	0.076	all	auto	FALSE	-	-	-	-	-	-	-	-	-	0.05	0.1	0.05	0.09
423	0.84	0.79	0.9	-0.15	MMC	TRUE	300	300	0	0.05	all	soft	TRUE	197	1621	5597	0	0	0	0	2550	0.455601215	0.05	0.09	0.03	0.1
424	0.84	0.82	0.88	-0.16	LinearSVM	TRUE	600	500	0	0.1	all	soft	FALSE	-	-	-	-	-	-	-	-	-	0.05	0.11	0.05	0.1
425	0.84	0.79	0.9	-0.17	LinearSVM	TRUE	400	300	0	0.1	all	auto	TRUE	194	1528	4335	0	0	0	0	1243	0.286735871	0.05	0.1	0.04	0.11
426	0.84	0.8	0.89	-0.16	LinearSVM	TRUE	600	400	0	0.1	stereo	soft	FALSE	-	-	-	-	-	-	-	-	-	0.05	0.1	0.05	0.1
427	0.84	0.81	0.89	-0.16	LinearSVM	TRUE	600	600	0	0.03	all	strict	FALSE	-	-	-	-	-	-	-	-	-	0.05	0.11	0.04	0.1
428	0.84	0.81	0.87	-0.15	LinearSVM	TRUE	700	700	0	0.03	all	auto	FALSE	-	-	-	-	-	-	-	-	-	0.04	0.09	0.05	0.09
429	0.84	0.8	0.89	-0.15	MMC	TRUE	300	400	0	0.03	all	strict	TRUE	197	1618	5541	0	0	0	0	3016	0.544306082	0.06	0.1	0.03	0.09
430	0.84	0.8	0.9	-0.15	MMC	TRUE	300	300	0	0.076	stereo	auto	FALSE	-	-	-	-	-	-	-	-	-	0.05	0.08	0.04	0.1
431	0.84	0.81	0.88	-0.15	LinearSVM	TRUE	700	600	0	0.05	stereoflat	soft	FALSE	-	-	-	-	-	-	-	-	-	0.06	0.1	0.05	0.1
432	0.84	0.81	0.89	-0.15	MMC	TRUE	400	300	0	0.2	stereoflat	soft	FALSE	-	-	-	-	-	-	-	-	-	0.05	0.09	0.04	0.09
433	0.84	0.8	0.89	-0.15	LinearSVM	TRUE	700	700	0	0.03	all	strict	FALSE	-	-	-	-	-	-	-	-	-	0.04	0.08	0.04	0.08
434	0.84	0.81	0.89	-0.16	MMC	TRUE	400	300	0	0.076	all	soft	TRUE	194	1528	4335	0	0	0	0	1447	0.333794694	0.05	0.09	0.04	0.09
435	0.84	0.79	0.91	-0.18	LinearSVM	TRUE	400	300	0	0.2	all	strict	TRUE	194	1527	4302	0	0	0	0	533	0.123895862	0.05	0.1	0.03	0.1
436	0.84	0.8	0.88	-0.16	MMC	TRUE	700	600	0	0.1	all	soft	FALSE	-	-	-	-	-	-	-	-	-	0.06	0.11	0.04	0.11
437	0.84	0.8	0.9	-0.17	LinearSVM	TRUE	500	300	0	0.2	all	auto	FALSE	-	-	-	-	-	-	-	-	-	0.05	0.09	0.04	0.08
438	0.84	0.79	0.89	-0.14	MMC	TRUE	300	400	0	0.076	all	strict	TRUE	197	1618	5541	0	0	0	0	1949	0.351741563	0.05	0.09	0.03	0.1
439	0.84	0.8	0.89	-0.17	LinearSVM	TRUE	500	300	0	0.2	stereo	auto	FALSE	-	-	-	-	-	-	-	-	-	0.05	0.09	0.05	0.1
440	0.84	0.8	0.9	-0.17	LinearSVM	TRUE	500	300	0	0.076	stereoflat	soft	TRUE	193	1484	3752	0	0	0	0	1885	0.502398721	0.04	0.1	0.04	0.08
441	0.84	0.82	0.88	-0.16	LinearSVM	TRUE	600	500	0	0.1	all	auto	FALSE	-	-	-	-	-	-	-	-	-	0.05	0.11	0.05	0.1
442	0.84	0.79	0.89	-0.15	MMC	TRUE	300	400	0	0.05	stereoflat	auto	TRUE	197	1621	5597	0	0	0	0	3223	0.575844202	0.06	0.1	0.03	0.12
443	0.84	0.79	0.9	-0.14	LinearSVM	TRUE	400	300	0	0.2	stereoflat	strict	FALSE	-	-	-	-	-	-	-	-	-	0.04	0.07	0.03	0.1
444	0.84	0.8	0.89	-0.16	LinearSVM	TRUE	600	400	0	0.2	all	soft	FALSE	-	-	-	-	-	-	-	-	-	0.06	0.1	0.06	0.1
445	0.84	0.81	0.88	-0.15	MMC	TRUE	400	300	0	0.03	stereo	soft	TRUE	194	1526	4330	0	0	0	0	2488	0.574595843	0.05	0.09	0.04	0.09
446	0.84	0.81	0.88	-0.16	LinearSVM	TRUE	600	500	0	0.076	stereo	soft	TRUE	191	1442	3508	0	0	0	0	2375	0.677023945	0.05	0.1	0.05	0.1
447	0.84	0.8	0.89	-0.16	LinearSVM	TRUE	600	400	0	0.1	all	auto	TRUE	191	1443	3518	0	0	0	0	2022	0.574758385	0.06	0.1	0.05	0.11
448	0.84	0.81	0.89	-0.17	MMC	TRUE	600	600	0	0.05	all	strict	TRUE	191	1443	3515	0	0	0	0	2569	0.73086771	0.06	0.12	0.04	0.12
449	0.84	0.81	0.87	-0.16	LinearSVM	TRUE	700	600	0	0.2	stereo	strict	FALSE	-	-	-	-	-	-	-	-	-	0.05	0.11	0.04	0.07
450	0.84	0.81	0.88	-0.13	LinearSVM	TRUE	600	700	0	0.1	all	auto	FALSE	-	-	-	-	-	-	-	-	-	0.05	0.09	0.04	0.08
451	0.84	0.8	0.89	-0.16	MMC	TRUE	400	300	0	0.2	all	strict	TRUE	194	1527	4302	0	0	0	0	533	0.123895862	0.05	0.09	0.04	0.08
452	0.84	0.8	0.89	-0.19	LinearSVM	TRUE	600	300	0	0.076	all	strict	FALSE	-	-	-	-	-	-	-	-	-	0.06	0.12	0.05	0.11
453	0.84	0.81	0.88	-0.14	LinearSVM	TRUE	700	600	0	0.1	stereoflat	strict	TRUE	187	1385	2904	0	0	0	0	1876	0.64600551	0.05	0.1	0.04	0.08
454	0.84	0.81	0.88	-0.14	LinearSVM	TRUE	600	700	0	0.1	stereoflat	soft	TRUE	191	1442	3514	0	0	0	0	2381	0.677575413	0.05	0.09	0.04	0.08
455	0.84	0.81	0.89	-0.15	MMC	TRUE	400	300	0	0.1	all	auto	TRUE	194	1528	4335	0	0	0	0	1243	0.286735871	0.05	0.09	0.04	0.09
456	0.84	0.81	0.87	-0.15	LinearSVM	TRUE	700	700	0	0.03	all	soft	FALSE	-	-	-	-	-	-	-	-	-	0.04	0.09	0.05	0.09
457	0.84	0.82	0.89	-0.16	LinearSVM	TRUE	600	500	0	0.076	all	strict	FALSE	-	-	-	-	-	-	-	-	-	0.06	0.11	0.05	0.1
458	0.84	0.8	0.89	-0.16	LinearSVM	TRUE	600	400	0	0.2	all	soft	TRUE	191	1443	3518	0	0	0	0	1443	0.410176236	0.06	0.1	0.06	0.1
459	0.84	0.81	0.89	-0.17	LinearSVM	TRUE	600	500	0	0.05	all	auto	TRUE	191	1443	3518	0	0	0	0	2548	0.724275156	0.06	0.11	0.05	0.1
460	0.84	0.81	0.89	-0.18	MMC	TRUE	600	600	0	0.03	stereoflat	soft	TRUE	191	1442	3514	0	0	0	0	2695	0.766932271	0.06	0.12	0.04	0.12
461	0.84	0.81	0.89	-0.17	LinearSVM	TRUE	600	500	0	0.05	all	strict	FALSE	-	-	-	-	-	-	-	-	-	0.06	0.11	0.05	0.1
462	0.84	0.8	0.89	-0.15	MMC	TRUE	300	400	0	0.03	all	auto	FALSE	-	-	-	-	-	-	-	-	-	0.06	0.1	0.03	0.09
463	0.84	0.8	0.89	-0.17	MMC	TRUE	400	300	0	0.2	stereo	strict	TRUE	191	1492	3202	0	0	0	0	370	0.11555278	0.05	0.11	0.03	0.09
464	0.84	0.8	0.89	-0.17	MMC	TRUE	600	600	0	0.1	stereoflat	soft	FALSE	-	-	-	-	-	-	-	-	-	0.05	0.11	0.04	0.1
465	0.84	0.81	0.89	-0.16	MMC	TRUE	600	600	0	0.076	stereo	soft	FALSE	-	-	-	-	-	-	-	-	-	0.05	0.1	0.04	0.09
466	0.84	0.81	0.87	-0.15	LinearSVM	TRUE	700	700	0	0.05	all	strict	FALSE	-	-	-	-	-	-	-	-	-	0.04	0.09	0.05	0.09
467	0.84	0.81	0.89	-0.16	MMC	TRUE	400	300	0	0.076	stereo	soft	FALSE	-	-	-	-	-	-	-	-	-	0.05	0.09	0.04	0.09
468	0.84	0.79	0.9	-0.15	MMC	TRUE	300	300	0	0.1	all	strict	TRUE	197	1618	5541	0	0	0	0	1612	0.290922216	0.05	0.08	0.03	0.09
469	0.84	0.79	0.9	-0.16	MMC	TRUE	300	300	0	0.2	stereoflat	auto	TRUE	197	1621	5597	0	0	0	0	830	0.148293729	0.05	0.09	0.03	0.11
470	0.84	0.8	0.89	-0.19	LinearSVM	TRUE	600	300	0	0.076	stereo	soft	TRUE	191	1442	3508	0	0	0	0	1950	0.555872292	0.05	0.12	0.05	0.11
471	0.84	0.81	0.89	-0.17	MMC	TRUE	600	600	0	0.05	stereoflat	soft	TRUE	191	1442	3514	0	0	0	0	2552	0.726237906	0.06	0.12	0.04	0.12
472	0.84	0.81	0.88	-0.16	LinearSVM	TRUE	700	600	0	0.03	stereo	soft	FALSE	-	-	-	-	-	-	-	-	-	0.05	0.1	0.05	0.1
473	0.84	0.8	0.89	-0.18	MMC	TRUE	400	300	0	0.1	stereo	strict	TRUE	191	1492	3202	0	0	0	0	911	0.284509681	0.06	0.12	0.03	0.08
474	0.84	0.8	0.9	-0.17	LinearSVM	TRUE	500	300	0	0.1	stereoflat	soft	FALSE	-	-	-	-	-	-	-	-	-	0.05	0.1	0.04	0.08
475	0.84	0.79	0.9	-0.15	MMC	TRUE	300	300	0	0.03	stereoflat	auto	TRUE	197	1621	5597	0	0	0	0	3448	0.616044309	0.05	0.08	0.04	0.09
476	0.84	0.82	0.87	-0.16	LinearSVM	TRUE	600	700	0	0.2	stereoflat	strict	FALSE	-	-	-	-	-	-	-	-	-	0.06	0.12	0.03	0.1
477	0.84	0.8	0.89	-0.16	LinearSVM	TRUE	600	400	0	0.05	all	soft	TRUE	191	1443	3518	0	0	0	0	2389	0.679079022	0.05	0.1	0.05	0.11
478	0.84	0.81	0.89	-0.16	LinearSVM	TRUE	600	600	0	0.03	all	strict	TRUE	191	1443	3515	0	0	0	0	2710	0.770981508	0.05	0.11	0.04	0.1
479	0.84	0.79	0.9	-0.15	MMC	TRUE	300	300	0	0.076	stereo	soft	FALSE	-	-	-	-	-	-	-	-	-	0.05	0.09	0.03	0.1
480	0.84	0.79	0.91	-0.17	LinearSVM	TRUE	400	300	0	0.1	stereo	soft	FALSE	-	-	-	-	-	-	-	-	-	0.05	0.1	0.03	0.1
481	0.84	0.82	0.88	-0.15	LinearSVM	TRUE	700	600	0	0.1	all	soft	TRUE	189	1415	3319	0	0	0	0	2028	0.611027418	0.05	0.11	0.05	0.09
482	0.84	0.81	0.88	-0.16	LinearSVM	TRUE	700	600	0	0.1	stereo	strict	TRUE	186	1376	2394	0	0	0	0	1498	0.625730994	0.06	0.11	0.04	0.08
483	0.84	0.81	0.87	-0.15	LinearSVM	TRUE	700	700	0	0.05	all	strict	TRUE	189	1414	3316	0	0	0	0	2360	0.711700844	0.04	0.09	0.05	0.09
484	0.84	0.81	0.88	-0.16	LinearSVM	TRUE	700	500	0	0.2	stereoflat	strict	FALSE	-	-	-	-	-	-	-	-	-	0.05	0.11	0.05	0.1
485	0.84	0.79	0.9	-0.15	MMC	TRUE	300	300	0	0.076	stereoflat	strict	TRUE	196	1601	5232	0	0	0	0	2275	0.434824159	0.05	0.09	0.03	0.1
486	0.84	0.82	0.88	-0.15	LinearSVM	TRUE	700	600	0	0.076	all	strict	FALSE	-	-	-	-	-	-	-	-	-	0.05	0.1	0.05	0.09
487	0.84	0.78	0.91	-0.18	LinearSVM	TRUE	400	300	0	0.076	all	auto	FALSE	-	-	-	-	-	-	-	-	-	0.05	0.09	0.04	0.1
488	0.84	0.79	0.89	-0.17	LinearSVM	TRUE	500	300	0	0.05	stereo	soft	FALSE	-	-	-	-	-	-	-	-	-	0.04	0.09	0.04	0.09
489	0.84	0.8	0.88	-0.14	LinearSVM	TRUE	600	700	0	0.076	all	auto	TRUE	191	1443	3518	0	0	0	0	2507	0.712620807	0.05	0.1	0.04	0.09
490	0.84	0.8	0.89	-0.16	LinearSVM	TRUE	400	300	0	0.002	all	strict	TRUE	194	1527	4302	0	0	0	0	3667	0.852394235	0.05	0.1	0.04	0.11
491	0.84	0.79	0.89	-0.17	LinearSVM	TRUE	500	300	0	0.03	stereoflat	soft	TRUE	193	1484	3752	0	0	0	0	2607	0.694829424	0.04	0.1	0.04	0.1
492	0.84	0.81	0.88	-0.15	LinearSVM	TRUE	600	700	0	0.076	stereo	soft	FALSE	-	-	-	-	-	-	-	-	-	0.05	0.09	0.04	0.07
493	0.84	0.8	0.88	-0.16	LinearSVM	TRUE	600	700	0	0.03	all	strict	FALSE	-	-	-	-	-	-	-	-	-	0.05	0.1	0.04	0.09
494	0.84	0.8	0.89	-0.14	MMC	TRUE	300	400	0	0.05	all	soft	TRUE	197	1621	5597	0	0	0	0	2522	0.450598535	0.06	0.1	0.03	0.1
495	0.84	0.79	0.89	-0.17	LinearSVM	TRUE	500	300	0	0.05	stereo	soft	TRUE	193	1484	3742	0	0	0	0	2243	0.599412079	0.04	0.09	0.04	0.09
496	0.84	0.8	0.9	-0.2	LinearSVM	TRUE	600	300	0	0.05	all	strict	FALSE	-	-	-	-	-	-	-	-	-	0.06	0.12	0.05	0.11
497	0.84	0.79	0.89	-0.14	MMC	TRUE	300	400	0	0.076	all	soft	FALSE	-	-	-	-	-	-	-	-	-	0.05	0.09	0.03	0.1
498	0.84	0.81	0.88	-0.14	MMC	TRUE	400	300	0	0.03	stereoflat	soft	TRUE	194	1527	4335	0	0	0	0	2404	0.55455594	0.05	0.09	0.04	0.1
499	0.84	0.8	0.89	-0.18	MMC	TRUE	400	300	0	0.076	stereo	strict	FALSE	-	-	-	-	-	-	-	-	-	0.06	0.12	0.03	0.08
500	0.84	0.8	0.9	-0.17	LinearSVM	TRUE	500	300	0	0.1	stereoflat	soft	TRUE	193	1484	3752	0	0	0	0	1616	0.430703625	0.05	0.1	0.04	0.08
501	0.84	0.8	0.89	-0.17	MMC	TRUE	600	600	0	0.076	stereoflat	soft	TRUE	191	1442	3514	0	0	0	0	2415	0.687250996	0.05	0.11	0.04	0.1
502	0.84	0.81	0.88	-0.15	MMC	TRUE	400	300	0	0.03	all	strict	FALSE	-	-	-	-	-	-	-	-	-	0.05	0.09	0.05	0.09
503	0.84	0.8	0.89	-0.16	LinearSVM	TRUE	600	700	0	0.03	stereoflat	soft	TRUE	191	1442	3514	0	0	0	0	2762	0.785998862	0.05	0.1	0.04	0.09
504	0.84	0.82	0.87	-0.14	LinearSVM	TRUE	700	600	0	0.2	stereo	soft	TRUE	189	1412	3311	0	0	0	0	1572	0.474781033	0.05	0.1	0.05	0.09
505	0.84	0.8	0.89	-0.17	LinearSVM	TRUE	600	500	0	0.03	stereo	soft	FALSE	-	-	-	-	-	-	-	-	-	0.06	0.11	0.05	0.1
506	0.84	0.79	0.9	-0.15	MMC	TRUE	300	300	0	0.2	all	strict	TRUE	197	1618	5541	0	0	0	0	657	0.118570655	0.05	0.08	0.03	0.09
507	0.84	0.81	0.89	-0.15	MMC	TRUE	400	300	0	0.1	all	strict	TRUE	194	1527	4302	0	0	0	0	1229	0.285681079	0.05	0.09	0.04	0.09
508	0.84	0.8	0.89	-0.16	LinearSVM	TRUE	600	400	0	0.05	stereoflat	soft	TRUE	191	1442	3514	0	0	0	0	2402	0.683551508	0.05	0.1	0.05	0.1
509	0.84	0.8	0.89	-0.16	LinearSVM	TRUE	600	400	0	0.076	all	auto	FALSE	-	-	-	-	-	-	-	-	-	0.05	0.1	0.05	0.11
510	0.84	0.79	0.9	-0.15	MMC	TRUE	300	300	0	0.05	stereoflat	soft	FALSE	-	-	-	-	-	-	-	-	-	0.05	0.09	0.03	0.1
511	0.84	0.8	0.88	-0.13	LinearSVM	TRUE	700	700	0	0.076	all	soft	TRUE	189	1415	3319	0	0	0	0	2224	0.67008135	0.04	0.08	0.04	0.09
512	0.84	0.8	0.89	-0.14	MMC	TRUE	300	400	0	0.1	stereo	soft	TRUE	197	1620	5589	0	0	0	0	1378	0.246555734	0.06	0.09	0.03	0.1
513	0.84	0.8	0.89	-0.16	LinearSVM	TRUE	600	700	0	0.03	stereo	soft	TRUE	191	1442	3508	0	0	0	0	2761	0.787058153	0.05	0.1	0.04	0.09
514	0.84	0.8	0.89	-0.16	LinearSVM	TRUE	600	400	0	0.05	stereoflat	soft	FALSE	-	-	-	-	-	-	-	-	-	0.05	0.1	0.05	0.1
515	0.84	0.8	0.89	-0.14	MMC	TRUE	300	400	0	0.03	stereo	auto	FALSE	-	-	-	-	-	-	-	-	-	0.05	0.08	0.03	0.09
516	0.84	0.8	0.89	-0.18	LinearSVM	TRUE	700	300	0	0.2	all	auto	FALSE	-	-	-	-	-	-	-	-	-	0.05	0.11	0.05	0.11
517	0.84	0.82	0.88	-0.15	LinearSVM	TRUE	700	600	0	0.076	stereoflat	soft	FALSE	-	-	-	-	-	-	-	-	-	0.05	0.1	0.05	0.09
518	0.84	0.79	0.9	-0.15	MMC	TRUE	300	300	0	0.1	stereoflat	soft	FALSE	-	-	-	-	-	-	-	-	-	0.05	0.08	0.03	0.1
519	0.84	0.8	0.9	-0.16	LinearSVM	TRUE	500	300	0	0.1	stereo	soft	FALSE	-	-	-	-	-	-	-	-	-	0.04	0.08	0.04	0.08
520	0.84	0.79	0.89	-0.15	MMC	TRUE	300	400	0	0.03	stereo	soft	FALSE	-	-	-	-	-	-	-	-	-	0.05	0.09	0.03	0.09
521	0.84	0.81	0.88	-0.16	LinearSVM	TRUE	700	600	0	0.03	stereo	soft	TRUE	189	1412	3311	0	0	0	0	2435	0.735427363	0.05	0.1	0.05	0.1
522	0.84	0.8	0.89	-0.17	LinearSVM	TRUE	500	300	0	0.2	stereoflat	auto	TRUE	193	1484	3752	0	0	0	0	846	0.225479744	0.05	0.09	0.05	0.1
523	0.84	0.8	0.9	-0.15	MMC	TRUE	300	300	0	0.076	stereoflat	auto	TRUE	197	1621	5597	0	0	0	0	2425	0.433267822	0.05	0.08	0.03	0.1
524	0.84	0.82	0.88	-0.15	LinearSVM	TRUE	700	600	0	0.1	all	strict	TRUE	189	1414	3316	0	0	0	0	2039	0.614897467	0.06	0.11	0.05	0.09
525	0.84	0.79	0.9	-0.16	MMC	TRUE	300	300	0	0.076	all	auto	FALSE	-	-	-	-	-	-	-	-	-	0.05	0.09	0.03	0.1
526	0.84	0.8	0.9	-0.16	LinearSVM	TRUE	400	300	0	0.2	stereo	soft	TRUE	194	1526	4330	0	0	0	0	505	0.116628176	0.05	0.09	0.03	0.1
527	0.84	0.81	0.89	-0.18	LinearSVM	TRUE	600	600	0	0.01	stereoflat	soft	FALSE	-	-	-	-	-	-	-	-	-	0.06	0.12	0.05	0.1
528	0.84	0.8	0.89	-0.16	MMC	TRUE	400	300	0	0.076	stereoflat	strict	FALSE	-	-	-	-	-	-	-	-	-	0.06	0.1	0.03	0.09
529	0.84	0.81	0.89	-0.16	MMC	TRUE	400	300	0	0.076	all	soft	FALSE	-	-	-	-	-	-	-	-	-	0.05	0.09	0.04	0.09
530	0.84	0.79	0.89	-0.15	MMC	TRUE	300	400	0	0.076	all	auto	FALSE	-	-	-	-	-	-	-	-	-	0.05	0.09	0.03	0.1
531	0.84	0.81	0.88	-0.14	MMC	TRUE	400	300	0	0.01	all	auto	FALSE	-	-	-	-	-	-	-	-	-	0.05	0.09	0.04	0.09
532	0.84	0.8	0.89	-0.16	LinearSVM	TRUE	600	400	0	0.2	stereo	soft	FALSE	-	-	-	-	-	-	-	-	-	0.05	0.1	0.05	0.11
533	0.84	0.8	0.9	-0.2	LinearSVM	TRUE	600	300	0	0.05	all	auto	FALSE	-	-	-	-	-	-	-	-	-	0.06	0.12	0.05	0.11
534	0.84	0.79	0.9	-0.16	MMC	TRUE	300	300	0	0.076	all	auto	TRUE	197	1621	5597	0	0	0	0	2045	0.365374308	0.05	0.09	0.03	0.1
535	0.84	0.79	0.89	-0.14	MMC	TRUE	300	400	0	0.2	all	soft	TRUE	197	1621	5597	0	0	0	0	430	0.076826872	0.05	0.09	0.02	0.1
536	0.84	0.79	0.9	-0.16	MMC	TRUE	300	300	0	0.1	all	auto	FALSE	-	-	-	-	-	-	-	-	-	0.05	0.09	0.03	0.1
537	0.84	0.81	0.89	-0.17	MMC	TRUE	600	600	0	0.05	stereo	soft	TRUE	191	1442	3508	0	0	0	0	2539	0.72377423	0.05	0.11	0.04	0.09
538	0.84	0.79	0.9	-0.14	LinearSVM	TRUE	400	300	0	0.05	stereoflat	strict	FALSE	-	-	-	-	-	-	-	-	-	0.05	0.08	0.03	0.1
539	0.84	0.8	0.9	-0.17	LinearSVM	TRUE	500	300	0	0.076	stereoflat	soft	FALSE	-	-	-	-	-	-	-	-	-	0.04	0.1	0.04	0.08
540	0.84	0.81	0.88	-0.15	LinearSVM	TRUE	700	600	0	0.05	stereo	soft	FALSE	-	-	-	-	-	-	-	-	-	0.05	0.1	0.05	0.1
541	0.84	0.79	0.9	-0.17	LinearSVM	TRUE	400	300	0	0.01	all	strict	TRUE	194	1527	4302	0	0	0	0	3140	0.729893073	0.05	0.1	0.04	0.1
542	0.84	0.82	0.88	-0.12	LinearSVM	TRUE	600	700	0	0.2	all	soft	TRUE	191	1443	3518	0	0	0	0	1969	0.559693007	0.05	0.09	0.04	0.07
543	0.84	0.79	0.89	-0.15	MMC	TRUE	300	300	0	0.03	stereo	auto	FALSE	-	-	-	-	-	-	-	-	-	0.05	0.08	0.04	0.09
544	0.84	0.8	0.89	-0.15	MMC	TRUE	400	500	0	0.2	all	strict	TRUE	194	1527	4302	0	0	0	0	1216	0.282659228	0.05	0.09	0.04	0.09
545	0.84	0.8	0.89	-0.18	LinearSVM	TRUE	700	300	0	0.2	all	auto	TRUE	189	1415	3319	0	0	0	0	757	0.228080747	0.05	0.11	0.05	0.11
546	0.84	0.8	0.89	-0.19	LinearSVM	TRUE	600	300	0	0.1	stereo	soft	FALSE	-	-	-	-	-	-	-	-	-	0.05	0.12	0.05	0.11
547	0.84	0.8	0.89	-0.15	MMC	TRUE	300	400	0	0.076	stereo	auto	TRUE	197	1620	5589	0	0	0	0	2545	0.45535874	0.06	0.1	0.03	0.13
548	0.84	0.8	0.89	-0.15	MMC	TRUE	400	300	0	0.01	stereoflat	auto	TRUE	194	1527	4335	0	0	0	0	3440	0.793540946	0.05	0.1	0.03	0.1
549	0.84	0.81	0.88	-0.12	LinearSVM	TRUE	600	700	0	0.2	all	auto	TRUE	191	1443	3518	0	0	0	0	1981	0.563104036	0.05	0.08	0.04	0.08
550	0.84	0.79	0.91	-0.17	LinearSVM	TRUE	400	300	0	0.1	stereo	soft	TRUE	194	1526	4330	0	0	0	0	1215	0.280600462	0.05	0.1	0.03	0.1
551	0.84	0.78	0.91	-0.19	LinearSVM	TRUE	400	300	0	0.01	stereoflat	soft	TRUE	194	1527	4335	0	0	0	0	3239	0.747174164	0.05	0.09	0.03	0.1
552	0.84	0.8	0.9	-0.18	LinearSVM	TRUE	500	300	0	0.076	all	strict	FALSE	-	-	-	-	-	-	-	-	-	0.05	0.1	0.04	0.09
553	0.84	0.8	0.89	-0.15	LinearSVM	TRUE	400	300	0	0.002	all	auto	FALSE	-	-	-	-	-	-	-	-	-	0.05	0.1	0.04	0.11
554	0.84	0.8	0.89	-0.16	MMC	TRUE	400	300	0	0.2	stereoflat	auto	FALSE	-	-	-	-	-	-	-	-	-	0.05	0.1	0.02	0.09
555	0.84	0.81	0.88	-0.12	LinearSVM	TRUE	600	700	0	0.2	stereoflat	soft	FALSE	-	-	-	-	-	-	-	-	-	0.05	0.09	0.04	0.07
556	0.84	0.8	0.89	-0.2	LinearSVM	TRUE	700	300	0	0.076	stereo	soft	TRUE	189	1412	3311	0	0	0	0	1667	0.503473271	0.06	0.12	0.05	0.12
557	0.84	0.79	0.9	-0.15	MMC	TRUE	300	300	0	0.076	all	soft	TRUE	197	1621	5597	0	0	0	0	2062	0.368411649	0.05	0.08	0.03	0.09
558	0.84	0.79	0.89	-0.14	MMC	TRUE	300	300	0	0.05	stereo	strict	FALSE	-	-	-	-	-	-	-	-	-	0.05	0.08	0.04	0.1
559	0.84	0.81	0.89	-0.18	LinearSVM	TRUE	600	600	0	0.01	stereo	soft	TRUE	191	1442	3508	0	0	0	0	2836	0.808437856	0.06	0.12	0.05	0.1
560	0.84	0.8	0.89	-0.17	LinearSVM	TRUE	600	400	0	0.05	all	strict	TRUE	191	1443	3515	0	0	0	0	2401	0.683072546	0.06	0.11	0.05	0.12
561	0.84	0.8	0.89	-0.14	MMC	TRUE	300	400	0	0.1	stereoflat	soft	TRUE	197	1621	5597	0	0	0	0	1368	0.244416652	0.05	0.09	0.03	0.1
562	0.84	0.81	0.88	-0.13	MMC	TRUE	400	300	0	0.004	stereoflat	soft	FALSE	-	-	-	-	-	-	-	-	-	0.05	0.09	0.04	0.1
563	0.84	0.78	0.91	-0.18	LinearSVM	TRUE	400	300	0	0.03	all	strict	FALSE	-	-	-	-	-	-	-	-	-	0.05	0.09	0.04	0.1
564	0.84	0.81	0.89	-0.17	LinearSVM	TRUE	600	600	0	0.004	all	soft	TRUE	191	1443	3518	0	0	0	0	2877	0.817794201	0.06	0.12	0.04	0.1
565	0.84	0.81	0.88	-0.15	LinearSVM	TRUE	700	600	0	0.03	all	soft	FALSE	-	-	-	-	-	-	-	-	-	0.05	0.1	0.05	0.1
566	0.84	0.82	0.87	-0.12	LinearSVM	TRUE	700	700	0	0.076	stereoflat	soft	FALSE	-	-	-	-	-	-	-	-	-	0.04	0.08	0.05	0.08
567	0.84	0.79	0.9	-0.17	LinearSVM	TRUE	500	300	0	0.05	stereoflat	soft	FALSE	-	-	-	-	-	-	-	-	-	0.04	0.1	0.04	0.1
568	0.84	0.81	0.88	-0.12	LinearSVM	TRUE	600	700	0	0.2	stereoflat	soft	TRUE	191	1442	3514	0	0	0	0	1968	0.560045532	0.05	0.09	0.04	0.07
569	0.84	0.81	0.89	-0.16	MMC	TRUE	400	300	0	0.05	all	soft	FALSE	-	-	-	-	-	-	-	-	-	0.05	0.09	0.04	0.09
570	0.84	0.79	0.9	-0.15	MMC	TRUE	300	300	0	0.05	all	auto	TRUE	197	1621	5597	0	0	0	0	2533	0.452563874	0.05	0.09	0.03	0.1
571	0.84	0.8	0.89	-0.16	LinearSVM	TRUE	600	400	0	0.05	all	soft	FALSE	-	-	-	-	-	-	-	-	-	0.05	0.1	0.05	0.11
572	0.84	0.81	0.89	-0.15	MMC	TRUE	400	300	0	0.2	all	soft	TRUE	194	1528	4335	0	0	0	0	471	0.108650519	0.05	0.09	0.04	0.09
573	0.84	0.8	0.89	-0.16	MMC	TRUE	400	300	0	0.2	stereoflat	auto	TRUE	194	1527	4335	0	0	0	0	650	0.14994233	0.05	0.1	0.02	0.09
574	0.84	0.79	0.91	-0.17	LinearSVM	TRUE	400	300	0	0.076	all	strict	FALSE	-	-	-	-	-	-	-	-	-	0.05	0.1	0.04	0.11
575	0.84	0.81	0.88	-0.15	LinearSVM	TRUE	700	600	0	0.076	stereo	soft	TRUE	189	1412	3311	0	0	0	0	2171	0.655693144	0.05	0.1	0.05	0.09
576	0.84	0.81	0.89	-0.17	LinearSVM	TRUE	600	500	0	0.05	all	strict	TRUE	191	1443	3515	0	0	0	0	2546	0.724324324	0.06	0.11	0.05	0.1
577	0.84	0.8	0.89	-0.16	MMC	TRUE	400	300	0	0.2	stereo	soft	FALSE	-	-	-	-	-	-	-	-	-	0.05	0.09	0.04	0.08
578	0.84	0.79	0.91	-0.16	LinearSVM	TRUE	400	300	0	0.2	all	soft	FALSE	-	-	-	-	-	-	-	-	-	0.05	0.09	0.03	0.09
579	0.84	0.8	0.89	-0.16	MMC	TRUE	400	300	0	0.1	stereo	auto	FALSE	-	-	-	-	-	-	-	-	-	0.06	0.1	0.03	0.1
580	0.84	0.79	0.89	-0.15	MMC	TRUE	300	400	0	0.05	stereoflat	auto	FALSE	-	-	-	-	-	-	-	-	-	0.06	0.1	0.03	0.12
581	0.84	0.8	0.89	-0.17	MMC	TRUE	600	600	0	0.1	stereoflat	soft	TRUE	191	1442	3514	0	0	0	0	2309	0.657085942	0.05	0.11	0.04	0.1
582	0.84	0.8	0.89	-0.16	MMC	TRUE	600	600	0	0.076	all	soft	FALSE	-	-	-	-	-	-	-	-	-	0.05	0.11	0.04	0.11
583	0.84	0.8	0.89	-0.15	LinearSVM	TRUE	400	300	0	0.002	all	strict	FALSE	-	-	-	-	-	-	-	-	-	0.05	0.1	0.04	0.12
584	0.84	0.8	0.89	-0.17	MMC	TRUE	400	300	0	0.2	stereo	strict	FALSE	-	-	-	-	-	-	-	-	-	0.05	0.11	0.03	0.09
585	0.84	0.79	0.9	-0.15	MMC	TRUE	300	300	0	0.2	stereoflat	soft	FALSE	-	-	-	-	-	-	-	-	-	0.05	0.08	0.02	0.1
586	0.84	0.81	0.88	-0.15	LinearSVM	TRUE	700	700	0	0.05	all	soft	FALSE	-	-	-	-	-	-	-	-	-	0.04	0.09	0.05	0.09
587	0.84	0.79	0.9	-0.15	MMC	TRUE	300	300	0	0.05	stereo	soft	FALSE	-	-	-	-	-	-	-	-	-	0.05	0.09	0.03	0.1
588	0.84	0.82	0.88	-0.15	LinearSVM	TRUE	700	600	0	0.1	all	strict	FALSE	-	-	-	-	-	-	-	-	-	0.06	0.11	0.05	0.09
589	0.84	0.81	0.88	-0.15	LinearSVM	TRUE	600	500	0	0.076	all	soft	TRUE	191	1443	3518	0	0	0	0	2357	0.669982945	0.06	0.1	0.05	0.1
590	0.84	0.81	0.89	-0.15	LinearSVM	TRUE	600	600	0	0.03	stereoflat	soft	FALSE	-	-	-	-	-	-	-	-	-	0.05	0.1	0.04	0.09
591	0.84	0.81	0.89	-0.15	MMC	TRUE	400	300	0	0.1	all	auto	FALSE	-	-	-	-	-	-	-	-	-	0.05	0.09	0.04	0.09
592	0.84	0.81	0.88	-0.15	LinearSVM	TRUE	700	600	0	0.03	stereoflat	soft	FALSE	-	-	-	-	-	-	-	-	-	0.06	0.1	0.05	0.1
593	0.84	0.82	0.87	-0.12	LinearSVM	TRUE	700	700	0	0.076	all	auto	TRUE	189	1415	3319	0	0	0	0	2229	0.671587828	0.04	0.08	0.05	0.08
594	0.84	0.79	0.9	-0.17	LinearSVM	TRUE	400	300	0	0.1	all	auto	FALSE	-	-	-	-	-	-	-	-	-	0.05	0.1	0.04	0.11
595	0.84	0.81	0.89	-0.17	MMC	TRUE	600	600	0	0.05	all	auto	FALSE	-	-	-	-	-	-	-	-	-	0.06	0.12	0.04	0.12
596	0.84	0.82	0.86	-0.11	LinearSVM	TRUE	700	800	0	0.2	stereoflat	soft	FALSE	-	-	-	-	-	-	-	-	-	0.05	0.08	0.04	0.07
597	0.84	0.8	0.89	-0.19	LinearSVM	TRUE	600	300	0	0.076	all	soft	TRUE	191	1443	3518	0	0	0	0	1937	0.55059693	0.06	0.12	0.05	0.11
598	0.84	0.81	0.88	-0.15	LinearSVM	TRUE	600	500	0	0.076	all	soft	FALSE	-	-	-	-	-	-	-	-	-	0.06	0.1	0.05	0.1
599	0.84	0.81	0.89	-0.17	MMC	TRUE	600	600	0	0.05	all	soft	TRUE	191	1443	3518	0	0	0	0	2549	0.724559409	0.06	0.12	0.04	0.12
600	0.84	0.81	0.88	-0.16	MMC	TRUE	400	300	0	0.05	all	auto	TRUE	194	1528	4335	0	0	0	0	1865	0.430219146	0.05	0.09	0.04	0.09
601	0.84	0.81	0.88	-0.16	MMC	TRUE	400	300	0	0.05	all	strict	FALSE	-	-	-	-	-	-	-	-	-	0.05	0.09	0.04	0.09
602	0.84	0.8	0.89	-0.16	LinearSVM	TRUE	600	400	0	0.2	all	strict	FALSE	-	-	-	-	-	-	-	-	-	0.06	0.1	0.06	0.11
603	0.84	0.79	0.89	-0.14	LinearSVM	TRUE	400	300	0	0.03	stereoflat	strict	FALSE	-	-	-	-	-	-	-	-	-	0.05	0.09	0.03	0.11
604	0.84	0.81	0.89	-0.16	LinearSVM	TRUE	600	500	0	0.05	stereoflat	soft	FALSE	-	-	-	-	-	-	-	-	-	0.05	0.11	0.05	0.1
605	0.84	0.8	0.89	-0.16	LinearSVM	TRUE	600	400	0	0.1	all	strict	TRUE	191	1443	3515	0	0	0	0	2020	0.574679943	0.06	0.1	0.05	0.11
606	0.84	0.81	0.88	-0.15	LinearSVM	TRUE	700	600	0	0.2	stereoflat	strict	TRUE	187	1385	2904	0	0	0	0	1409	0.485192837	0.05	0.1	0.04	0.08
607	0.84	0.8	0.89	-0.19	LinearSVM	TRUE	700	300	0	0.1	stereo	soft	TRUE	189	1412	3311	0	0	0	0	1437	0.434007853	0.06	0.12	0.05	0.12
608	0.84	0.81	0.87	-0.13	MMC	TRUE	700	700	0	0.2	all	soft	FALSE	-	-	-	-	-	-	-	-	-	0.06	0.09	0.05	0.08
609	0.84	0.8	0.89	-0.16	MMC	TRUE	400	300	0	0.076	stereoflat	strict	TRUE	192	1504	3940	0	0	0	0	1471	0.373350254	0.06	0.1	0.03	0.09
610	0.84	0.79	0.9	-0.15	MMC	TRUE	300	400	0	0.2	all	auto	TRUE	197	1621	5597	0	0	0	0	497	0.08879757	0.06	0.09	0.03	0.11
611	0.84	0.81	0.89	-0.17	MMC	TRUE	600	600	0	0.05	all	auto	TRUE	191	1443	3518	0	0	0	0	2571	0.730812962	0.06	0.12	0.04	0.12
612	0.84	0.8	0.9	-0.15	MMC	TRUE	300	300	0	0.05	stereo	auto	TRUE	197	1620	5589	0	0	0	0	2977	0.532653426	0.05	0.08	0.03	0.1
613	0.84	0.81	0.88	-0.15	MMC	TRUE	400	300	0	0.01	all	strict	TRUE	194	1527	4302	0	0	0	0	3140	0.729893073	0.05	0.09	0.04	0.09
614	0.84	0.82	0.89	-0.16	LinearSVM	TRUE	600	500	0	0.076	all	strict	TRUE	191	1443	3515	0	0	0	0	2382	0.677667141	0.06	0.11	0.05	0.1
615	0.84	0.79	0.9	-0.16	MMC	TRUE	300	300	0	0.076	all	strict	TRUE	197	1618	5541	0	0	0	0	2028	0.365998917	0.05	0.09	0.03	0.1
616	0.84	0.81	0.87	-0.1	LinearSVM	TRUE	700	700	0	0.2	all	soft	TRUE	189	1415	3319	0	0	0	0	1634	0.492316963	0.04	0.06	0.04	0.07
617	0.84	0.8	0.89	-0.15	LinearSVM	TRUE	400	300	0	0.01	stereo	strict	FALSE	-	-	-	-	-	-	-	-	-	0.05	0.1	0.04	0.12
618	0.84	0.81	0.88	-0.14	MMC	TRUE	400	300	0	0.004	stereo	soft	TRUE	194	1526	4330	0	0	0	0	3586	0.82817552	0.05	0.09	0.04	0.1
619	0.84	0.81	0.89	-0.18	LinearSVM	TRUE	600	600	0	0.004	stereo	soft	TRUE	191	1442	3508	0	0	0	0	2878	0.82041049	0.06	0.12	0.05	0.1
620	0.84	0.79	0.9	-0.17	LinearSVM	TRUE	400	300	0	0.01	stereoflat	soft	FALSE	-	-	-	-	-	-	-	-	-	0.05	0.09	0.04	0.1
621	0.84	0.79	0.9	-0.15	MMC	TRUE	300	300	0	0.05	all	auto	FALSE	-	-	-	-	-	-	-	-	-	0.05	0.09	0.03	0.1
622	0.84	0.79	0.9	-0.15	MMC	TRUE	300	300	0	0.1	all	soft	FALSE	-	-	-	-	-	-	-	-	-	0.05	0.08	0.03	0.1
623	0.84	0.81	0.88	-0.14	LinearSVM	TRUE	600	700	0	0.1	stereoflat	soft	FALSE	-	-	-	-	-	-	-	-	-	0.05	0.09	0.04	0.08
624	0.84	0.8	0.89	-0.19	MMC	TRUE	600	600	0	0.03	all	strict	TRUE	191	1443	3515	0	0	0	0	2710	0.770981508	0.07	0.13	0.04	0.14
625	0.84	0.81	0.89	-0.15	LinearSVM	TRUE	600	600	0	0.05	all	auto	TRUE	191	1443	3518	0	0	0	0	2571	0.730812962	0.05	0.1	0.04	0.09
626	0.84	0.8	0.89	-0.15	MMC	TRUE	400	500	0	0.2	all	strict	FALSE	-	-	-	-	-	-	-	-	-	0.05	0.09	0.04	0.09
627	0.84	0.8	0.9	-0.15	MMC	TRUE	300	400	0	0.076	stereoflat	auto	TRUE	197	1621	5597	0	0	0	0	2537	0.453278542	0.06	0.1	0.03	0.13
628	0.84	0.8	0.89	-0.16	MMC	TRUE	400	300	0	0.2	stereo	auto	TRUE	194	1526	4330	0	0	0	0	598	0.138106236	0.05	0.1	0.03	0.1
629	0.84	0.81	0.89	-0.18	MMC	TRUE	600	600	0	0.03	stereo	soft	FALSE	-	-	-	-	-	-	-	-	-	0.06	0.12	0.04	0.12
630	0.84	0.81	0.87	-0.15	LinearSVM	TRUE	700	700	0	0.05	all	auto	FALSE	-	-	-	-	-	-	-	-	-	0.04	0.09	0.05	0.09
631	0.84	0.8	0.89	-0.19	LinearSVM	TRUE	600	300	0	0.1	all	strict	FALSE	-	-	-	-	-	-	-	-	-	0.06	0.12	0.05	0.11
632	0.84	0.79	0.9	-0.15	MMC	TRUE	300	300	0	0.076	stereo	soft	TRUE	197	1620	5589	0	0	0	0	2062	0.368938987	0.05	0.09	0.03	0.1
633	0.84	0.81	0.89	-0.16	LinearSVM	TRUE	600	500	0	0.03	all	strict	FALSE	-	-	-	-	-	-	-	-	-	0.06	0.11	0.05	0.1
634	0.84	0.8	0.89	-0.16	LinearSVM	TRUE	600	400	0	0.1	all	soft	TRUE	191	1443	3518	0	0	0	0	1993	0.566515065	0.06	0.1	0.05	0.1
635	0.84	0.81	0.88	-0.15	LinearSVM	TRUE	700	600	0	0.03	all	auto	TRUE	189	1415	3319	0	0	0	0	2449	0.737872853	0.05	0.1	0.05	0.1
636	0.84	0.81	0.89	-0.16	MMC	TRUE	400	300	0	0.05	stereo	soft	TRUE	194	1526	4330	0	0	0	0	1950	0.45034642	0.05	0.09	0.04	0.09
637	0.84	0.8	0.9	-0.15	MMC	TRUE	300	300	0	0.05	stereo	auto	FALSE	-	-	-	-	-	-	-	-	-	0.05	0.08	0.03	0.1
638	0.84	0.81	0.89	-0.16	MMC	TRUE	400	300	0	0.05	stereoflat	soft	TRUE	194	1527	4335	0	0	0	0	1871	0.43160323	0.05	0.09	0.04	0.09
639	0.84	0.8	0.89	-0.16	LinearSVM	TRUE	600	700	0	0.03	stereo	soft	FALSE	-	-	-	-	-	-	-	-	-	0.05	0.1	0.04	0.09
640	0.84	0.8	0.89	-0.18	LinearSVM	TRUE	600	600	0	0.004	stereoflat	soft	TRUE	191	1442	3514	0	0	0	0	2880	0.819578828	0.06	0.12	0.05	0.11
641	0.84	0.8	0.89	-0.16	LinearSVM	TRUE	600	400	0	0.05	stereo	soft	TRUE	191	1442	3508	0	0	0	0	2400	0.684150513	0.05	0.1	0.05	0.1
642	0.84	0.81	0.88	-0.14	MMC	TRUE	400	300	0	0.01	stereoflat	soft	TRUE	194	1527	4335	0	0	0	0	3239	0.747174164	0.05	0.09	0.04	0.09
643	0.84	0.8	0.89	-0.13	LinearSVM	TRUE	700	700	0	0.05	all	soft	TRUE	189	1415	3319	0	0	0	0	2366	0.712865321	0.04	0.07	0.04	0.09
644	0.84	0.82	0.88	-0.15	LinearSVM	TRUE	700	600	0	0.076	stereoflat	soft	TRUE	189	1414	3318	0	0	0	0	2166	0.652802893	0.05	0.1	0.05	0.09
645	0.84	0.79	0.91	-0.18	LinearSVM	TRUE	400	300	0	0.2	all	strict	FALSE	-	-	-	-	-	-	-	-	-	0.05	0.1	0.03	0.1
646	0.84	0.81	0.88	-0.15	LinearSVM	TRUE	600	500	0	0.1	stereo	soft	FALSE	-	-	-	-	-	-	-	-	-	0.05	0.1	0.05	0.1
647	0.84	0.82	0.87	-0.12	LinearSVM	TRUE	700	700	0	0.076	stereoflat	soft	TRUE	189	1414	3318	0	0	0	0	2224	0.670283303	0.04	0.08	0.05	0.08
648	0.84	0.81	0.89	-0.17	MMC	TRUE	600	600	0	0.05	all	soft	FALSE	-	-	-	-	-	-	-	-	-	0.06	0.12	0.04	0.12
649	0.84	0.81	0.89	-0.16	LinearSVM	TRUE	600	500	0	0.03	all	strict	TRUE	191	1443	3515	0	0	0	0	2684	0.763584637	0.06	0.11	0.05	0.1
650	0.84	0.78	0.91	-0.18	LinearSVM	TRUE	400	300	0	0.1	all	soft	FALSE	-	-	-	-	-	-	-	-	-	0.05	0.09	0.04	0.1
651	0.84	0.81	0.88	-0.14	MMC	TRUE	400	300	0	0.004	all	soft	FALSE	-	-	-	-	-	-	-	-	-	0.05	0.09	0.04	0.1
652	0.84	0.82	0.88	-0.15	LinearSVM	TRUE	700	600	0	0.076	all	strict	TRUE	189	1414	3316	0	0	0	0	2172	0.655006031	0.05	0.1	0.05	0.09
653	0.84	0.81	0.87	-0.12	LinearSVM	TRUE	700	700	0	0.1	all	soft	TRUE	189	1415	3319	0	0	0	0	2113	0.636637541	0.04	0.07	0.05	0.08
654	0.84	0.81	0.87	-0.13	MMC	TRUE	700	700	0	0.2	all	soft	TRUE	189	1415	3319	0	0	0	0	1634	0.492316963	0.06	0.09	0.05	0.08
655	0.84	0.8	0.89	-0.19	LinearSVM	TRUE	600	300	0	0.076	all	auto	FALSE	-	-	-	-	-	-	-	-	-	0.06	0.12	0.05	0.11
656	0.84	0.81	0.89	-0.18	LinearSVM	TRUE	600	600	0	0.01	all	soft	TRUE	191	1443	3518	0	0	0	0	2841	0.807561114	0.06	0.12	0.05	0.1
657	0.84	0.81	0.89	-0.17	MMC	TRUE	600	600	0	0.05	all	strict	FALSE	-	-	-	-	-	-	-	-	-	0.06	0.12	0.04	0.12
658	0.84	0.81	0.88	-0.12	LinearSVM	TRUE	600	700	0	0.2	all	strict	FALSE	-	-	-	-	-	-	-	-	-	0.05	0.08	0.04	0.08
659	0.84	0.82	0.86	-0.11	LinearSVM	TRUE	700	800	0	0.2	stereo	soft	FALSE	-	-	-	-	-	-	-	-	-	0.05	0.08	0.04	0.07
660	0.84	0.81	0.88	-0.15	LinearSVM	TRUE	600	700	0	0.05	stereo	soft	FALSE	-	-	-	-	-	-	-	-	-	0.05	0.09	0.04	0.07
661	0.84	0.8	0.89	-0.17	LinearSVM	TRUE	600	400	0	0.05	all	strict	FALSE	-	-	-	-	-	-	-	-	-	0.06	0.11	0.05	0.12
662	0.84	0.8	0.89	-0.18	LinearSVM	TRUE	600	600	0	0.004	all	strict	TRUE	191	1443	3515	0	0	0	0	2884	0.820483642	0.06	0.12	0.04	0.11
663	0.84	0.8	0.9	-0.2	LinearSVM	TRUE	600	300	0	0.05	all	auto	TRUE	191	1443	3518	0	0	0	0	2241	0.637009665	0.06	0.12	0.05	0.11
664	0.84	0.8	0.89	-0.17	LinearSVM	TRUE	600	400	0	0.05	all	auto	TRUE	191	1443	3518	0	0	0	0	2403	0.683058556	0.06	0.11	0.05	0.12
665	0.84	0.79	0.89	-0.15	MMC	TRUE	300	400	0	0.2	all	strict	TRUE	197	1618	5541	0	0	0	0	490	0.088431691	0.06	0.09	0.03	0.1
666	0.84	0.8	0.88	-0.14	LinearSVM	TRUE	600	700	0	0.076	all	soft	TRUE	191	1443	3518	0	0	0	0	2490	0.707788516	0.05	0.1	0.04	0.09
667	0.84	0.8	0.89	-0.19	MMC	TRUE	600	600	0	0.03	all	strict	FALSE	-	-	-	-	-	-	-	-	-	0.07	0.13	0.04	0.14
668	0.84	0.8	0.89	-0.16	LinearSVM	TRUE	600	400	0	0.1	all	auto	FALSE	-	-	-	-	-	-	-	-	-	0.06	0.1	0.05	0.11
669	0.84	0.79	0.89	-0.14	MMC	TRUE	300	400	0	0.2	stereoflat	soft	TRUE	197	1621	5597	0	0	0	0	431	0.077005539	0.05	0.09	0.02	0.1
670	0.84	0.8	0.88	-0.15	MMC	TRUE	400	300	0	0.01	stereo	auto	FALSE	-	-	-	-	-	-	-	-	-	0.05	0.1	0.03	0.1
671	0.84	0.81	0.88	-0.14	MMC	TRUE	400	300	0	0.01	stereoflat	soft	FALSE	-	-	-	-	-	-	-	-	-	0.05	0.09	0.04	0.09
672	0.84	0.81	0.89	-0.16	MMC	TRUE	400	300	0	0.1	stereoflat	soft	TRUE	194	1527	4335	0	0	0	0	1159	0.267358708	0.05	0.09	0.04	0.09
673	0.84	0.81	0.89	-0.15	LinearSVM	TRUE	600	600	0	0.05	all	strict	FALSE	-	-	-	-	-	-	-	-	-	0.05	0.1	0.04	0.09
674	0.84	0.8	0.89	-0.19	LinearSVM	TRUE	600	300	0	0.076	stereo	soft	FALSE	-	-	-	-	-	-	-	-	-	0.05	0.12	0.05	0.11
675	0.84	0.8	0.89	-0.16	LinearSVM	TRUE	600	400	0	0.076	all	soft	FALSE	-	-	-	-	-	-	-	-	-	0.05	0.1	0.05	0.11
676	0.84	0.8	0.89	-0.18	LinearSVM	TRUE	600	600	0	0.004	all	auto	FALSE	-	-	-	-	-	-	-	-	-	0.06	0.12	0.04	0.11
677	0.84	0.8	0.91	-0.17	LinearSVM	TRUE	400	300	0	0.2	stereo	soft	FALSE	-	-	-	-	-	-	-	-	-	0.05	0.1	0.03	0.11
678	0.84	0.79	0.9	-0.15	MMC	TRUE	300	300	0	0.1	all	soft	TRUE	197	1621	5597	0	0	0	0	1648	0.294443452	0.05	0.08	0.03	0.1
679	0.84	0.8	0.89	-0.18	LinearSVM	TRUE	600	600	0	0.004	stereoflat	soft	FALSE	-	-	-	-	-	-	-	-	-	0.06	0.12	0.05	0.11
680	0.84	0.81	0.89	-0.16	MMC	TRUE	400	300	0	0.076	stereoflat	soft	FALSE	-	-	-	-	-	-	-	-	-	0.05	0.09	0.04	0.09
681	0.84	0.8	0.89	-0.19	LinearSVM	TRUE	600	300	0	0.1	all	auto	TRUE	191	1443	3518	0	0	0	0	1795	0.510233087	0.06	0.12	0.05	0.11
682	0.84	0.81	0.89	-0.17	LinearSVM	TRUE	600	600	0	0.004	all	soft	FALSE	-	-	-	-	-	-	-	-	-	0.06	0.12	0.04	0.1
683	0.84	0.79	0.9	-0.15	MMC	TRUE	300	300	0	0.2	all	soft	TRUE	197	1621	5597	0	0	0	0	639	0.114168304	0.05	0.08	0.02	0.1
684	0.84	0.8	0.89	-0.14	MMC	TRUE	300	400	0	0.1	stereoflat	soft	FALSE	-	-	-	-	-	-	-	-	-	0.05	0.09	0.03	0.1
685	0.84	0.79	0.89	-0.15	LinearSVM	TRUE	400	300	0	0.01	stereoflat	strict	TRUE	192	1504	3940	0	0	0	0	3074	0.780203046	0.05	0.09	0.04	0.11
686	0.84	0.82	0.88	-0.15	LinearSVM	TRUE	700	600	0	0.1	all	auto	TRUE	189	1415	3319	0	0	0	0	2042	0.615245556	0.06	0.11	0.05	0.09
687	0.84	0.8	0.89	-0.19	LinearSVM	TRUE	600	300	0	0.076	all	strict	TRUE	191	1443	3515	0	0	0	0	1981	0.563584637	0.06	0.12	0.05	0.11
688	0.84	0.8	0.89	-0.19	LinearSVM	TRUE	600	300	0	0.1	all	strict	TRUE	191	1443	3515	0	0	0	0	1793	0.510099573	0.06	0.12	0.05	0.11
689	0.84	0.8	0.89	-0.19	LinearSVM	TRUE	600	300	0	0.076	all	soft	FALSE	-	-	-	-	-	-	-	-	-	0.06	0.12	0.05	0.11
690	0.84	0.8	0.89	-0.18	LinearSVM	TRUE	700	300	0	0.2	stereoflat	soft	TRUE	189	1414	3318	0	0	0	0	746	0.224834237	0.05	0.11	0.05	0.11
691	0.84	0.79	0.9	-0.18	LinearSVM	TRUE	600	700	0	0.05	all	auto	FALSE	-	-	-	-	-	-	-	-	-	0.05	0.1	0.04	0.08
692	0.84	0.8	0.89	-0.14	MMC	TRUE	300	400	0	0.03	stereoflat	auto	FALSE	-	-	-	-	-	-	-	-	-	0.05	0.08	0.03	0.09
693	0.84	0.79	0.9	-0.17	LinearSVM	TRUE	400	300	0	0.01	all	strict	FALSE	-	-	-	-	-	-	-	-	-	0.05	0.1	0.04	0.1
694	0.84	0.81	0.89	-0.16	LinearSVM	TRUE	600	600	0	0.03	stereo	soft	FALSE	-	-	-	-	-	-	-	-	-	0.05	0.1	0.04	0.09
695	0.84	0.81	0.88	-0.15	LinearSVM	TRUE	700	600	0	0.03	all	strict	FALSE	-	-	-	-	-	-	-	-	-	0.06	0.1	0.05	0.1
696	0.84	0.8	0.89	-0.14	LinearSVM	TRUE	500	500	0	0.2	stereo	soft	FALSE	-	-	-	-	-	-	-	-	-	0.04	0.07	0.05	0.08
697	0.84	0.8	0.89	-0.15	MMC	TRUE	300	400	0	0.03	all	auto	TRUE	197	1621	5597	0	0	0	0	3050	0.544934786	0.06	0.1	0.03	0.09
698	0.84	0.8	0.88	-0.18	LinearSVM	TRUE	600	700	0	0.01	stereoflat	soft	FALSE	-	-	-	-	-	-	-	-	-	0.05	0.1	0.04	0.08
699	0.84	0.8	0.9	-0.16	LinearSVM	TRUE	400	300	0	0.004	all	auto	TRUE	194	1528	4335	0	0	0	0	3565	0.822376009	0.05	0.1	0.04	0.11
700	0.83	0.78	0.89	-0.16	LinearSVM	TRUE	400	600	0	0.1	all	auto	FALSE	-	-	-	-	-	-	-	-	-	0.03	0.06	0.04	0.06
701	0.83	0.77	0.9	-0.17	LinearSVM	TRUE	300	300	0	0.1	all	soft	TRUE	197	1621	5597	0	0	0	0	1648	0.294443452	0.04	0.06	0.02	0.09
702	0.83	0.78	0.89	-0.17	MMC	TRUE	300	700	0	0.03	stereo	soft	FALSE	-	-	-	-	-	-	-	-	-	0.05	0.1	0.04	0.11
703	0.83	0.79	0.87	-0.13	LinearSVM	TRUE	500	700	0	0.2	stereo	soft	TRUE	193	1484	3742	0	0	0	0	2106	0.562800641	0.04	0.07	0.04	0.06
704	0.83	0.8	0.88	-0.13	MMC	TRUE	700	700	0	0.2	all	strict	TRUE	189	1414	3316	0	0	0	0	1630	0.491556092	0.06	0.09	0.05	0.09
705	0.83	0.79	0.89	-0.16	LinearSVM	TRUE	100	300	0	0.01	all	auto	FALSE	-	-	-	-	-	-	-	-	-	0.05	0.1	0.02	0.1
706	0.83	0.79	0.89	-0.14	MMC	TRUE	300	400	0	0.01	stereo	soft	FALSE	-	-	-	-	-	-	-	-	-	0.06	0.09	0.03	0.09
707	0.83	0.78	0.89	-0.16	MMC	TRUE	300	600	0	0.076	all	soft	FALSE	-	-	-	-	-	-	-	-	-	0.05	0.09	0.03	0.11
708	0.83	0.79	0.88	-0.15	MMC	TRUE	600	700	0	0.2	all	auto	TRUE	191	1443	3518	0	0	0	0	1981	0.563104036	0.05	0.09	0.04	0.08
709	0.83	0.79	0.87	-0.16	MMC	TRUE	600	400	0	0.076	stereo	strict	TRUE	188	1410	2575	0	0	0	0	1623	0.630291262	0.07	0.12	0.05	0.12
710	0.83	0.77	0.91	-0.2	MMC	TRUE	200	0	1	0.002	stereo	soft	FALSE	-	-	-	-	-	-	-	-	-	0.07	0.12	0.03	0.15
711	0.83	0.78	0.89	-0.18	MMC	TRUE	300	500	0	0.076	stereo	soft	TRUE	197	1620	5589	0	0	0	0	2062	0.368938987	0.05	0.1	0.03	0.09
712	0.83	0.79	0.88	-0.21	LinearSVM	TRUE	700	300	0	0.2	stereo	strict	FALSE	-	-	-	-	-	-	-	-	-	0.05	0.12	0.06	0.1
713	0.83	0.8	0.87	-0.14	LinearSVM	TRUE	700	700	0	0.05	stereoflat	soft	TRUE	189	1414	3318	0	0	0	0	2369	0.713984328	0.04	0.09	0.04	0.09
714	0.83	0.78	0.88	-0.14	MMC	TRUE	400	0	1	0.004	all	strict	FALSE	-	-	-	-	-	-	-	-	-	0.07	0.11	0.05	0.12
715	0.83	0.79	0.88	-0.19	LinearSVM	TRUE	600	600	0	0.004	stereo	strict	FALSE	-	-	-	-	-	-	-	-	-	0.07	0.13	0.04	0.11
716	0.83	0.79	0.89	-0.16	MMC	TRUE	300	400	0	0.05	stereoflat	strict	FALSE	-	-	-	-	-	-	-	-	-	0.06	0.11	0.03	0.13
717	0.83	0.78	0.89	-0.16	MMC	TRUE	600	700	0	0.076	all	strict	TRUE	191	1443	3515	0	0	0	0	2506	0.712944523	0.05	0.09	0.03	0.09
718	0.83	0.78	0.88	-0.16	MMC	TRUE	500	500	0	0.2	stereo	soft	FALSE	-	-	-	-	-	-	-	-	-	0.05	0.08	0.05	0.07
719	0.83	0.79	0.87	-0.13	MMC	TRUE	600	0	1	0.01	stereo	strict	TRUE	188	1410	2575	0	0	0	0	1841	0.714951456	0.05	0.09	0.04	0.12
720	0.83	0.79	0.89	-0.14	LinearSVM	TRUE	300	300	0	0.076	stereoflat	soft	FALSE	-	-	-	-	-	-	-	-	-	0.04	0.08	0.03	0.08
721	0.83	0.81	0.86	-0.11	LinearSVM	TRUE	700	800	0	0.076	stereo	soft	TRUE	189	1412	3311	0	0	0	0	2362	0.713379644	0.04	0.07	0.04	0.06
722	0.83	0.77	0.91	-0.2	MMC	TRUE	100	300	0	0.076	stereoflat	soft	FALSE	-	-	-	-	-	-	-	-	-	0.05	0.1	0.02	0.09
723	0.83	0.79	0.88	-0.18	LinearSVM	TRUE	600	500	0	0.1	stereo	strict	FALSE	-	-	-	-	-	-	-	-	-	0.07	0.13	0.04	0.12
724	0.83	0.78	0.89	-0.18	MMC	TRUE	400	500	0	0.03	all	strict	TRUE	194	1527	4302	0	0	0	0	3058	0.710832171	0.05	0.09	0.03	0.09
725	0.83	0.79	0.88	-0.16	MMC	TRUE	400	300	0	0.004	stereo	auto	FALSE	-	-	-	-	-	-	-	-	-	0.05	0.1	0.04	0.1
726	0.83	0.78	0.89	-0.16	LinearSVM	TRUE	500	300	0	0.01	stereoflat	auto	FALSE	-	-	-	-	-	-	-	-	-	0.04	0.08	0.05	0.11
727	0.83	0.78	0.89	-0.17	LinearSVM	TRUE	400	300	0	0.002	stereo	strict	TRUE	191	1492	3202	0	0	0	0	2775	0.866645846	0.05	0.1	0.04	0.11
728	0.83	0.78	0.89	-0.18	MMC	TRUE	400	500	0	0.05	all	strict	TRUE	194	1527	4302	0	0	0	0	2697	0.626917713	0.05	0.09	0.04	0.09
729	0.83	0.8	0.87	-0.16	LinearSVM	TRUE	600	700	0	0.05	stereo	auto	FALSE	-	-	-	-	-	-	-	-	-	0.06	0.12	0.04	0.12
730	0.83	0.8	0.88	-0.17	MMC	TRUE	600	500	0	0.05	stereo	soft	FALSE	-	-	-	-	-	-	-	-	-	0.05	0.1	0.05	0.09
731	0.83	0.78	0.89	-0.16	LinearSVM	TRUE	400	600	0	0.1	all	strict	TRUE	194	1527	4302	0	0	0	0	2092	0.486285449	0.03	0.06	0.04	0.06
732	0.83	0.78	0.89	-0.17	MMC	TRUE	400	700	0	0.004	stereoflat	auto	TRUE	194	1527	4335	0	0	0	0	3864	0.891349481	0.05	0.09	0.04	0.09
733	0.83	0.79	0.89	-0.15	MMC	TRUE	300	400	0	0.03	stereoflat	soft	TRUE	197	1621	5597	0	0	0	0	3027	0.540825442	0.05	0.09	0.03	0.09
734	0.83	0.8	0.89	-0.18	MMC	TRUE	400	300	0	0.05	stereo	strict	FALSE	-	-	-	-	-	-	-	-	-	0.06	0.11	0.03	0.08
735	0.83	0.77	0.9	-0.15	MMC	TRUE	400	0	1	0.2	all	strict	TRUE	194	1527	4302	0	0	0	0	3456	0.80334728	0.05	0.07	0.03	0.11
736	0.83	0.79	0.89	-0.17	MMC	TRUE	700	600	0	0.03	all	auto	TRUE	189	1415	3319	0	0	0	0	2449	0.737872853	0.06	0.11	0.04	0.13
737	0.83	0.79	0.88	-0.16	MMC	TRUE	300	600	0	0.01	all	auto	FALSE	-	-	-	-	-	-	-	-	-	0.05	0.09	0.03	0.1
738	0.83	0.78	0.88	-0.15	LinearSVM	TRUE	500	600	0	0.2	all	soft	FALSE	-	-	-	-	-	-	-	-	-	0.04	0.07	0.04	0.08
739	0.83	0.8	0.89	-0.18	LinearSVM	TRUE	600	700	0	0.01	all	strict	TRUE	191	1443	3515	0	0	0	0	2860	0.813655761	0.05	0.11	0.04	0.08
740	0.83	0.79	0.89	-0.15	MMC	TRUE	300	600	0	0.01	all	soft	TRUE	197	1621	5597	0	0	0	0	4114	0.735036627	0.05	0.09	0.03	0.1
741	0.83	0.8	0.86	-0.12	LinearSVM	TRUE	700	800	0	0.1	stereoflat	soft	FALSE	-	-	-	-	-	-	-	-	-	0.04	0.08	0.04	0.08
742	0.83	0.78	0.89	-0.16	MMC	TRUE	600	700	0	0.1	stereoflat	soft	FALSE	-	-	-	-	-	-	-	-	-	0.05	0.09	0.03	0.1
743	0.83	0.75	0.92	-0.2	LinearSVM	TRUE	300	300	0	0.1	all	auto	TRUE	197	1621	5597	0	0	0	0	1639	0.292835448	0.04	0.06	0.02	0.08
744	0.83	0.78	0.88	-0.16	MMC	TRUE	500	700	0	0.2	all	strict	TRUE	193	1485	3747	0	0	0	0	2088	0.557245797	0.05	0.09	0.04	0.09
745	0.83	0.79	0.87	-0.14	LinearSVM	FALSE	400	300	0	0.004	all	strict	FALSE	-	-	-	-	-	-	-	-	-	0.05	0.09	0.05	0.11
746	0.83	0.78	0.89	-0.19	LinearSVM	TRUE	400	500	0	0.2	all	strict	TRUE	194	1527	4302	0	0	0	0	1216	0.282659228	0.05	0.1	0.04	0.08
747	0.83	0.78	0.89	-0.18	MMC	TRUE	400	700	0	0.01	all	strict	TRUE	194	1527	4302	0	0	0	0	3627	0.843096234	0.04	0.09	0.04	0.09
748	0.83	0.78	0.89	-0.16	LinearSVM	TRUE	400	600	0	0.1	all	auto	TRUE	194	1528	4335	0	0	0	0	2114	0.487658593	0.03	0.06	0.04	0.06
749	0.83	0.78	0.89	-0.15	MMC	TRUE	300	700	0	0.1	all	auto	FALSE	-	-	-	-	-	-	-	-	-	0.06	0.1	0.03	0.13
750	0.83	0.78	0.89	-0.15	LinearSVM	TRUE	300	800	0	0.076	all	soft	TRUE	197	1621	5597	0	0	0	0	3477	0.621225657	0.04	0.08	0.02	0.1
751	0.83	0.8	0.89	-0.18	LinearSVM	TRUE	600	500	0	0.03	stereoflat	soft	FALSE	-	-	-	-	-	-	-	-	-	0.06	0.11	0.05	0.11
752	0.83	0.78	0.89	-0.16	MMC	TRUE	400	700	0	0.01	stereo	auto	FALSE	-	-	-	-	-	-	-	-	-	0.04	0.08	0.03	0.09
753	0.83	0.78	0.89	-0.18	MMC	TRUE	400	500	0	0.076	all	auto	FALSE	-	-	-	-	-	-	-	-	-	0.05	0.09	0.04	0.09
754	0.83	0.78	0.9	-0.18	MMC	TRUE	200	300	0	0.01	all	strict	FALSE	-	-	-	-	-	-	-	-	-	0.06	0.11	0.01	0.1
755	0.83	0.78	0.89	-0.18	MMC	TRUE	300	500	0	0.05	stereo	soft	TRUE	197	1620	5589	0	0	0	0	2643	0.472893183	0.05	0.1	0.03	0.1
756	0.83	0.79	0.89	-0.16	MMC	TRUE	300	700	0	0.03	stereoflat	soft	FALSE	-	-	-	-	-	-	-	-	-	0.06	0.1	0.03	0.12
757	0.83	0.76	0.91	-0.21	MMC	TRUE	0	300	0	0.03	all	auto	FALSE	-	-	-	-	-	-	-	-	-	0.05	0.1	0.02	0.08
758	0.83	0.78	0.89	-0.17	MMC	TRUE	400	700	0	0.03	stereoflat	strict	TRUE	192	1504	3940	0	0	0	0	3160	0.802030457	0.04	0.08	0.03	0.08
759	0.83	0.8	0.88	-0.19	MMC	TRUE	600	600	0	0.03	stereoflat	strict	TRUE	189	1419	3117	0	0	0	0	2461	0.789541226	0.07	0.13	0.04	0.12
760	0.83	0.78	0.89	-0.18	LinearSVM	TRUE	500	500	0	0.05	stereo	soft	TRUE	193	1484	3742	0	0	0	0	2615	0.698824158	0.03	0.08	0.05	0.08
761	0.83	0.8	0.88	-0.15	LinearSVM	TRUE	600	700	0	0.076	stereoflat	soft	FALSE	-	-	-	-	-	-	-	-	-	0.06	0.1	0.04	0.1
762	0.83	0.77	0.92	-0.21	LinearSVM	TRUE	400	300	0	0.076	stereoflat	soft	FALSE	-	-	-	-	-	-	-	-	-	0.05	0.09	0.03	0.1
763	0.83	0.76	0.92	-0.21	MMC	TRUE	200	0	1	0.01	all	auto	TRUE	199	1670	7220	0	0	0	0	4592	0.63601108	0.06	0.1	0.03	0.14
764	0.83	0.78	0.89	-0.14	LinearSVM	TRUE	300	800	0	0.1	all	auto	TRUE	197	1621	5597	0	0	0	0	3228	0.576737538	0.04	0.08	0.02	0.09
765	0.83	0.78	0.89	-0.16	LinearSVM	TRUE	500	300	0	0.05	stereoflat	auto	FALSE	-	-	-	-	-	-	-	-	-	0.04	0.08	0.05	0.11
766	0.83	0.78	0.89	-0.15	LinearSVM	TRUE	300	800	0	0.05	all	soft	TRUE	197	1621	5597	0	0	0	0	3819	0.68232982	0.04	0.08	0.02	0.09
767	0.83	0.79	0.88	-0.17	MMC	TRUE	500	300	0	0.2	stereo	soft	FALSE	-	-	-	-	-	-	-	-	-	0.04	0.09	0.04	0.07
768	0.83	0.79	0.88	-0.16	LinearSVM	TRUE	600	800	0	0.03	all	soft	TRUE	191	1443	3518	0	0	0	0	2684	0.762933485	0.04	0.08	0.04	0.06
769	0.83	0.8	0.86	-0.14	LinearSVM	TRUE	700	800	0	0.03	stereoflat	soft	TRUE	189	1414	3318	0	0	0	0	2482	0.748040989	0.04	0.08	0.05	0.08
770	0.83	0.8	0.89	-0.19	LinearSVM	TRUE	700	300	0	0.05	stereoflat	soft	FALSE	-	-	-	-	-	-	-	-	-	0.06	0.12	0.05	0.12
771	0.83	0.78	0.88	-0.15	LinearSVM	TRUE	500	600	0	0.1	all	soft	TRUE	193	1485	3754	0	0	0	0	2347	0.625199787	0.04	0.07	0.04	0.08
772	0.83	0.79	0.89	-0.16	MMC	TRUE	400	400	0	0.076	all	auto	TRUE	194	1528	4335	0	0	0	0	1862	0.429527105	0.05	0.09	0.03	0.09
773	0.83	0.79	0.89	-0.21	LinearSVM	TRUE	600	300	0	0.01	all	strict	TRUE	191	1443	3515	0	0	0	0	2798	0.79601707	0.06	0.13	0.05	0.13
774	0.83	0.79	0.9	-0.14	MMC	TRUE	300	400	0	0.2	stereo	auto	TRUE	197	1620	5589	0	0	0	0	743	0.132939703	0.06	0.1	0.02	0.14
775	0.83	0.78	0.89	-0.18	MMC	TRUE	300	500	0	0.076	stereoflat	soft	TRUE	197	1621	5597	0	0	0	0	2042	0.364838306	0.05	0.1	0.03	0.1
776	0.83	0.79	0.87	-0.17	MMC	TRUE	600	500	0	0.2	stereoflat	strict	FALSE	-	-	-	-	-	-	-	-	-	0.06	0.12	0.05	0.11
777	0.83	0.79	0.89	-0.16	LinearSVM	TRUE	500	400	0	0.1	stereo	soft	FALSE	-	-	-	-	-	-	-	-	-	0.05	0.08	0.05	0.08
778	0.83	0.75	0.92	-0.21	LinearSVM	TRUE	300	300	0	0.1	all	auto	FALSE	-	-	-	-	-	-	-	-	-	0.04	0.07	0.02	0.1
779	0.83	0.78	0.89	-0.17	MMC	TRUE	400	600	0	0.2	all	strict	TRUE	194	1527	4302	0	0	0	0	1197	0.278242678	0.04	0.08	0.04	0.09
780	0.83	0.79	0.89	-0.16	LinearSVM	TRUE	500	400	0	0.1	stereoflat	soft	FALSE	-	-	-	-	-	-	-	-	-	0.05	0.09	0.05	0.09
781	0.83	0.8	0.87	-0.16	LinearSVM	TRUE	700	700	0	0.076	stereo	strict	FALSE	-	-	-	-	-	-	-	-	-	0.05	0.1	0.04	0.08
782	0.83	0.77	0.9	-0.2	MMC	TRUE	100	400	0	0.03	all	strict	TRUE	199	1692	7962	0	0	0	0	30	0.003767898	0.06	0.1	0.02	0.09
783	0.83	0.78	0.89	-0.17	MMC	TRUE	400	700	0	0.05	all	strict	TRUE	194	1527	4302	0	0	0	0	3019	0.70176662	0.04	0.09	0.04	0.1
784	0.83	0.78	0.89	-0.14	LinearSVM	TRUE	300	800	0	0.2	stereo	soft	TRUE	197	1620	5589	0	0	0	0	2357	0.421721238	0.04	0.08	0.01	0.11
785	0.83	0.8	0.88	-0.17	MMC	TRUE	600	500	0	0.1	stereo	soft	FALSE	-	-	-	-	-	-	-	-	-	0.05	0.11	0.04	0.09
786	0.83	0.8	0.88	-0.19	MMC	TRUE	600	600	0	0.05	stereoflat	strict	TRUE	189	1419	3117	0	0	0	0	2378	0.762913057	0.07	0.13	0.04	0.12
787	0.83	0.78	0.89	-0.15	MMC	TRUE	300	600	0	0.076	all	auto	FALSE	-	-	-	-	-	-	-	-	-	0.05	0.09	0.03	0.11
788	0.83	0.8	0.89	-0.19	LinearSVM	TRUE	700	300	0	0.1	all	soft	FALSE	-	-	-	-	-	-	-	-	-	0.05	0.12	0.05	0.12
789	0.83	0.8	0.88	-0.2	LinearSVM	TRUE	600	300	0	0.004	stereo	soft	TRUE	191	1442	3508	0	0	0	0	2858	0.814709236	0.06	0.12	0.06	0.12
790	0.83	0.78	0.9	-0.16	LinearSVM	TRUE	400	300	0	0.05	stereoflat	auto	TRUE	194	1527	4335	0	0	0	0	2083	0.480507497	0.05	0.08	0.03	0.1
791	0.83	0.75	0.92	-0.2	LinearSVM	TRUE	300	300	0	0.05	all	strict	TRUE	197	1618	5541	0	0	0	0	2507	0.452445407	0.04	0.06	0.03	0.09
792	0.83	0.78	0.9	-0.18	MMC	TRUE	200	800	0	0.2	all	strict	TRUE	199	1669	7195	0	0	0	0	243	0.033773454	0.05	0.1	0.02	0.09
793	0.83	0.77	0.9	-0.18	MMC	TRUE	200	800	0	0.03	all	strict	FALSE	-	-	-	-	-	-	-	-	-	0.06	0.11	0.02	0.12
794	0.83	0.79	0.89	-0.17	LinearSVM	TRUE	600	700	0	0.1	all	strict	TRUE	191	1443	3515	0	0	0	0	2400	0.682788051	0.05	0.1	0.03	0.09
795	0.83	0.77	0.91	-0.18	LinearSVM	TRUE	400	300	0	0.004	stereoflat	soft	TRUE	194	1527	4335	0	0	0	0	3572	0.823990773	0.05	0.09	0.03	0.12
796	0.83	0.77	0.91	-0.18	MMC	TRUE	0	0	1	0.002	all	strict	TRUE	199	1692	7962	0	0	0	0	97	0.012182869	0.05	0.09	0.04	0.13
797	0.83	0.79	0.88	-0.14	LinearSVM	TRUE	500	700	0	0.05	all	soft	TRUE	193	1485	3754	0	0	0	0	2889	0.769579116	0.03	0.06	0.04	0.07
798	0.83	0.78	0.89	-0.17	MMC	TRUE	400	800	0	0.01	all	soft	FALSE	-	-	-	-	-	-	-	-	-	0.05	0.1	0.03	0.11
799	0.83	0.79	0.89	-0.13	MMC	TRUE	300	800	0	0.2	stereoflat	soft	FALSE	-	-	-	-	-	-	-	-	-	0.05	0.09	0.02	0.13
800	0.83	0.79	0.89	-0.17	MMC	TRUE	300	400	0	0.03	stereoflat	strict	FALSE	-	-	-	-	-	-	-	-	-	0.05	0.1	0.03	0.11
801	0.83	0.8	0.88	-0.18	LinearSVM	TRUE	600	500	0	0.05	stereo	strict	TRUE	188	1410	2575	0	0	0	0	1908	0.740970874	0.08	0.14	0.04	0.11
802	0.83	0.79	0.89	-0.14	LinearSVM	TRUE	300	300	0	0.076	stereo	soft	TRUE	197	1620	5589	0	0	0	0	2062	0.368938987	0.04	0.07	0.03	0.08
803	0.83	0.79	0.88	-0.13	LinearSVM	TRUE	300	0	1	0.002	all	strict	TRUE	197	1618	5541	0	0	0	0	4120	0.743548096	0.06	0.1	0.04	0.1
804	0.83	0.8	0.86	-0.11	LinearSVM	TRUE	600	800	0	0.2	all	strict	TRUE	191	1443	3515	0	0	0	0	2423	0.689331437	0.05	0.08	0.04	0.07
805	0.83	0.79	0.87	-0.13	LinearSVM	TRUE	500	700	0	0.1	all	soft	FALSE	-	-	-	-	-	-	-	-	-	0.03	0.06	0.04	0.06
806	0.83	0.76	0.91	-0.21	MMC	TRUE	100	300	0	0.2	all	auto	TRUE	199	1692	7962	0	0	0	0	1	0.000125597	0.05	0.09	0.02	0.07
807	0.83	0.79	0.88	-0.18	LinearSVM	TRUE	700	600	0	0.004	stereoflat	soft	TRUE	189	1414	3318	0	0	0	0	2666	0.803496082	0.07	0.12	0.05	0.13
808	0.83	0.77	0.9	-0.17	LinearSVM	TRUE	400	300	0	0.076	stereoflat	auto	FALSE	-	-	-	-	-	-	-	-	-	0.04	0.08	0.03	0.1
809	0.83	0.79	0.89	-0.13	MMC	TRUE	300	800	0	0.2	stereoflat	soft	TRUE	197	1621	5597	0	0	0	0	2365	0.422547793	0.05	0.09	0.02	0.13
810	0.83	0.78	0.89	-0.17	MMC	TRUE	400	600	0	0.2	all	strict	FALSE	-	-	-	-	-	-	-	-	-	0.04	0.08	0.04	0.09
811	0.83	0.78	0.89	-0.17	MMC	TRUE	400	700	0	0.004	stereo	auto	TRUE	194	1526	4330	0	0	0	0	3849	0.88891455	0.05	0.09	0.04	0.09
812	0.83	0.78	0.89	-0.16	LinearSVM	TRUE	500	300	0	0.03	stereo	auto	FALSE	-	-	-	-	-	-	-	-	-	0.04	0.08	0.05	0.11
813	0.83	0.76	0.91	-0.19	LinearSVM	TRUE	300	300	0	0.1	stereoflat	strict	TRUE	196	1601	5232	0	0	0	0	1862	0.35588685	0.04	0.07	0.03	0.1
814	0.83	0.78	0.88	-0.13	MMC	TRUE	300	300	0	0.004	all	strict	FALSE	-	-	-	-	-	-	-	-	-	0.05	0.08	0.04	0.09
815	0.83	0.79	0.88	-0.15	MMC	TRUE	600	700	0	0.2	all	strict	TRUE	191	1443	3515	0	0	0	0	1979	0.563015647	0.05	0.09	0.04	0.08
816	0.83	0.78	0.89	-0.17	MMC	TRUE	400	400	0	0.2	stereoflat	strict	FALSE	-	-	-	-	-	-	-	-	-	0.05	0.09	0.03	0.11
817	0.83	0.79	0.88	-0.19	MMC	TRUE	600	300	0	0.05	stereo	strict	TRUE	188	1410	2575	0	0	0	0	1629	0.632621359	0.05	0.11	0.06	0.1
818	0.83	0.79	0.89	-0.19	LinearSVM	TRUE	500	300	0	0.1	stereo	strict	FALSE	-	-	-	-	-	-	-	-	-	0.07	0.13	0.05	0.16
819	0.83	0.79	0.88	-0.17	LinearSVM	TRUE	700	800	0	0.002	stereoflat	soft	TRUE	189	1414	3318	0	0	0	0	2607	0.785714286	0.04	0.09	0.04	0.07
820	0.83	0.78	0.89	-0.17	LinearSVM	TRUE	300	500	0	0.2	all	soft	TRUE	197	1621	5597	0	0	0	0	580	0.103626943	0.04	0.09	0.02	0.08
821	0.83	0.79	0.88	-0.13	LinearSVM	TRUE	500	700	0	0.1	all	auto	FALSE	-	-	-	-	-	-	-	-	-	0.03	0.06	0.04	0.06
822	0.83	0.8	0.87	-0.17	MMC	TRUE	700	700	0	0.1	stereo	strict	TRUE	186	1376	2394	0	0	0	0	1577	0.658730159	0.06	0.11	0.04	0.09
823	0.83	0.8	0.89	-0.17	MMC	TRUE	600	600	0	0.2	all	strict	FALSE	-	-	-	-	-	-	-	-	-	0.05	0.1	0.04	0.1
824	0.83	0.79	0.9	-0.19	LinearSVM	TRUE	600	700	0	0.03	all	strict	TRUE	191	1443	3515	0	0	0	0	2778	0.790327169	0.05	0.1	0.04	0.08
825	0.83	0.8	0.87	-0.18	LinearSVM	TRUE	700	500	0	0.05	stereoflat	strict	FALSE	-	-	-	-	-	-	-	-	-	0.06	0.12	0.05	0.1
826	0.83	0.79	0.89	-0.16	LinearSVM	TRUE	500	300	0	0.1	stereoflat	auto	TRUE	193	1484	3752	0	0	0	0	1583	0.421908316	0.04	0.09	0.04	0.11
827	0.83	0.8	0.88	-0.17	MMC	TRUE	600	500	0	0.1	stereo	soft	TRUE	191	1442	3508	0	0	0	0	2243	0.639395667	0.05	0.11	0.04	0.09
828	0.83	0.79	0.88	-0.12	LinearSVM	TRUE	300	800	0	0.2	all	auto	TRUE	197	1621	5597	0	0	0	0	2289	0.408969091	0.05	0.08	0.02	0.1
829	0.83	0.78	0.89	-0.18	MMC	TRUE	300	500	0	0.05	stereo	soft	FALSE	-	-	-	-	-	-	-	-	-	0.05	0.1	0.03	0.1
830	0.83	0.77	0.89	-0.16	LinearSVM	TRUE	300	800	0	0.03	stereoflat	soft	FALSE	-	-	-	-	-	-	-	-	-	0.04	0.07	0.02	0.09
831	0.83	0.78	0.89	-0.17	MMC	TRUE	400	700	0	0.004	stereo	auto	FALSE	-	-	-	-	-	-	-	-	-	0.05	0.09	0.04	0.09
832	0.83	0.79	0.87	-0.14	LinearSVM	FALSE	400	300	0	0.004	all	auto	TRUE	194	1528	4335	0	0	0	0	3776	0.871049596	0.05	0.09	0.05	0.11
833	0.83	0.79	0.88	-0.19	LinearSVM	TRUE	700	600	0	0.03	stereo	strict	FALSE	-	-	-	-	-	-	-	-	-	0.07	0.13	0.04	0.1
834	0.83	0.8	0.86	-0.12	LinearSVM	TRUE	700	800	0	0.076	stereoflat	soft	FALSE	-	-	-	-	-	-	-	-	-	0.03	0.07	0.04	0.06
835	0.83	0.8	0.86	-0.12	LinearSVM	TRUE	700	800	0	0.076	all	soft	TRUE	189	1415	3319	0	0	0	0	2356	0.709852365	0.03	0.07	0.04	0.06
836	0.83	0.76	0.92	-0.22	MMC	TRUE	100	300	0	0.076	all	soft	TRUE	199	1692	7962	0	0	0	0	1	0.000125597	0.05	0.09	0.02	0.07
837	0.83	0.78	0.89	-0.17	MMC	TRUE	400	500	0	0.1	all	auto	FALSE	-	-	-	-	-	-	-	-	-	0.05	0.09	0.04	0.09
838	0.83	0.79	0.87	-0.13	MMC	TRUE	600	0	1	0.01	stereo	strict	FALSE	-	-	-	-	-	-	-	-	-	0.05	0.09	0.04	0.12
839	0.83	0.79	0.88	-0.13	MMC	TRUE	300	300	0	0.004	stereoflat	auto	TRUE	197	1621	5597	0	0	0	0	4645	0.82990888	0.05	0.08	0.04	0.1
840	0.83	0.8	0.88	-0.15	MMC	TRUE	300	400	0	0.01	stereoflat	auto	FALSE	-	-	-	-	-	-	-	-	-	0.05	0.09	0.03	0.09
841	0.83	0.79	0.88	-0.18	LinearSVM	TRUE	700	800	0	0.004	all	auto	TRUE	189	1415	3319	0	0	0	0	2612	0.786984031	0.03	0.09	0.05	0.09
842	0.83	0.78	0.89	-0.17	LinearSVM	TRUE	500	400	0	0.1	all	strict	FALSE	-	-	-	-	-	-	-	-	-	0.04	0.08	0.05	0.09
843	0.83	0.78	0.89	-0.17	LinearSVM	TRUE	300	700	0	0.01	all	strict	FALSE	-	-	-	-	-	-	-	-	-	0.04	0.08	0.04	0.08
844	0.83	0.79	0.88	-0.15	MMC	TRUE	600	700	0	0.2	stereoflat	soft	FALSE	-	-	-	-	-	-	-	-	-	0.05	0.09	0.04	0.08
845	0.83	0.79	0.88	-0.18	MMC	TRUE	700	600	0	0.05	all	auto	FALSE	-	-	-	-	-	-	-	-	-	0.06	0.12	0.04	0.12
846	0.83	0.8	0.88	-0.18	MMC	TRUE	600	500	0	0.05	all	strict	TRUE	191	1443	3515	0	0	0	0	2546	0.724324324	0.05	0.11	0.05	0.11
847	0.83	0.78	0.89	-0.16	MMC	TRUE	400	400	0	0.076	all	soft	FALSE	-	-	-	-	-	-	-	-	-	0.05	0.09	0.03	0.09
848	0.83	0.77	0.9	-0.19	MMC	TRUE	400	700	0	0.1	stereoflat	strict	FALSE	-	-	-	-	-	-	-	-	-	0.05	0.09	0.03	0.09
849	0.83	0.77	0.89	-0.18	MMC	TRUE	400	700	0	0.076	all	strict	FALSE	-	-	-	-	-	-	-	-	-	0.04	0.09	0.03	0.09
850	0.83	0.79	0.88	-0.13	LinearSVM	TRUE	500	700	0	0.076	all	strict	TRUE	193	1485	3747	0	0	0	0	2758	0.736055511	0.04	0.06	0.04	0.06
851	0.83	0.76	0.91	-0.21	MMC	TRUE	0	300	0	0.03	all	strict	FALSE	-	-	-	-	-	-	-	-	-	0.05	0.1	0.02	0.08
852	0.83	0.77	0.92	-0.18	LinearSVM	TRUE	300	300	0	0.076	stereoflat	auto	FALSE	-	-	-	-	-	-	-	-	-	0.04	0.07	0.03	0.1
853	0.83	0.78	0.89	-0.18	LinearSVM	TRUE	300	700	0	0.004	all	soft	FALSE	-	-	-	-	-	-	-	-	-	0.05	0.1	0.04	0.09
854	0.83	0.81	0.86	-0.14	MMC	TRUE	700	700	0	0.2	stereo	auto	TRUE	189	1412	3311	0	0	0	0	1780	0.537601933	0.05	0.1	0.04	0.07
855	0.83	0.78	0.89	-0.18	MMC	TRUE	300	500	0	0.1	all	auto	TRUE	197	1621	5597	0	0	0	0	1633	0.291763445	0.05	0.1	0.03	0.11
856	0.83	0.76	0.91	-0.22	MMC	TRUE	100	300	0	0.05	all	auto	FALSE	-	-	-	-	-	-	-	-	-	0.06	0.1	0.02	0.09
857	0.83	0.81	0.87	-0.16	MMC	TRUE	700	700	0	0.2	stereo	strict	FALSE	-	-	-	-	-	-	-	-	-	0.06	0.11	0.04	0.08
858	0.83	0.77	0.89	-0.18	LinearSVM	TRUE	400	500	0	0.03	all	strict	TRUE	194	1527	4302	0	0	0	0	3058	0.710832171	0.03	0.07	0.04	0.05
859	0.83	0.8	0.88	-0.16	LinearSVM	TRUE	700	500	0	0.05	all	soft	FALSE	-	-	-	-	-	-	-	-	-	0.05	0.1	0.06	0.12
860	0.83	0.78	0.9	-0.18	LinearSVM	TRUE	500	300	0	0.03	all	auto	TRUE	193	1485	3754	0	0	0	0	2639	0.702983484	0.05	0.09	0.04	0.11
861	0.83	0.75	0.93	-0.22	MMC	TRUE	100	0	1	0.01	all	strict	FALSE	-	-	-	-	-	-	-	-	-	0.06	0.09	0.03	0.12
862	0.83	0.79	0.88	-0.18	MMC	TRUE	600	500	0	0.1	stereoflat	soft	FALSE	-	-	-	-	-	-	-	-	-	0.06	0.12	0.04	0.11
863	0.83	0.79	0.89	-0.14	MMC	TRUE	300	800	0	0.05	all	soft	TRUE	197	1621	5597	0	0	0	0	3819	0.68232982	0.06	0.1	0.03	0.12
864	0.83	0.79	0.87	-0.13	LinearSVM	TRUE	500	700	0	0.1	stereoflat	soft	TRUE	193	1484	3752	0	0	0	0	2585	0.688965885	0.03	0.06	0.04	0.06
865	0.83	0.78	0.88	-0.14	MMC	TRUE	300	800	0	0.1	all	strict	TRUE	197	1618	5541	0	0	0	0	3205	0.578415448	0.05	0.09	0.03	0.12
866	0.83	0.8	0.87	-0.18	MMC	TRUE	600	600	0	0.076	stereoflat	auto	FALSE	-	-	-	-	-	-	-	-	-	0.06	0.12	0.04	0.11
867	0.83	0.78	0.88	-0.16	MMC	TRUE	500	700	0	0.076	all	soft	FALSE	-	-	-	-	-	-	-	-	-	0.05	0.09	0.04	0.09
868	0.83	0.79	0.89	-0.22	MMC	TRUE	600	600	0	0.004	stereoflat	soft	TRUE	191	1442	3514	0	0	0	0	2880	0.819578828	0.08	0.14	0.04	0.16
869	0.83	0.79	0.89	-0.17	MMC	TRUE	300	500	0	0.03	stereoflat	soft	TRUE	197	1621	5597	0	0	0	0	3125	0.558334822	0.05	0.1	0.03	0.1
870	0.83	0.8	0.89	-0.19	LinearSVM	TRUE	700	300	0	0.1	all	soft	TRUE	189	1415	3319	0	0	0	0	1436	0.43266044	0.05	0.12	0.05	0.12
871	0.83	0.8	0.86	-0.11	LinearSVM	TRUE	600	800	0	0.2	stereoflat	soft	TRUE	191	1442	3514	0	0	0	0	2415	0.687250996	0.05	0.08	0.04	0.07
872	0.83	0.78	0.89	-0.17	MMC	TRUE	400	600	0	0.05	all	auto	FALSE	-	-	-	-	-	-	-	-	-	0.04	0.08	0.04	0.09
873	0.83	0.79	0.87	-0.16	LinearSVM	TRUE	0	300	0	0.01	all	auto	TRUE	199	1692	7962	0	0	0	0	259	0.032529515	0.05	0.11	0.03	0.09
874	0.83	0.8	0.87	-0.14	LinearSVM	TRUE	700	700	0	0.076	stereoflat	strict	TRUE	187	1385	2904	0	0	0	0	2009	0.691804408	0.04	0.09	0.04	0.09
875	0.83	0.78	0.89	-0.18	LinearSVM	TRUE	500	300	0	0.01	all	soft	FALSE	-	-	-	-	-	-	-	-	-	0.05	0.1	0.04	0.1
876	0.83	0.79	0.88	-0.17	MMC	TRUE	400	300	0	0.004	stereoflat	strict	TRUE	192	1504	3940	0	0	0	0	3378	0.857360406	0.05	0.11	0.04	0.1
877	0.83	0.79	0.88	-0.16	MMC	TRUE	400	300	0	0.004	stereoflat	auto	TRUE	194	1527	4335	0	0	0	0	3743	0.86343714	0.05	0.1	0.04	0.1
878	0.83	0.8	0.87	-0.09	LinearSVM	TRUE	700	700	0	0.2	stereo	soft	TRUE	189	1412	3311	0	0	0	0	1657	0.500453035	0.04	0.06	0.05	0.07
879	0.83	0.77	0.9	-0.17	LinearSVM	TRUE	700	700	0	0.03	stereo	soft	TRUE	189	1412	3311	0	0	0	0	2484	0.750226518	0.04	0.08	0.04	0.1
880	0.83	0.78	0.88	-0.14	MMC	TRUE	400	0	1	0.004	all	strict	TRUE	194	1527	4302	0	0	0	0	3208	0.745699675	0.07	0.11	0.05	0.12
881	0.83	0.76	0.92	-0.22	MMC	TRUE	0	300	0	0.076	all	soft	TRUE	199	1692	7962	0	0	0	0	1	0.000125597	0.05	0.09	0.02	0.07
882	0.83	0.79	0.87	-0.15	LinearSVM	TRUE	400	700	0	0.004	all	auto	FALSE	-	-	-	-	-	-	-	-	-	0.03	0.08	0.04	0.08
883	0.83	0.78	0.89	-0.18	MMC	TRUE	300	500	0	0.076	stereoflat	soft	FALSE	-	-	-	-	-	-	-	-	-	0.05	0.1	0.03	0.1
884	0.83	0.8	0.88	-0.15	MMC	TRUE	300	400	0	0.004	stereo	soft	FALSE	-	-	-	-	-	-	-	-	-	0.05	0.09	0.04	0.08
885	0.83	0.8	0.87	-0.16	LinearSVM	TRUE	600	700	0	0.1	stereo	strict	TRUE	188	1410	2575	0	0	0	0	1822	0.707572816	0.07	0.13	0.04	0.12
886	0.83	0.79	0.87	-0.17	LinearSVM	TRUE	700	800	0	0.002	all	strict	FALSE	-	-	-	-	-	-	-	-	-	0.04	0.1	0.05	0.1
887	0.83	0.78	0.89	-0.17	MMC	TRUE	300	400	0	0.05	stereo	strict	TRUE	194	1588	4151	0	0	0	0	2279	0.549024331	0.07	0.11	0.03	0.13
888	0.83	0.79	0.88	-0.13	MMC	TRUE	300	300	0	0.004	all	soft	FALSE	-	-	-	-	-	-	-	-	-	0.05	0.08	0.03	0.09
889	0.83	0.77	0.9	-0.17	LinearSVM	TRUE	400	300	0	0.1	stereoflat	strict	TRUE	192	1504	3940	0	0	0	0	1197	0.303807107	0.05	0.09	0.03	0.1
890	0.83	0.79	0.89	-0.18	MMC	TRUE	300	700	0	0.01	all	strict	FALSE	-	-	-	-	-	-	-	-	-	0.05	0.1	0.04	0.11
891	0.83	0.78	0.89	-0.17	LinearSVM	TRUE	500	400	0	0.1	all	auto	TRUE	193	1485	3754	0	0	0	0	2033	0.541555674	0.04	0.08	0.05	0.09
892	0.83	0.79	0.89	-0.18	LinearSVM	TRUE	500	300	0	0.076	stereo	strict	TRUE	190	1451	2774	0	0	0	0	1292	0.465753425	0.06	0.12	0.05	0.15
893	0.83	0.79	0.89	-0.17	MMC	TRUE	700	600	0	0.03	stereoflat	soft	FALSE	-	-	-	-	-	-	-	-	-	0.06	0.11	0.04	0.13
894	0.83	0.77	0.9	-0.18	MMC	TRUE	200	300	0	0.05	all	strict	FALSE	-	-	-	-	-	-	-	-	-	0.06	0.1	0.01	0.1
895	0.83	0.8	0.89	-0.19	LinearSVM	TRUE	700	300	0	0.05	stereoflat	soft	TRUE	189	1414	3318	0	0	0	0	1941	0.584990958	0.06	0.12	0.05	0.12
896	0.83	0.79	0.88	-0.15	MMC	TRUE	300	600	0	0.05	all	auto	TRUE	197	1621	5597	0	0	0	0	2715	0.485081294	0.05	0.09	0.03	0.1
897	0.83	0.8	0.88	-0.15	MMC	TRUE	400	300	0	0.002	all	auto	TRUE	194	1528	4335	0	0	0	0	3700	0.853517878	0.05	0.1	0.04	0.09
898	0.83	0.79	0.88	-0.15	MMC	TRUE	300	400	0	0.004	stereoflat	auto	TRUE	197	1621	5597	0	0	0	0	4736	0.84616759	0.06	0.1	0.03	0.1
899	0.83	0.79	0.87	-0.14	LinearSVM	FALSE	400	300	0	0.05	all	auto	TRUE	194	1528	4335	0	0	0	0	3759	0.867128028	0.05	0.09	0.04	0.11
900	0.83	0.79	0.89	-0.17	MMC	TRUE	300	500	0	0.05	all	soft	TRUE	197	1621	5597	0	0	0	0	2608	0.465963909	0.05	0.1	0.03	0.09
901	0.83	0.79	0.89	-0.17	LinearSVM	TRUE	700	400	0	0.2	all	strict	FALSE	-	-	-	-	-	-	-	-	-	0.05	0.09	0.06	0.1
902	0.83	0.78	0.89	-0.18	MMC	TRUE	400	800	0	0.01	all	strict	TRUE	194	1527	4302	0	0	0	0	3681	0.855648536	0.05	0.1	0.03	0.11
903	0.83	0.78	0.89	-0.17	LinearSVM	TRUE	300	700	0	0.01	all	strict	TRUE	197	1618	5541	0	0	0	0	4234	0.764122	0.04	0.08	0.04	0.08
904	0.83	0.79	0.88	-0.15	MMC	TRUE	300	400	0	0.004	stereoflat	auto	FALSE	-	-	-	-	-	-	-	-	-	0.06	0.1	0.03	0.1
905	0.83	0.76	0.9	-0.19	LinearSVM	TRUE	400	400	0	0.076	stereo	soft	FALSE	-	-	-	-	-	-	-	-	-	0.05	0.08	0.04	0.08
906	0.83	0.79	0.89	-0.16	MMC	TRUE	400	700	0	0.004	stereoflat	strict	FALSE	-	-	-	-	-	-	-	-	-	0.05	0.1	0.04	0.11
907	0.83	0.77	0.9	-0.18	LinearSVM	TRUE	400	300	0	0.076	stereoflat	strict	TRUE	192	1504	3940	0	0	0	0	1471	0.373350254	0.05	0.09	0.03	0.11
908	0.83	0.79	0.88	-0.14	LinearSVM	FALSE	400	300	0	0.002	all	strict	TRUE	194	1527	4302	0	0	0	0	3744	0.870292887	0.05	0.09	0.05	0.11
909	0.83	0.8	0.87	-0.16	LinearSVM	TRUE	600	700	0	0.1	stereo	strict	FALSE	-	-	-	-	-	-	-	-	-	0.07	0.13	0.04	0.12
910	0.83	0.79	0.89	-0.14	MMC	TRUE	300	800	0	0.076	stereoflat	soft	TRUE	197	1621	5597	0	0	0	0	3474	0.620689655	0.06	0.1	0.03	0.12
911	0.83	0.79	0.87	-0.15	MMC	TRUE	300	400	0	0.002	stereoflat	auto	TRUE	197	1621	5597	0	0	0	0	4952	0.884759693	0.05	0.1	0.03	0.1
912	0.83	0.78	0.89	-0.17	MMC	TRUE	400	700	0	0.1	all	soft	FALSE	-	-	-	-	-	-	-	-	-	0.04	0.08	0.04	0.08
913	0.83	0.78	0.9	-0.16	LinearSVM	TRUE	400	300	0	0.05	stereoflat	strict	TRUE	192	1504	3940	0	0	0	0	1826	0.463451777	0.05	0.09	0.03	0.11
914	0.83	0.78	0.88	-0.17	MMC	TRUE	500	700	0	0.05	all	auto	TRUE	193	1485	3754	0	0	0	0	2896	0.771443793	0.05	0.09	0.04	0.1
915	0.83	0.78	0.9	-0.17	MMC	TRUE	200	700	0	0.2	all	auto	TRUE	199	1670	7220	0	0	0	0	86	0.011911357	0.06	0.11	0.02	0.11
916	0.83	0.8	0.87	-0.16	LinearSVM	TRUE	700	700	0	0.05	stereoflat	strict	FALSE	-	-	-	-	-	-	-	-	-	0.05	0.1	0.04	0.1
917	0.83	0.8	0.89	-0.17	MMC	TRUE	600	600	0	0.2	stereoflat	soft	FALSE	-	-	-	-	-	-	-	-	-	0.05	0.1	0.04	0.1
918	0.83	0.78	0.89	-0.17	LinearSVM	TRUE	500	400	0	0.2	all	auto	TRUE	193	1485	3754	0	0	0	0	1288	0.343100693	0.05	0.08	0.05	0.08
919	0.83	0.78	0.89	-0.17	MMC	TRUE	400	700	0	0.1	all	auto	FALSE	-	-	-	-	-	-	-	-	-	0.04	0.09	0.03	0.09
920	0.83	0.76	0.91	-0.22	MMC	TRUE	0	300	0	0.05	all	strict	TRUE	199	1692	7962	0	0	0	0	17	0.002135142	0.06	0.1	0.02	0.09
921	0.83	0.8	0.88	-0.16	LinearSVM	TRUE	700	500	0	0.076	stereoflat	soft	FALSE	-	-	-	-	-	-	-	-	-	0.05	0.1	0.06	0.11
922	0.83	0.77	0.9	-0.2	MMC	TRUE	0	400	0	0.03	all	strict	FALSE	-	-	-	-	-	-	-	-	-	0.06	0.1	0.02	0.09
923	0.83	0.77	0.9	-0.16	LinearSVM	TRUE	300	400	0	0.1	stereoflat	auto	FALSE	-	-	-	-	-	-	-	-	-	0.05	0.07	0.03	0.11
924	0.83	0.79	0.89	-0.17	LinearSVM	TRUE	300	800	0	0.01	all	auto	TRUE	197	1621	5597	0	0	0	0	3843	0.686617831	0.04	0.09	0.04	0.06
925	0.83	0.8	0.88	-0.17	LinearSVM	TRUE	600	700	0	0.03	stereo	strict	TRUE	188	1410	2575	0	0	0	0	2080	0.80776699	0.07	0.13	0.03	0.13
926	0.83	0.79	0.88	-0.18	MMC	TRUE	600	500	0	0.1	all	strict	TRUE	191	1443	3515	0	0	0	0	2257	0.642105263	0.06	0.12	0.05	0.12
927	0.83	0.8	0.88	-0.19	MMC	TRUE	600	600	0	0.1	stereo	strict	TRUE	188	1410	2575	0	0	0	0	1740	0.675728155	0.07	0.13	0.03	0.12
928	0.83	0.8	0.89	-0.17	MMC	TRUE	400	300	0	0.076	stereo	auto	TRUE	194	1526	4330	0	0	0	0	1675	0.386836028	0.06	0.11	0.03	0.11
929	0.83	0.8	0.88	-0.16	LinearSVM	TRUE	600	600	0	0.2	stereoflat	strict	TRUE	189	1419	3117	0	0	0	0	1713	0.549566891	0.07	0.14	0.03	0.14
930	0.83	0.78	0.88	-0.16	MMC	TRUE	500	700	0	0.2	all	auto	TRUE	193	1485	3754	0	0	0	0	2095	0.558071391	0.05	0.09	0.04	0.09
931	0.83	0.79	0.89	-0.18	LinearSVM	TRUE	700	400	0	0.2	all	soft	TRUE	189	1415	3319	0	0	0	0	1113	0.33534197	0.05	0.1	0.05	0.11
932	0.83	0.77	0.9	-0.18	LinearSVM	TRUE	400	400	0	0.2	all	auto	FALSE	-	-	-	-	-	-	-	-	-	0.05	0.08	0.04	0.09
933	0.83	0.77	0.89	-0.18	MMC	TRUE	400	700	0	0.03	all	auto	FALSE	-	-	-	-	-	-	-	-	-	0.05	0.09	0.04	0.1
934	0.83	0.78	0.89	-0.17	MMC	TRUE	300	300	0	0.01	all	auto	TRUE	197	1621	5597	0	0	0	0	3803	0.679471145	0.05	0.09	0.04	0.09
935	0.83	0.76	0.92	-0.2	MMC	TRUE	200	0	1	0.03	all	strict	TRUE	199	1669	7195	0	0	0	0	3796	0.527588603	0.05	0.09	0.03	0.13
936	0.83	0.79	0.89	-0.16	MMC	TRUE	400	400	0	0.1	all	auto	TRUE	194	1528	4335	0	0	0	0	1564	0.360784314	0.05	0.09	0.03	0.09
937	0.83	0.79	0.89	-0.17	MMC	TRUE	700	600	0	0.03	all	strict	FALSE	-	-	-	-	-	-	-	-	-	0.06	0.11	0.04	0.13
938	0.83	0.79	0.89	-0.15	LinearSVM	TRUE	500	500	0	0.2	all	auto	TRUE	193	1485	3754	0	0	0	0	1535	0.408897176	0.04	0.08	0.05	0.08
939	0.83	0.8	0.87	-0.17	LinearSVM	TRUE	700	500	0	0.03	stereo	soft	FALSE	-	-	-	-	-	-	-	-	-	0.06	0.11	0.06	0.12
940	0.83	0.8	0.89	-0.17	MMC	TRUE	600	600	0	0.1	all	soft	FALSE	-	-	-	-	-	-	-	-	-	0.05	0.1	0.04	0.1
941	0.83	0.78	0.89	-0.16	MMC	TRUE	500	700	0	0.1	all	auto	FALSE	-	-	-	-	-	-	-	-	-	0.05	0.09	0.04	0.1
942	0.83	0.77	0.9	-0.18	LinearSVM	TRUE	400	400	0	0.2	all	strict	FALSE	-	-	-	-	-	-	-	-	-	0.05	0.08	0.04	0.09
943	0.83	0.77	0.91	-0.2	MMC	TRUE	200	0	1	0.002	all	strict	TRUE	199	1669	7195	0	0	0	0	1541	0.214176511	0.07	0.12	0.03	0.15
944	0.83	0.79	0.89	-0.15	MMC	TRUE	400	700	0	0.002	stereoflat	strict	TRUE	192	1504	3940	0	0	0	0	3472	0.881218274	0.05	0.09	0.03	0.12
945	0.83	0.8	0.89	-0.17	MMC	TRUE	400	300	0	0.03	stereo	strict	FALSE	-	-	-	-	-	-	-	-	-	0.06	0.11	0.04	0.08
946	0.83	0.8	0.87	-0.16	LinearSVM	TRUE	600	700	0	0.076	stereo	strict	FALSE	-	-	-	-	-	-	-	-	-	0.07	0.13	0.03	0.12
947	0.83	0.78	0.88	-0.15	LinearSVM	TRUE	300	800	0	0.076	all	strict	TRUE	197	1618	5541	0	0	0	0	3472	0.626601696	0.04	0.08	0.02	0.09
948	0.83	0.77	0.9	-0.17	LinearSVM	TRUE	300	400	0	0.076	stereo	soft	FALSE	-	-	-	-	-	-	-	-	-	0.05	0.08	0.03	0.11
949	0.83	0.77	0.91	-0.2	MMC	TRUE	100	300	0	0.076	stereoflat	soft	TRUE	199	1692	7962	0	0	0	0	1	0.000125597	0.05	0.1	0.02	0.09
950	0.83	0.78	0.89	-0.14	LinearSVM	TRUE	300	800	0	0.1	stereoflat	soft	FALSE	-	-	-	-	-	-	-	-	-	0.04	0.08	0.02	0.1
951	0.83	0.78	0.89	-0.15	LinearSVM	TRUE	300	800	0	0.05	all	soft	FALSE	-	-	-	-	-	-	-	-	-	0.04	0.08	0.02	0.09
952	0.83	0.78	0.88	-0.17	MMC	TRUE	500	700	0	0.05	all	strict	TRUE	193	1485	3747	0	0	0	0	2889	0.771016813	0.05	0.09	0.04	0.1
953	0.83	0.79	0.89	-0.19	LinearSVM	TRUE	500	300	0	0.1	stereo	strict	TRUE	190	1451	2774	0	0	0	0	1128	0.406633021	0.07	0.13	0.05	0.16
954	0.83	0.78	0.88	-0.15	LinearSVM	TRUE	300	800	0	0.076	all	auto	FALSE	-	-	-	-	-	-	-	-	-	0.04	0.08	0.02	0.09
955	0.83	0.78	0.89	-0.17	MMC	TRUE	400	400	0	0.1	stereoflat	soft	TRUE	194	1527	4335	0	0	0	0	1482	0.341868512	0.05	0.09	0.03	0.09
956	0.83	0.79	0.89	-0.21	LinearSVM	TRUE	600	300	0	0.2	stereoflat	strict	FALSE	-	-	-	-	-	-	-	-	-	0.07	0.13	0.05	0.13
957	0.83	0.79	0.88	-0.17	LinearSVM	TRUE	300	700	0	0.002	all	strict	FALSE	-	-	-	-	-	-	-	-	-	0.04	0.09	0.05	0.08
958	0.83	0.79	0.87	-0.14	LinearSVM	FALSE	400	300	0	0.076	all	strict	TRUE	194	1527	4302	0	0	0	0	3728	0.866573687	0.05	0.09	0.05	0.11
959	0.83	0.79	0.89	-0.15	MMC	TRUE	300	800	0	0.05	all	auto	FALSE	-	-	-	-	-	-	-	-	-	0.06	0.1	0.03	0.12
960	0.83	0.8	0.86	-0.12	LinearSVM	TRUE	700	800	0	0.076	all	auto	FALSE	-	-	-	-	-	-	-	-	-	0.03	0.07	0.04	0.06
961	0.83	0.79	0.87	-0.13	MMC	TRUE	300	300	0	0.002	stereo	soft	FALSE	-	-	-	-	-	-	-	-	-	0.05	0.08	0.04	0.08
962	0.83	0.78	0.88	-0.13	LinearSVM	TRUE	500	700	0	0.05	all	auto	TRUE	193	1485	3754	0	0	0	0	2896	0.771443793	0.03	0.06	0.04	0.07
963	0.83	0.78	0.9	-0.15	LinearSVM	TRUE	300	300	0	0.1	stereoflat	soft	FALSE	-	-	-	-	-	-	-	-	-	0.04	0.07	0.03	0.08
964	0.83	0.76	0.92	-0.2	MMC	TRUE	100	300	0	0.076	stereo	soft	TRUE	199	1691	7961	0	0	0	0	1	0.000125612	0.05	0.09	0.02	0.1
965	0.83	0.79	0.88	-0.14	MMC	TRUE	300	400	0	0.01	all	strict	TRUE	197	1618	5541	0	0	0	0	3699	0.667569031	0.06	0.09	0.03	0.09
966	0.83	0.8	0.88	-0.2	LinearSVM	TRUE	600	300	0	0.002	stereoflat	soft	FALSE	-	-	-	-	-	-	-	-	-	0.06	0.12	0.06	0.12
967	0.83	0.78	0.89	-0.18	MMC	TRUE	400	400	0	0.2	stereo	strict	TRUE	191	1492	3202	0	0	0	0	649	0.202685821	0.06	0.11	0.03	0.12
968	0.83	0.79	0.88	-0.16	MMC	TRUE	600	400	0	0.2	all	strict	FALSE	-	-	-	-	-	-	-	-	-	0.05	0.1	0.06	0.11
969	0.83	0.78	0.89	-0.17	LinearSVM	TRUE	500	500	0	0.076	stereoflat	soft	TRUE	193	1484	3752	0	0	0	0	2398	0.6391258	0.03	0.08	0.05	0.08
970	0.83	0.79	0.89	-0.18	MMC	TRUE	300	500	0	0.03	stereo	soft	TRUE	197	1620	5589	0	0	0	0	3132	0.560386473	0.05	0.11	0.03	0.1
971	0.83	0.8	0.88	-0.18	LinearSVM	TRUE	600	500	0	0.05	stereoflat	strict	TRUE	189	1419	3117	0	0	0	0	2342	0.751363491	0.08	0.14	0.04	0.12
972	0.83	0.78	0.89	-0.16	MMC	TRUE	400	400	0	0.1	stereoflat	strict	FALSE	-	-	-	-	-	-	-	-	-	0.05	0.09	0.02	0.1
973	0.83	0.79	0.89	-0.16	MMC	TRUE	400	400	0	0.1	all	strict	FALSE	-	-	-	-	-	-	-	-	-	0.05	0.09	0.03	0.09
974	0.83	0.79	0.89	-0.16	MMC	TRUE	300	300	0	0.03	all	soft	FALSE	-	-	-	-	-	-	-	-	-	0.05	0.09	0.03	0.1
975	0.83	0.79	0.89	-0.16	MMC	TRUE	300	600	0	0.03	stereoflat	auto	FALSE	-	-	-	-	-	-	-	-	-	0.05	0.1	0.03	0.11
976	0.83	0.8	0.88	-0.19	MMC	TRUE	600	600	0	0.05	stereo	auto	FALSE	-	-	-	-	-	-	-	-	-	0.06	0.12	0.04	0.11
977	0.83	0.76	0.91	-0.21	MMC	TRUE	0	300	0	0.2	stereo	soft	TRUE	199	1691	7961	0	0	0	0	0	0	0.05	0.1	0.02	0.08
978	0.83	0.79	0.88	-0.17	MMC	TRUE	400	300	0	0.01	stereoflat	strict	TRUE	192	1504	3940	0	0	0	0	3074	0.780203046	0.06	0.11	0.03	0.1
979	0.83	0.78	0.9	-0.18	LinearSVM	TRUE	500	300	0	0.03	all	strict	TRUE	193	1485	3747	0	0	0	0	2632	0.70242861	0.05	0.09	0.04	0.11
980	0.83	0.79	0.89	-0.18	LinearSVM	TRUE	700	400	0	0.2	all	auto	TRUE	189	1415	3319	0	0	0	0	1112	0.335040675	0.05	0.1	0.05	0.11
981	0.83	0.79	0.89	-0.18	MMC	TRUE	300	500	0	0.1	stereoflat	soft	FALSE	-	-	-	-	-	-	-	-	-	0.05	0.11	0.03	0.1
982	0.83	0.8	0.89	-0.2	LinearSVM	TRUE	600	300	0	0.05	stereo	soft	TRUE	191	1442	3508	0	0	0	0	2236	0.637400228	0.05	0.12	0.05	0.11
983	0.83	0.8	0.88	-0.19	MMC	TRUE	600	600	0	0.1	stereo	strict	FALSE	-	-	-	-	-	-	-	-	-	0.07	0.13	0.03	0.12
984	0.83	0.78	0.88	-0.13	LinearSVM	TRUE	500	700	0	0.05	all	strict	TRUE	193	1485	3747	0	0	0	0	2889	0.771016813	0.03	0.06	0.04	0.07
985	0.83	0.78	0.88	-0.14	MMC	TRUE	300	800	0	0.1	all	strict	FALSE	-	-	-	-	-	-	-	-	-	0.05	0.09	0.03	0.12
986	0.83	0.79	0.88	-0.18	LinearSVM	TRUE	600	600	0	0.076	stereoflat	strict	TRUE	189	1419	3117	0	0	0	0	2283	0.732435034	0.07	0.13	0.03	0.13
987	0.83	0.78	0.89	-0.18	LinearSVM	TRUE	300	700	0	0.05	all	soft	TRUE	197	1621	5597	0	0	0	0	2570	0.459174558	0.05	0.09	0.03	0.08
988	0.83	0.78	0.89	-0.17	LinearSVM	TRUE	300	700	0	0.01	all	auto	TRUE	197	1621	5597	0	0	0	0	4261	0.761300697	0.04	0.08	0.04	0.08
989	0.83	0.8	0.88	-0.16	LinearSVM	TRUE	700	500	0	0.076	all	strict	TRUE	189	1414	3316	0	0	0	0	2152	0.648974668	0.05	0.1	0.06	0.11
990	0.83	0.78	0.89	-0.17	MMC	TRUE	300	700	0	0.01	stereo	soft	TRUE	197	1620	5589	0	0	0	0	4214	0.753981034	0.05	0.1	0.04	0.11
991	0.83	0.78	0.89	-0.14	LinearSVM	TRUE	300	800	0	0.2	stereo	soft	FALSE	-	-	-	-	-	-	-	-	-	0.04	0.08	0.01	0.11
992	0.83	0.78	0.9	-0.17	MMC	TRUE	300	300	0	0.03	all	auto	TRUE	197	1621	5597	0	0	0	0	2978	0.532070752	0.05	0.09	0.03	0.1
993	0.83	0.78	0.89	-0.15	MMC	TRUE	300	700	0	0.076	all	soft	TRUE	197	1621	5597	0	0	0	0	2009	0.358942291	0.06	0.1	0.03	0.13
994	0.83	0.8	0.87	-0.16	LinearSVM	TRUE	600	700	0	0.05	stereo	auto	TRUE	191	1442	3508	0	0	0	0	2784	0.793614595	0.06	0.12	0.04	0.12
995	0.83	0.79	0.89	-0.16	MMC	TRUE	300	700	0	0.03	all	soft	TRUE	197	1621	5597	0	0	0	0	3236	0.578166875	0.06	0.1	0.03	0.12
996	0.83	0.77	0.9	-0.18	LinearSVM	TRUE	400	400	0	0.2	all	strict	TRUE	194	1527	4302	0	0	0	0	764	0.177591818	0.05	0.08	0.04	0.09
997	0.83	0.78	0.89	-0.18	MMC	TRUE	300	700	0	0.01	stereoflat	soft	TRUE	197	1621	5597	0	0	0	0	4217	0.753439343	0.05	0.1	0.04	0.11
998	0.83	0.8	0.88	-0.17	LinearSVM	TRUE	700	500	0	0.03	all	strict	TRUE	189	1414	3316	0	0	0	0	2450	0.738841978	0.06	0.11	0.06	0.11
999	0.83	0.79	0.87	-0.17	LinearSVM	TRUE	600	700	0	0.01	stereoflat	strict	TRUE	189	1419	3117	0	0	0	0	2608	0.836701957	0.06	0.13	0.04	0.13
1000	0.83	0.79	0.89	-0.22	MMC	TRUE	600	600	0	0.002	stereo	soft	TRUE	191	1442	3508	0	0	0	0	2886	0.822690992	0.08	0.15	0.04	0.16
1001	0.83	0.79	0.89	-0.15	MMC	TRUE	300	400	0	0.1	all	auto	TRUE	197	1621	5597	0	0	0	0	1422	0.254064678	0.05	0.09	0.03	0.1
1002	0.83	0.8	0.88	-0.2	LinearSVM	TRUE	600	300	0	0.002	all	soft	FALSE	-	-	-	-	-	-	-	-	-	0.06	0.12	0.06	0.12
1003	0.83	0.8	0.86	-0.12	LinearSVM	TRUE	600	800	0	0.2	all	strict	FALSE	-	-	-	-	-	-	-	-	-	0.05	0.08	0.04	0.07
1004	0.83	0.78	0.89	-0.17	LinearSVM	TRUE	300	700	0	0.01	all	soft	FALSE	-	-	-	-	-	-	-	-	-	0.04	0.08	0.04	0.08
1005	0.83	0.77	0.9	-0.19	MMC	TRUE	200	300	0	0.1	all	strict	FALSE	-	-	-	-	-	-	-	-	-	0.06	0.11	0.01	0.11
1006	0.83	0.78	0.89	-0.15	MMC	TRUE	400	700	0	0.002	stereoflat	auto	TRUE	194	1527	4335	0	0	0	0	3811	0.879123414	0.04	0.08	0.04	0.09
1007	0.83	0.79	0.88	-0.19	LinearSVM	TRUE	700	600	0	0.05	stereo	strict	TRUE	186	1376	2394	0	0	0	0	1702	0.710944027	0.07	0.13	0.04	0.09
1008	0.83	0.79	0.89	-0.17	LinearSVM	TRUE	300	800	0	0.01	all	soft	TRUE	197	1621	5597	0	0	0	0	3825	0.683401822	0.04	0.09	0.04	0.06
1009	0.83	0.76	0.91	-0.2	MMC	TRUE	100	600	0	0.2	all	auto	TRUE	199	1692	7962	0	0	0	0	1	0.000125597	0.05	0.08	0.02	0.09
1010	0.83	0.78	0.88	-0.17	MMC	TRUE	400	600	0	0.01	all	strict	FALSE	-	-	-	-	-	-	-	-	-	0.04	0.09	0.04	0.09
1011	0.83	0.78	0.88	-0.18	MMC	TRUE	300	500	0	0.01	stereo	auto	TRUE	197	1620	5589	0	0	0	0	4455	0.797101449	0.05	0.11	0.03	0.09
1012	0.83	0.79	0.88	-0.14	LinearSVM	TRUE	300	800	0	0.1	all	strict	TRUE	197	1618	5541	0	0	0	0	3207	0.578776394	0.04	0.08	0.02	0.1
1013	0.83	0.79	0.89	-0.18	MMC	TRUE	700	600	0	0.01	stereo	soft	FALSE	-	-	-	-	-	-	-	-	-	0.06	0.11	0.04	0.13
1014	0.83	0.77	0.9	-0.2	MMC	TRUE	100	400	0	0.03	all	strict	FALSE	-	-	-	-	-	-	-	-	-	0.06	0.1	0.02	0.09
1015	0.83	0.78	0.88	-0.18	MMC	TRUE	600	700	0	0.05	stereoflat	strict	TRUE	189	1419	3117	0	0	0	0	2467	0.791466153	0.06	0.12	0.03	0.11
1016	0.83	0.79	0.89	-0.13	MMC	TRUE	300	800	0	0.2	all	soft	TRUE	197	1621	5597	0	0	0	0	2359	0.421475791	0.05	0.09	0.02	0.13
1017	0.83	0.79	0.89	-0.18	MMC	TRUE	300	500	0	0.1	stereoflat	soft	TRUE	197	1621	5597	0	0	0	0	1650	0.294800786	0.05	0.11	0.03	0.1
1018	0.83	0.78	0.89	-0.18	MMC	TRUE	400	500	0	0.05	all	auto	TRUE	194	1528	4335	0	0	0	0	2723	0.628143022	0.05	0.09	0.04	0.09
1019	0.83	0.8	0.88	-0.16	MMC	TRUE	700	600	0	0.2	all	auto	FALSE	-	-	-	-	-	-	-	-	-	0.05	0.1	0.04	0.09
1020	0.83	0.81	0.86	-0.11	LinearSVM	TRUE	700	800	0	0.1	all	strict	TRUE	189	1414	3316	0	0	0	0	2286	0.689384801	0.04	0.07	0.04	0.07
1021	0.83	0.79	0.88	-0.19	LinearSVM	TRUE	600	600	0	0.004	stereoflat	strict	FALSE	-	-	-	-	-	-	-	-	-	0.07	0.13	0.05	0.12
1022	0.83	0.8	0.87	-0.14	LinearSVM	TRUE	0	300	0	0.03	all	auto	TRUE	199	1692	7962	0	0	0	0	32	0.004019091	0.05	0.1	0.03	0.1
1023	0.83	0.78	0.89	-0.18	LinearSVM	TRUE	300	700	0	0.05	all	strict	FALSE	-	-	-	-	-	-	-	-	-	0.04	0.09	0.03	0.08
1024	0.83	0.79	0.88	-0.16	MMC	TRUE	700	600	0	0.2	stereo	soft	FALSE	-	-	-	-	-	-	-	-	-	0.06	0.12	0.04	0.13
1025	0.83	0.8	0.87	-0.12	LinearSVM	TRUE	700	700	0	0.2	stereoflat	strict	TRUE	187	1385	2904	0	0	0	0	1539	0.529958678	0.03	0.07	0.04	0.08
1026	0.83	0.8	0.89	-0.17	MMC	TRUE	400	300	0	0.076	stereo	auto	FALSE	-	-	-	-	-	-	-	-	-	0.06	0.11	0.03	0.11
1027	0.83	0.8	0.88	-0.19	MMC	TRUE	600	600	0	0.076	stereo	strict	FALSE	-	-	-	-	-	-	-	-	-	0.07	0.13	0.03	0.12
1028	0.83	0.79	0.88	-0.17	MMC	TRUE	600	400	0	0.1	all	strict	FALSE	-	-	-	-	-	-	-	-	-	0.05	0.1	0.06	0.09
1029	0.83	0.79	0.87	-0.13	MMC	TRUE	300	300	0	0.002	stereo	soft	TRUE	197	1620	5589	0	0	0	0	4576	0.818751118	0.05	0.08	0.04	0.08
1030	0.83	0.78	0.89	-0.15	MMC	TRUE	300	300	0	0.01	stereo	auto	TRUE	197	1620	5589	0	0	0	0	4143	0.741277509	0.05	0.08	0.04	0.1
1031	0.83	0.78	0.89	-0.16	MMC	TRUE	600	700	0	0.1	all	soft	FALSE	-	-	-	-	-	-	-	-	-	0.05	0.09	0.03	0.1
1032	0.83	0.79	0.87	-0.17	LinearSVM	TRUE	600	700	0	0.01	stereo	strict	FALSE	-	-	-	-	-	-	-	-	-	0.06	0.13	0.04	0.13
1033	0.83	0.78	0.89	-0.16	LinearSVM	TRUE	400	300	0	0.002	stereoflat	strict	TRUE	192	1504	3940	0	0	0	0	3465	0.879441624	0.04	0.08	0.04	0.11
1034	0.83	0.79	0.89	-0.15	MMC	TRUE	300	300	0	0.01	stereoflat	soft	TRUE	197	1621	5597	0	0	0	0	3730	0.666428444	0.05	0.09	0.03	0.09
1035	0.83	0.79	0.87	-0.17	MMC	TRUE	600	500	0	0.2	stereoflat	strict	TRUE	189	1419	3117	0	0	0	0	1636	0.524863651	0.06	0.12	0.05	0.11
1036	0.83	0.77	0.91	-0.18	LinearSVM	TRUE	400	300	0	0.004	all	soft	FALSE	-	-	-	-	-	-	-	-	-	0.05	0.09	0.03	0.12
1037	0.83	0.78	0.88	-0.14	MMC	TRUE	400	0	1	0.004	all	auto	TRUE	194	1528	4335	0	0	0	0	3233	0.745790081	0.07	0.11	0.05	0.12
1038	0.83	0.8	0.89	-0.19	LinearSVM	TRUE	700	300	0	0.1	all	strict	FALSE	-	-	-	-	-	-	-	-	-	0.05	0.12	0.05	0.12
1039	0.83	0.8	0.89	-0.2	LinearSVM	TRUE	600	300	0	0.03	all	strict	TRUE	191	1443	3515	0	0	0	0	2495	0.709815078	0.06	0.12	0.05	0.12
1040	0.83	0.79	0.88	-0.17	MMC	TRUE	700	600	0	0.05	stereoflat	soft	FALSE	-	-	-	-	-	-	-	-	-	0.06	0.11	0.04	0.12
1041	0.83	0.79	0.88	-0.16	MMC	TRUE	400	300	0	0.002	stereoflat	auto	FALSE	-	-	-	-	-	-	-	-	-	0.05	0.1	0.04	0.1
1042	0.83	0.78	0.9	-0.17	MMC	TRUE	200	700	0	0.2	all	strict	TRUE	199	1669	7195	0	0	0	0	86	0.011952745	0.06	0.11	0.02	0.11
1043	0.83	0.78	0.9	-0.17	LinearSVM	TRUE	400	300	0	0.1	stereo	auto	TRUE	194	1526	4330	0	0	0	0	1386	0.320092379	0.04	0.08	0.04	0.1
1044	0.83	0.8	0.88	-0.15	MMC	TRUE	600	400	0	0.2	stereoflat	strict	FALSE	-	-	-	-	-	-	-	-	-	0.06	0.1	0.05	0.11
1045	0.83	0.77	0.9	-0.15	MMC	TRUE	400	0	1	0.2	all	auto	FALSE	-	-	-	-	-	-	-	-	-	0.05	0.07	0.03	0.11
1046	0.83	0.78	0.88	-0.14	MMC	TRUE	300	800	0	0.1	stereo	soft	TRUE	197	1620	5589	0	0	0	0	3148	0.56324924	0.05	0.09	0.02	0.12
1047	0.83	0.79	0.89	-0.18	MMC	TRUE	300	500	0	0.1	all	soft	TRUE	197	1621	5597	0	0	0	0	1650	0.294800786	0.05	0.11	0.03	0.1
1048	0.83	0.79	0.89	-0.13	MMC	TRUE	300	800	0	0.2	all	soft	FALSE	-	-	-	-	-	-	-	-	-	0.05	0.09	0.02	0.13
1049	0.83	0.78	0.88	-0.15	LinearSVM	TRUE	500	600	0	0.2	stereo	soft	FALSE	-	-	-	-	-	-	-	-	-	0.04	0.07	0.04	0.07
1050	0.83	0.79	0.88	-0.13	LinearSVM	TRUE	200	0	1	0.1	all	strict	TRUE	199	1669	7195	0	0	0	0	3175	0.441278666	0.05	0.08	0.05	0.09
1051	0.83	0.8	0.89	-0.19	LinearSVM	TRUE	700	300	0	0.05	all	auto	FALSE	-	-	-	-	-	-	-	-	-	0.06	0.12	0.06	0.12
1052	0.83	0.77	0.9	-0.17	LinearSVM	TRUE	400	300	0	0.1	stereoflat	strict	FALSE	-	-	-	-	-	-	-	-	-	0.05	0.09	0.03	0.1
1053	0.83	0.8	0.86	-0.12	LinearSVM	TRUE	700	800	0	0.076	all	strict	TRUE	189	1414	3316	0	0	0	0	2366	0.713510253	0.03	0.07	0.04	0.06
1054	0.83	0.78	0.89	-0.17	LinearSVM	TRUE	500	400	0	0.2	all	strict	FALSE	-	-	-	-	-	-	-	-	-	0.05	0.08	0.05	0.08
1055	0.83	0.78	0.89	-0.16	MMC	TRUE	600	700	0	0.1	all	auto	FALSE	-	-	-	-	-	-	-	-	-	0.05	0.09	0.03	0.1
1056	0.83	0.78	0.89	-0.18	MMC	TRUE	300	500	0	0.1	stereo	soft	FALSE	-	-	-	-	-	-	-	-	-	0.05	0.1	0.03	0.09
1057	0.83	0.8	0.87	-0.18	MMC	TRUE	600	600	0	0.076	stereo	auto	FALSE	-	-	-	-	-	-	-	-	-	0.06	0.12	0.04	0.11
1058	0.83	0.76	0.91	-0.21	MMC	TRUE	100	300	0	0.2	all	strict	FALSE	-	-	-	-	-	-	-	-	-	0.05	0.09	0.02	0.07
1059	0.83	0.78	0.89	-0.15	LinearSVM	TRUE	300	800	0	0.05	stereo	soft	TRUE	197	1620	5589	0	0	0	0	3790	0.678117731	0.04	0.07	0.02	0.09
1060	0.83	0.78	0.89	-0.18	LinearSVM	TRUE	300	700	0	0.004	all	soft	TRUE	197	1621	5597	0	0	0	0	4740	0.846882258	0.05	0.1	0.04	0.09
1061	0.83	0.79	0.87	-0.14	LinearSVM	FALSE	400	300	0	0.03	all	auto	TRUE	194	1528	4335	0	0	0	0	3747	0.864359862	0.05	0.09	0.05	0.11
1062	0.83	0.79	0.88	-0.15	MMC	TRUE	300	400	0	0.004	stereo	auto	FALSE	-	-	-	-	-	-	-	-	-	0.06	0.1	0.03	0.1
1063	0.83	0.77	0.91	-0.18	MMC	TRUE	0	0	1	0.002	all	strict	FALSE	-	-	-	-	-	-	-	-	-	0.05	0.09	0.04	0.13
1064	0.83	0.79	0.89	-0.18	MMC	TRUE	300	500	0	0.1	all	soft	FALSE	-	-	-	-	-	-	-	-	-	0.05	0.11	0.03	0.1
1065	0.83	0.79	0.89	-0.15	MMC	TRUE	300	600	0	0.05	stereoflat	soft	FALSE	-	-	-	-	-	-	-	-	-	0.05	0.09	0.02	0.11
1066	0.83	0.79	0.88	-0.14	MMC	TRUE	300	400	0	0.01	all	auto	FALSE	-	-	-	-	-	-	-	-	-	0.06	0.09	0.03	0.09
1067	0.83	0.77	0.9	-0.18	LinearSVM	TRUE	400	400	0	0.076	all	soft	FALSE	-	-	-	-	-	-	-	-	-	0.05	0.08	0.03	0.1
1068	0.83	0.79	0.89	-0.17	MMC	TRUE	300	400	0	0.03	stereoflat	strict	TRUE	196	1601	5232	0	0	0	0	3494	0.667813456	0.05	0.1	0.03	0.11
1069	0.83	0.79	0.88	-0.14	LinearSVM	TRUE	300	300	0	0.03	stereo	soft	TRUE	197	1620	5589	0	0	0	0	2990	0.534979424	0.04	0.07	0.04	0.08
1070	0.83	0.76	0.91	-0.21	MMC	TRUE	0	300	0	0.2	all	strict	FALSE	-	-	-	-	-	-	-	-	-	0.05	0.09	0.02	0.07
1071	0.83	0.8	0.88	-0.15	MMC	TRUE	300	400	0	0.01	stereoflat	auto	TRUE	197	1621	5597	0	0	0	0	4341	0.775594068	0.05	0.09	0.03	0.09
1072	0.83	0.79	0.88	-0.15	MMC	TRUE	300	600	0	0.03	stereoflat	soft	TRUE	197	1621	5597	0	0	0	0	3351	0.598713597	0.05	0.09	0.03	0.1
1073	0.83	0.79	0.89	-0.15	MMC	TRUE	300	600	0	0.1	all	soft	FALSE	-	-	-	-	-	-	-	-	-	0.05	0.09	0.03	0.11
1074	0.83	0.8	0.87	-0.17	LinearSVM	TRUE	600	600	0	0.2	stereo	auto	TRUE	191	1442	3508	0	0	0	0	1961	0.559007982	0.06	0.12	0.04	0.11
1075	0.83	0.79	0.89	-0.19	LinearSVM	TRUE	600	500	0	0.01	all	strict	FALSE	-	-	-	-	-	-	-	-	-	0.07	0.13	0.05	0.12
1076	0.83	0.79	0.89	-0.21	MMC	TRUE	600	600	0	0.004	stereo	soft	TRUE	191	1442	3508	0	0	0	0	2878	0.82041049	0.07	0.14	0.05	0.14
1077	0.83	0.76	0.92	-0.21	MMC	TRUE	100	300	0	0.076	all	strict	TRUE	199	1692	7962	0	0	0	0	9	0.001130369	0.06	0.1	0.02	0.08
1078	0.83	0.77	0.9	-0.19	MMC	TRUE	200	400	0	0.2	all	strict	FALSE	-	-	-	-	-	-	-	-	-	0.06	0.11	0.02	0.11
1079	0.83	0.78	0.88	-0.15	MMC	TRUE	300	600	0	0.05	all	strict	FALSE	-	-	-	-	-	-	-	-	-	0.05	0.09	0.03	0.1
1080	0.83	0.78	0.89	-0.16	MMC	TRUE	300	300	0	0.01	all	strict	FALSE	-	-	-	-	-	-	-	-	-	0.05	0.08	0.04	0.09
1081	0.83	0.78	0.9	-0.16	LinearSVM	TRUE	300	400	0	0.2	stereo	soft	FALSE	-	-	-	-	-	-	-	-	-	0.04	0.08	0.03	0.1
1082	0.83	0.78	0.88	-0.15	LinearSVM	TRUE	500	600	0	0.2	stereo	soft	TRUE	193	1484	3742	0	0	0	0	1676	0.44788883	0.04	0.07	0.04	0.07
1083	0.83	0.78	0.88	-0.13	MMC	TRUE	300	300	0	0.004	all	strict	TRUE	197	1618	5541	0	0	0	0	4347	0.78451543	0.05	0.08	0.04	0.09
1084	0.83	0.78	0.89	-0.15	MMC	TRUE	300	300	0	0.01	stereoflat	auto	TRUE	197	1621	5597	0	0	0	0	4172	0.745399321	0.05	0.08	0.04	0.1
1085	0.83	0.77	0.89	-0.17	LinearSVM	TRUE	400	300	0	0.002	stereo	auto	FALSE	-	-	-	-	-	-	-	-	-	0.05	0.08	0.04	0.11
1086	0.83	0.78	0.9	-0.18	LinearSVM	TRUE	500	300	0	0.05	all	auto	TRUE	193	1485	3754	0	0	0	0	2324	0.619072989	0.04	0.09	0.04	0.11
1087	0.83	0.77	0.9	-0.19	MMC	TRUE	200	300	0	0.076	all	auto	TRUE	199	1670	7220	0	0	0	0	335	0.046398892	0.06	0.11	0.01	0.11
1088	0.83	0.79	0.89	-0.16	MMC	TRUE	400	400	0	0.1	all	strict	TRUE	194	1527	4302	0	0	0	0	1545	0.359135286	0.05	0.09	0.03	0.09
1089	0.83	0.8	0.88	-0.16	MMC	TRUE	700	600	0	0.2	stereoflat	soft	FALSE	-	-	-	-	-	-	-	-	-	0.05	0.11	0.04	0.11
1090	0.83	0.8	0.89	-0.17	MMC	TRUE	600	600	0	0.1	all	strict	FALSE	-	-	-	-	-	-	-	-	-	0.05	0.1	0.04	0.1
1091	0.83	0.78	0.9	-0.18	LinearSVM	TRUE	400	300	0	0.03	stereo	strict	TRUE	191	1492	3202	0	0	0	0	1807	0.564334791	0.06	0.1	0.03	0.12
1092	0.83	0.78	0.89	-0.17	LinearSVM	TRUE	500	400	0	0.1	all	strict	TRUE	193	1485	3747	0	0	0	0	2026	0.540699226	0.04	0.08	0.05	0.09
1093	0.83	0.8	0.88	-0.19	MMC	TRUE	600	600	0	0.1	stereoflat	strict	FALSE	-	-	-	-	-	-	-	-	-	0.07	0.13	0.04	0.12
1094	0.83	0.79	0.89	-0.17	MMC	TRUE	700	600	0	0.03	stereoflat	soft	TRUE	189	1414	3318	0	0	0	0	2450	0.738396624	0.06	0.11	0.04	0.13
1095	0.83	0.79	0.89	-0.15	MMC	TRUE	300	600	0	0.01	stereoflat	soft	TRUE	197	1621	5597	0	0	0	0	4121	0.736287297	0.05	0.09	0.03	0.1
1096	0.83	0.77	0.9	-0.17	LinearSVM	TRUE	300	300	0	0.2	stereoflat	auto	TRUE	197	1621	5597	0	0	0	0	830	0.148293729	0.05	0.07	0.02	0.1
1097	0.83	0.78	0.89	-0.17	MMC	TRUE	300	300	0	0.01	all	auto	FALSE	-	-	-	-	-	-	-	-	-	0.05	0.09	0.04	0.09
1098	0.83	0.76	0.91	-0.2	MMC	TRUE	0	600	0	0.2	all	strict	TRUE	199	1692	7962	0	0	0	0	1	0.000125597	0.05	0.08	0.02	0.09
1099	0.83	0.78	0.89	-0.17	LinearSVM	TRUE	500	500	0	0.1	stereoflat	soft	FALSE	-	-	-	-	-	-	-	-	-	0.04	0.08	0.05	0.07
1100	0.83	0.78	0.89	-0.16	MMC	TRUE	400	600	0	0.1	all	auto	FALSE	-	-	-	-	-	-	-	-	-	0.04	0.08	0.04	0.09
1101	0.83	0.77	0.91	-0.2	MMC	TRUE	0	300	0	0.076	stereoflat	soft	FALSE	-	-	-	-	-	-	-	-	-	0.05	0.1	0.02	0.09
1102	0.83	0.79	0.88	-0.16	MMC	TRUE	600	300	0	0.2	stereoflat	strict	FALSE	-	-	-	-	-	-	-	-	-	0.05	0.09	0.05	0.1
1103	0.83	0.78	0.9	-0.17	MMC	TRUE	300	300	0	0.03	all	auto	FALSE	-	-	-	-	-	-	-	-	-	0.05	0.09	0.03	0.1
1104	0.83	0.76	0.91	-0.22	MMC	TRUE	100	300	0	0.05	all	strict	FALSE	-	-	-	-	-	-	-	-	-	0.06	0.1	0.02	0.09
1105	0.83	0.79	0.88	-0.18	LinearSVM	FALSE	700	800	0	0.1	stereoflat	soft	FALSE	-	-	-	-	-	-	-	-	-	0.05	0.11	0.04	0.11
1106	0.83	0.79	0.88	-0.18	MMC	TRUE	500	300	0	0.2	stereo	strict	TRUE	190	1451	2774	0	0	0	0	575	0.207281903	0.04	0.1	0.05	0.08
1107	0.83	0.78	0.89	-0.16	MMC	TRUE	300	600	0	0.076	all	soft	TRUE	197	1621	5597	0	0	0	0	2004	0.358048955	0.05	0.09	0.03	0.11
1108	0.83	0.78	0.89	-0.18	MMC	TRUE	700	600	0	0.01	stereoflat	soft	FALSE	-	-	-	-	-	-	-	-	-	0.07	0.12	0.04	0.15
1109	0.83	0.79	0.89	-0.16	MMC	TRUE	300	600	0	0.2	stereoflat	soft	TRUE	197	1621	5597	0	0	0	0	514	0.091834912	0.05	0.1	0.02	0.11
1110	0.83	0.79	0.88	-0.16	MMC	TRUE	600	300	0	0.2	stereoflat	strict	TRUE	189	1419	3117	0	0	0	0	1110	0.356111646	0.05	0.09	0.05	0.1
1111	0.83	0.77	0.9	-0.18	MMC	TRUE	400	700	0	0.2	stereoflat	strict	FALSE	-	-	-	-	-	-	-	-	-	0.04	0.08	0.03	0.08
1112	0.83	0.77	0.92	-0.2	LinearSVM	TRUE	400	300	0	0.03	all	soft	FALSE	-	-	-	-	-	-	-	-	-	0.05	0.09	0.03	0.09
1113	0.83	0.8	0.89	-0.17	MMC	TRUE	400	300	0	0.03	stereo	auto	TRUE	194	1526	4330	0	0	0	0	2593	0.598845266	0.06	0.11	0.03	0.1
1114	0.83	0.79	0.88	-0.13	LinearSVM	TRUE	500	700	0	0.076	all	soft	FALSE	-	-	-	-	-	-	-	-	-	0.03	0.06	0.04	0.06
1115	0.83	0.78	0.89	-0.15	MMC	TRUE	300	800	0	0.05	stereo	soft	FALSE	-	-	-	-	-	-	-	-	-	0.05	0.09	0.03	0.12
1116	0.83	0.78	0.88	-0.16	MMC	TRUE	500	700	0	0.1	stereoflat	soft	TRUE	193	1484	3752	0	0	0	0	2586	0.689232409	0.05	0.09	0.04	0.09
1117	0.83	0.79	0.89	-0.16	MMC	TRUE	300	600	0	0.2	stereoflat	soft	FALSE	-	-	-	-	-	-	-	-	-	0.05	0.1	0.02	0.11
1118	0.83	0.8	0.88	-0.17	MMC	TRUE	600	500	0	0.03	stereo	soft	FALSE	-	-	-	-	-	-	-	-	-	0.05	0.1	0.05	0.09
1119	0.83	0.78	0.89	-0.17	MMC	TRUE	400	400	0	0.1	stereo	soft	TRUE	194	1526	4330	0	0	0	0	1526	0.352424942	0.05	0.09	0.03	0.09
1120	0.83	0.79	0.89	-0.15	LinearSVM	TRUE	500	500	0	0.2	all	strict	TRUE	193	1485	3747	0	0	0	0	1529	0.408059781	0.04	0.08	0.05	0.08
1121	0.83	0.77	0.9	-0.19	MMC	TRUE	200	400	0	0.2	all	strict	TRUE	199	1669	7195	0	0	0	0	156	0.021681723	0.06	0.11	0.02	0.11
1122	0.83	0.78	0.89	-0.17	LinearSVM	TRUE	500	400	0	0.2	all	soft	FALSE	-	-	-	-	-	-	-	-	-	0.05	0.08	0.05	0.08
1123	0.83	0.78	0.89	-0.17	LinearSVM	TRUE	300	800	0	0.01	stereo	soft	TRUE	197	1620	5589	0	0	0	0	3794	0.678833423	0.04	0.08	0.04	0.07
1124	0.83	0.8	0.88	-0.16	LinearSVM	TRUE	700	500	0	0.05	stereo	soft	TRUE	189	1412	3311	0	0	0	0	2303	0.695560254	0.05	0.1	0.06	0.11
1125	0.83	0.78	0.89	-0.16	MMC	TRUE	300	600	0	0.01	stereo	soft	FALSE	-	-	-	-	-	-	-	-	-	0.05	0.08	0.03	0.09
1126	0.83	0.79	0.89	-0.15	MMC	TRUE	300	400	0	0.1	all	strict	FALSE	-	-	-	-	-	-	-	-	-	0.05	0.09	0.03	0.1
1127	0.83	0.79	0.87	-0.15	MMC	TRUE	700	700	0	0.1	stereoflat	auto	FALSE	-	-	-	-	-	-	-	-	-	0.06	0.11	0.04	0.09
1128	0.83	0.78	0.89	-0.16	MMC	TRUE	400	700	0	0.01	stereo	auto	TRUE	194	1526	4330	0	0	0	0	3774	0.871593533	0.04	0.08	0.03	0.09
1129	0.83	0.79	0.88	-0.18	LinearSVM	TRUE	700	600	0	0.004	all	soft	TRUE	189	1415	3319	0	0	0	0	2662	0.80204881	0.07	0.12	0.05	0.13
1130	0.83	0.8	0.87	-0.17	MMC	TRUE	700	700	0	0.1	stereo	strict	FALSE	-	-	-	-	-	-	-	-	-	0.06	0.11	0.04	0.09
1131	0.83	0.78	0.88	-0.18	MMC	TRUE	300	500	0	0.01	stereo	auto	FALSE	-	-	-	-	-	-	-	-	-	0.05	0.11	0.03	0.09
1132	0.83	0.78	0.89	-0.17	MMC	TRUE	300	800	0	0.01	all	auto	FALSE	-	-	-	-	-	-	-	-	-	0.06	0.11	0.03	0.12
1133	0.83	0.78	0.89	-0.17	MMC	TRUE	400	500	0	0.2	stereoflat	soft	TRUE	194	1527	4335	0	0	0	0	1168	0.269434833	0.05	0.09	0.04	0.1
1134	0.83	0.78	0.88	-0.17	MMC	TRUE	300	500	0	0.01	stereoflat	soft	TRUE	197	1621	5597	0	0	0	0	3885	0.694121851	0.05	0.1	0.04	0.1
1135	0.83	0.77	0.9	-0.17	LinearSVM	TRUE	300	400	0	0.076	all	auto	FALSE	-	-	-	-	-	-	-	-	-	0.05	0.08	0.02	0.11
1136	0.83	0.8	0.87	-0.18	LinearSVM	TRUE	600	500	0	0.076	stereo	strict	FALSE	-	-	-	-	-	-	-	-	-	0.08	0.14	0.04	0.12
1137	0.83	0.78	0.89	-0.18	LinearSVM	TRUE	500	500	0	0.076	stereo	soft	FALSE	-	-	-	-	-	-	-	-	-	0.03	0.08	0.05	0.08
1138	0.83	0.79	0.88	-0.14	LinearSVM	TRUE	500	700	0	0.076	stereo	soft	FALSE	-	-	-	-	-	-	-	-	-	0.03	0.06	0.04	0.06
1139	0.83	0.79	0.89	-0.17	LinearSVM	TRUE	500	300	0	0.076	stereo	auto	FALSE	-	-	-	-	-	-	-	-	-	0.04	0.09	0.05	0.11
1140	0.83	0.79	0.89	-0.16	MMC	TRUE	400	700	0	0.004	stereoflat	strict	TRUE	192	1504	3940	0	0	0	0	3503	0.889086294	0.05	0.1	0.04	0.11
1141	0.83	0.77	0.89	-0.15	LinearSVM	TRUE	300	400	0	0.2	stereoflat	strict	FALSE	-	-	-	-	-	-	-	-	-	0.04	0.07	0.03	0.11
1142	0.83	0.8	0.87	-0.18	LinearSVM	FALSE	600	300	0	0.002	stereoflat	soft	FALSE	-	-	-	-	-	-	-	-	-	0.05	0.12	0.06	0.12
1143	0.83	0.78	0.89	-0.15	MMC	TRUE	300	700	0	0.1	stereo	soft	TRUE	197	1620	5589	0	0	0	0	1543	0.27607801	0.06	0.09	0.03	0.12
1144	0.83	0.79	0.88	-0.15	MMC	TRUE	300	600	0	0.03	all	soft	FALSE	-	-	-	-	-	-	-	-	-	0.05	0.09	0.03	0.1
1145	0.83	0.79	0.87	-0.14	LinearSVM	FALSE	400	300	0	0.1	all	strict	FALSE	-	-	-	-	-	-	-	-	-	0.05	0.09	0.05	0.11
1146	0.83	0.8	0.88	-0.18	LinearSVM	TRUE	600	500	0	0.01	stereo	soft	TRUE	191	1442	3508	0	0	0	0	2828	0.806157355	0.07	0.13	0.05	0.13
1147	0.83	0.78	0.89	-0.15	MMC	TRUE	300	700	0	0.05	all	soft	FALSE	-	-	-	-	-	-	-	-	-	0.06	0.1	0.04	0.12
1148	0.83	0.8	0.87	-0.16	LinearSVM	TRUE	700	600	0	0.2	stereo	auto	TRUE	189	1412	3311	0	0	0	0	1668	0.503775294	0.05	0.11	0.05	0.09
1149	0.83	0.78	0.88	-0.14	MMC	TRUE	400	500	0	0.2	stereoflat	auto	TRUE	194	1527	4335	0	0	0	0	1535	0.354094579	0.05	0.08	0.03	0.09
1150	0.83	0.81	0.86	-0.11	LinearSVM	TRUE	700	800	0	0.1	stereo	soft	FALSE	-	-	-	-	-	-	-	-	-	0.04	0.07	0.04	0.06
1151	0.83	0.78	0.89	-0.16	MMC	TRUE	300	600	0	0.01	stereo	soft	TRUE	197	1620	5589	0	0	0	0	4112	0.7357309	0.05	0.08	0.03	0.09
1152	0.83	0.78	0.89	-0.17	LinearSVM	TRUE	400	300	0	0.004	stereo	strict	FALSE	-	-	-	-	-	-	-	-	-	0.05	0.1	0.04	0.11
1153	0.83	0.76	0.91	-0.18	LinearSVM	TRUE	300	300	0	0.004	all	strict	TRUE	197	1618	5541	0	0	0	0	4347	0.78451543	0.04	0.07	0.03	0.1
1154	0.83	0.78	0.89	-0.16	MMC	TRUE	600	700	0	0.076	all	auto	TRUE	191	1443	3518	0	0	0	0	2506	0.712336555	0.05	0.09	0.03	0.09
1155	0.83	0.79	0.88	-0.15	MMC	TRUE	300	600	0	0.03	all	soft	TRUE	197	1621	5597	0	0	0	0	3356	0.599606932	0.05	0.09	0.03	0.1
1156	0.83	0.77	0.9	-0.18	MMC	TRUE	200	800	0	0.03	all	auto	TRUE	199	1670	7220	0	0	0	0	593	0.082132964	0.06	0.11	0.02	0.12
1157	0.83	0.8	0.88	-0.16	LinearSVM	TRUE	700	500	0	0.05	stereoflat	soft	TRUE	189	1414	3318	0	0	0	0	2313	0.697106691	0.05	0.1	0.06	0.12
1158	0.83	0.78	0.89	-0.17	MMC	TRUE	400	700	0	0.1	all	strict	TRUE	194	1527	4302	0	0	0	0	2429	0.564621106	0.04	0.09	0.03	0.09
1159	0.83	0.8	0.89	-0.17	MMC	TRUE	600	600	0	0.076	all	auto	FALSE	-	-	-	-	-	-	-	-	-	0.05	0.1	0.04	0.1
1160	0.83	0.78	0.89	-0.17	LinearSVM	TRUE	300	700	0	0.01	all	auto	FALSE	-	-	-	-	-	-	-	-	-	0.04	0.08	0.04	0.08
1161	0.83	0.79	0.89	-0.16	MMC	TRUE	400	400	0	0.076	all	auto	FALSE	-	-	-	-	-	-	-	-	-	0.05	0.09	0.03	0.09
1162	0.83	0.78	0.89	-0.18	MMC	TRUE	400	500	0	0.03	all	auto	TRUE	194	1528	4335	0	0	0	0	3086	0.711880046	0.05	0.09	0.03	0.09
1163	0.83	0.8	0.88	-0.15	LinearSVM	TRUE	600	700	0	0.076	stereoflat	soft	TRUE	191	1442	3514	0	0	0	0	2486	0.707455891	0.06	0.1	0.04	0.1
1164	0.83	0.8	0.89	-0.2	LinearSVM	TRUE	600	300	0	0.05	stereoflat	soft	TRUE	191	1442	3514	0	0	0	0	2226	0.633466135	0.06	0.12	0.05	0.11
1165	0.83	0.79	0.89	-0.17	LinearSVM	TRUE	700	400	0	0.2	stereoflat	soft	FALSE	-	-	-	-	-	-	-	-	-	0.05	0.09	0.06	0.1
1166	0.83	0.8	0.89	-0.19	LinearSVM	TRUE	700	300	0	0.03	stereoflat	soft	TRUE	189	1414	3318	0	0	0	0	2248	0.677516576	0.06	0.12	0.06	0.12
1167	0.83	0.77	0.9	-0.19	MMC	TRUE	200	300	0	0.1	all	auto	FALSE	-	-	-	-	-	-	-	-	-	0.06	0.11	0.01	0.11
1168	0.83	0.78	0.88	-0.15	MMC	TRUE	700	700	0	0.1	all	strict	FALSE	-	-	-	-	-	-	-	-	-	0.06	0.09	0.04	0.07
1169	0.83	0.79	0.87	-0.13	MMC	TRUE	600	0	1	0.01	stereoflat	strict	FALSE	-	-	-	-	-	-	-	-	-	0.05	0.09	0.04	0.12
1170	0.83	0.79	0.89	-0.17	LinearSVM	TRUE	500	300	0	0.076	stereo	auto	TRUE	193	1484	3742	0	0	0	0	1846	0.493319081	0.04	0.09	0.05	0.11
1171	0.83	0.79	0.89	-0.21	MMC	TRUE	600	600	0	0.004	stereo	soft	FALSE	-	-	-	-	-	-	-	-	-	0.07	0.14	0.05	0.14
1172	0.83	0.79	0.89	-0.15	LinearSVM	TRUE	400	300	0	0.01	stereoflat	strict	FALSE	-	-	-	-	-	-	-	-	-	0.05	0.09	0.04	0.12
1173	0.83	0.77	0.9	-0.16	LinearSVM	TRUE	300	300	0	0.1	stereoflat	soft	TRUE	197	1621	5597	0	0	0	0	1642	0.293371449	0.04	0.07	0.02	0.09
1174	0.83	0.76	0.92	-0.19	LinearSVM	TRUE	300	300	0	0.076	all	soft	TRUE	197	1621	5597	0	0	0	0	2062	0.368411649	0.04	0.06	0.02	0.08
1175	0.83	0.78	0.9	-0.17	LinearSVM	TRUE	400	300	0	0.004	stereoflat	strict	FALSE	-	-	-	-	-	-	-	-	-	0.04	0.08	0.03	0.11
1176	0.83	0.79	0.87	-0.15	MMC	TRUE	700	700	0	0.1	stereoflat	auto	TRUE	189	1414	3318	0	0	0	0	2230	0.672091621	0.06	0.11	0.04	0.09
1177	0.83	0.79	0.89	-0.16	LinearSVM	TRUE	500	300	0	0.03	stereo	soft	TRUE	193	1484	3742	0	0	0	0	2607	0.696686264	0.04	0.09	0.04	0.1
1178	0.83	0.79	0.88	-0.15	MMC	TRUE	300	600	0	0.03	stereoflat	soft	FALSE	-	-	-	-	-	-	-	-	-	0.05	0.09	0.03	0.1
1179	0.83	0.8	0.88	-0.19	LinearSVM	TRUE	600	500	0	0.03	stereo	strict	TRUE	188	1410	2575	0	0	0	0	2015	0.782524272	0.07	0.14	0.05	0.12
1180	0.83	0.79	0.88	-0.15	LinearSVM	TRUE	600	700	0	0.2	stereo	soft	FALSE	-	-	-	-	-	-	-	-	-	0.05	0.08	0.04	0.07
1181	0.83	0.8	0.89	-0.19	LinearSVM	TRUE	700	300	0	0.076	all	auto	TRUE	189	1415	3319	0	0	0	0	1677	0.505272672	0.05	0.12	0.05	0.12
1182	0.83	0.76	0.91	-0.21	MMC	TRUE	100	300	0	0.03	all	auto	TRUE	199	1692	7962	0	0	0	0	32	0.004019091	0.05	0.1	0.02	0.08
1183	0.83	0.78	0.89	-0.15	MMC	TRUE	300	700	0	0.1	stereoflat	soft	TRUE	197	1621	5597	0	0	0	0	1573	0.281043416	0.06	0.1	0.03	0.13
1184	0.83	0.77	0.91	-0.2	MMC	TRUE	200	0	1	0.002	all	strict	FALSE	-	-	-	-	-	-	-	-	-	0.07	0.12	0.03	0.15
1185	0.83	0.8	0.88	-0.2	LinearSVM	TRUE	600	300	0	0.004	stereo	soft	FALSE	-	-	-	-	-	-	-	-	-	0.06	0.12	0.06	0.12
1186	0.83	0.78	0.89	-0.16	LinearSVM	TRUE	500	500	0	0.1	all	soft	TRUE	193	1485	3754	0	0	0	0	2178	0.58018114	0.04	0.08	0.05	0.07
1187	0.83	0.79	0.88	-0.16	MMC	TRUE	600	400	0	0.2	all	soft	TRUE	191	1443	3518	0	0	0	0	1443	0.410176236	0.05	0.1	0.05	0.11
1188	0.83	0.76	0.91	-0.2	MMC	TRUE	100	600	0	0.2	all	strict	FALSE	-	-	-	-	-	-	-	-	-	0.05	0.08	0.02	0.09
1189	0.83	0.79	0.89	-0.14	MMC	TRUE	300	800	0	0.05	stereoflat	soft	FALSE	-	-	-	-	-	-	-	-	-	0.06	0.1	0.03	0.13
1190	0.83	0.78	0.88	-0.16	LinearSVM	FALSE	200	300	0	0.01	all	strict	FALSE	-	-	-	-	-	-	-	-	-	0.06	0.11	0.02	0.1
1191	0.83	0.79	0.89	-0.18	LinearSVM	TRUE	700	400	0	0.2	all	soft	FALSE	-	-	-	-	-	-	-	-	-	0.05	0.1	0.05	0.11
1192	0.83	0.78	0.89	-0.15	LinearSVM	TRUE	300	800	0	0.1	stereo	soft	FALSE	-	-	-	-	-	-	-	-	-	0.04	0.07	0.02	0.09
1193	0.83	0.81	0.87	-0.15	LinearSVM	TRUE	600	700	0	0.2	stereo	strict	FALSE	-	-	-	-	-	-	-	-	-	0.06	0.12	0.03	0.1
1194	0.83	0.78	0.89	-0.16	LinearSVM	TRUE	400	300	0	0.076	stereoflat	auto	TRUE	194	1527	4335	0	0	0	0	1697	0.391464821	0.04	0.08	0.04	0.1
1195	0.83	0.77	0.91	-0.2	LinearSVM	TRUE	400	300	0	0.03	stereo	soft	FALSE	-	-	-	-	-	-	-	-	-	0.05	0.1	0.03	0.1
1196	0.83	0.77	0.91	-0.19	LinearSVM	TRUE	400	300	0	0.1	stereo	strict	TRUE	191	1492	3202	0	0	0	0	911	0.284509681	0.06	0.1	0.03	0.11
1197	0.83	0.79	0.89	-0.21	LinearSVM	TRUE	600	300	0	0.01	all	soft	TRUE	191	1443	3518	0	0	0	0	2792	0.793632746	0.06	0.13	0.05	0.13
1198	0.83	0.78	0.89	-0.15	MMC	TRUE	300	600	0	0.2	all	auto	TRUE	197	1621	5597	0	0	0	0	538	0.096122923	0.05	0.09	0.02	0.12
1199	0.83	0.8	0.88	-0.15	MMC	TRUE	600	400	0	0.2	stereoflat	strict	TRUE	189	1419	3117	0	0	0	0	1357	0.435354508	0.06	0.1	0.05	0.11
1200	0.83	0.78	0.89	-0.18	MMC	TRUE	300	700	0	0.01	all	soft	TRUE	197	1621	5597	0	0	0	0	4210	0.752188673	0.05	0.1	0.04	0.11
1201	0.83	0.78	0.88	-0.18	MMC	TRUE	500	300	0	0.2	all	soft	TRUE	193	1485	3754	0	0	0	0	900	0.239744273	0.04	0.09	0.04	0.08
1202	0.83	0.79	0.88	-0.14	MMC	TRUE	300	800	0	0.1	stereoflat	soft	TRUE	197	1621	5597	0	0	0	0	3178	0.567804181	0.06	0.1	0.02	0.12
1203	0.83	0.78	0.89	-0.15	MMC	TRUE	300	700	0	0.05	stereo	soft	TRUE	197	1620	5589	0	0	0	0	2577	0.461084273	0.05	0.09	0.03	0.12
1204	0.83	0.77	0.92	-0.19	LinearSVM	TRUE	300	300	0	0.03	all	auto	TRUE	197	1621	5597	0	0	0	0	2978	0.532070752	0.04	0.07	0.03	0.1
1205	0.83	0.8	0.89	-0.19	LinearSVM	TRUE	700	300	0	0.076	all	auto	FALSE	-	-	-	-	-	-	-	-	-	0.05	0.12	0.05	0.12
1206	0.83	0.79	0.88	-0.18	MMC	TRUE	300	500	0	0.01	stereoflat	auto	FALSE	-	-	-	-	-	-	-	-	-	0.05	0.1	0.03	0.09
1207	0.83	0.79	0.89	-0.21	LinearSVM	TRUE	600	300	0	0.01	all	auto	FALSE	-	-	-	-	-	-	-	-	-	0.06	0.13	0.05	0.13
1208	0.83	0.76	0.91	-0.21	MMC	TRUE	0	300	0	0.2	all	auto	TRUE	199	1692	7962	0	0	0	0	1	0.000125597	0.05	0.09	0.02	0.07
1209	0.83	0.79	0.88	-0.15	MMC	TRUE	600	700	0	0.2	all	soft	FALSE	-	-	-	-	-	-	-	-	-	0.05	0.09	0.04	0.08
1210	0.83	0.79	0.89	-0.16	MMC	TRUE	300	400	0	0.076	stereoflat	strict	FALSE	-	-	-	-	-	-	-	-	-	0.06	0.11	0.03	0.14
1211	0.83	0.78	0.89	-0.15	MMC	TRUE	300	700	0	0.2	stereoflat	soft	FALSE	-	-	-	-	-	-	-	-	-	0.05	0.09	0.03	0.13
1212	0.83	0.76	0.92	-0.2	MMC	TRUE	100	300	0	0.076	stereo	soft	FALSE	-	-	-	-	-	-	-	-	-	0.05	0.09	0.02	0.1
1213	0.83	0.78	0.89	-0.17	MMC	TRUE	400	700	0	0.004	stereoflat	auto	FALSE	-	-	-	-	-	-	-	-	-	0.05	0.09	0.04	0.09
1214	0.83	0.76	0.92	-0.21	MMC	TRUE	0	300	0	0.076	all	strict	TRUE	199	1692	7962	0	0	0	0	9	0.001130369	0.06	0.1	0.02	0.08
1215	0.83	0.79	0.88	-0.18	LinearSVM	TRUE	700	800	0	0.004	all	auto	FALSE	-	-	-	-	-	-	-	-	-	0.03	0.09	0.05	0.09
1216	0.83	0.81	0.86	-0.11	LinearSVM	TRUE	700	800	0	0.1	all	soft	TRUE	189	1415	3319	0	0	0	0	2278	0.686351311	0.04	0.07	0.04	0.06
1217	0.83	0.78	0.89	-0.18	MMC	TRUE	400	600	0	0.03	all	strict	FALSE	-	-	-	-	-	-	-	-	-	0.04	0.09	0.04	0.09
1218	0.83	0.79	0.88	-0.15	LinearSVM	TRUE	600	700	0	0.2	stereo	soft	TRUE	191	1442	3508	0	0	0	0	1971	0.561858609	0.05	0.08	0.04	0.07
1219	0.83	0.78	0.89	-0.15	MMC	TRUE	300	700	0	0.2	stereoflat	soft	TRUE	197	1621	5597	0	0	0	0	600	0.107200286	0.05	0.09	0.03	0.13
1220	0.83	0.79	0.88	-0.19	MMC	TRUE	600	500	0	0.076	all	soft	TRUE	191	1443	3518	0	0	0	0	2357	0.669982945	0.06	0.12	0.05	0.11
1221	0.83	0.78	0.89	-0.16	MMC	TRUE	600	700	0	0.076	all	strict	FALSE	-	-	-	-	-	-	-	-	-	0.05	0.09	0.03	0.09
1222	0.83	0.78	0.89	-0.19	LinearSVM	TRUE	600	500	0	0.002	all	strict	TRUE	191	1443	3515	0	0	0	0	2910	0.827880512	0.07	0.13	0.05	0.14
1223	0.83	0.78	0.89	-0.17	LinearSVM	TRUE	500	500	0	0.076	stereoflat	soft	FALSE	-	-	-	-	-	-	-	-	-	0.03	0.08	0.05	0.08
1224	0.83	0.77	0.9	-0.2	MMC	TRUE	0	400	0	0.03	all	strict	TRUE	199	1692	7962	0	0	0	0	30	0.003767898	0.06	0.1	0.02	0.09
1225	0.83	0.8	0.86	-0.15	LinearSVM	TRUE	600	700	0	0.2	stereo	auto	TRUE	191	1442	3508	0	0	0	0	2036	0.580387685	0.06	0.11	0.04	0.1
1226	0.83	0.78	0.88	-0.12	MMC	TRUE	400	0	1	0.004	stereo	soft	TRUE	194	1526	4330	0	0	0	0	3136	0.724249423	0.07	0.09	0.05	0.1
1227	0.83	0.77	0.9	-0.18	LinearSVM	TRUE	400	400	0	0.1	all	strict	FALSE	-	-	-	-	-	-	-	-	-	0.05	0.08	0.04	0.09
1228	0.83	0.8	0.88	-0.19	LinearSVM	TRUE	600	500	0	0.01	stereoflat	soft	TRUE	191	1442	3514	0	0	0	0	2834	0.806488332	0.07	0.13	0.05	0.13
1229	0.83	0.77	0.89	-0.16	LinearSVM	TRUE	300	800	0	0.03	all	strict	FALSE	-	-	-	-	-	-	-	-	-	0.04	0.07	0.03	0.09
1230	0.83	0.76	0.92	-0.21	MMC	TRUE	200	0	1	0.004	all	auto	FALSE	-	-	-	-	-	-	-	-	-	0.07	0.12	0.03	0.15
1231	0.83	0.8	0.87	-0.17	LinearSVM	TRUE	600	700	0	0.05	stereo	strict	FALSE	-	-	-	-	-	-	-	-	-	0.07	0.13	0.03	0.13
1232	0.83	0.76	0.91	-0.22	MMC	TRUE	100	300	0	0.05	all	strict	TRUE	199	1692	7962	0	0	0	0	17	0.002135142	0.06	0.1	0.02	0.09
1233	0.83	0.78	0.89	-0.16	MMC	TRUE	400	400	0	0.1	all	soft	FALSE	-	-	-	-	-	-	-	-	-	0.05	0.09	0.03	0.09
1234	0.83	0.78	0.89	-0.16	LinearSVM	TRUE	400	600	0	0.2	all	auto	TRUE	194	1528	4335	0	0	0	0	1210	0.279123414	0.04	0.07	0.04	0.07
1235	0.83	0.76	0.91	-0.19	LinearSVM	TRUE	300	300	0	0.076	stereo	strict	TRUE	194	1588	4151	0	0	0	0	1727	0.416044327	0.05	0.08	0.03	0.11
1236	0.83	0.79	0.88	-0.16	MMC	TRUE	600	400	0	0.2	stereo	soft	TRUE	191	1442	3508	0	0	0	0	1481	0.422177879	0.06	0.1	0.05	0.1
1237	0.83	0.79	0.88	-0.17	MMC	TRUE	400	300	0	0.01	stereoflat	strict	FALSE	-	-	-	-	-	-	-	-	-	0.06	0.11	0.03	0.1
1238	0.83	0.78	0.89	-0.17	MMC	TRUE	400	500	0	0.1	all	strict	TRUE	194	1527	4302	0	0	0	0	2036	0.473268247	0.05	0.09	0.04	0.09
1239	0.83	0.77	0.9	-0.19	LinearSVM	TRUE	400	400	0	0.1	all	auto	TRUE	194	1528	4335	0	0	0	0	1564	0.360784314	0.05	0.08	0.04	0.09
1240	0.83	0.78	0.89	-0.17	LinearSVM	TRUE	300	700	0	0.03	stereo	soft	FALSE	-	-	-	-	-	-	-	-	-	0.04	0.08	0.04	0.08
1241	0.83	0.8	0.87	-0.12	LinearSVM	TRUE	700	700	0	0.1	stereo	soft	FALSE	-	-	-	-	-	-	-	-	-	0.04	0.07	0.04	0.09
1242	0.83	0.79	0.89	-0.14	MMC	TRUE	300	800	0	0.076	all	soft	FALSE	-	-	-	-	-	-	-	-	-	0.05	0.1	0.03	0.12
1243	0.83	0.78	0.89	-0.17	MMC	TRUE	400	700	0	0.01	stereoflat	auto	FALSE	-	-	-	-	-	-	-	-	-	0.04	0.08	0.03	0.09
1244	0.83	0.78	0.89	-0.18	LinearSVM	TRUE	700	400	0	0.076	stereoflat	strict	FALSE	-	-	-	-	-	-	-	-	-	0.05	0.11	0.05	0.11
1245	0.83	0.77	0.91	-0.19	LinearSVM	TRUE	400	300	0	0.03	all	soft	TRUE	194	1528	4335	0	0	0	0	2392	0.551787774	0.05	0.09	0.03	0.1
1246	0.83	0.79	0.88	-0.16	MMC	TRUE	600	300	0	0.2	stereo	strict	FALSE	-	-	-	-	-	-	-	-	-	0.05	0.09	0.05	0.1
1247	0.83	0.79	0.89	-0.14	MMC	TRUE	300	300	0	0.01	all	soft	TRUE	197	1621	5597	0	0	0	0	3735	0.66732178	0.05	0.09	0.03	0.09
1248	0.83	0.76	0.92	-0.2	MMC	TRUE	0	300	0	0.076	stereo	soft	TRUE	199	1691	7961	0	0	0	0	1	0.000125612	0.05	0.09	0.02	0.1
1249	0.83	0.79	0.88	-0.15	MMC	TRUE	300	600	0	0.03	all	strict	TRUE	197	1618	5541	0	0	0	0	3311	0.597545569	0.05	0.1	0.03	0.1
1250	0.83	0.76	0.92	-0.21	MMC	TRUE	200	0	1	0.004	all	auto	TRUE	199	1670	7220	0	0	0	0	5177	0.717036011	0.07	0.12	0.03	0.15
1251	0.83	0.78	0.88	-0.16	MMC	TRUE	500	500	0	0.2	stereo	soft	TRUE	193	1484	3742	0	0	0	0	1533	0.409673971	0.05	0.08	0.05	0.07
1252	0.83	0.79	0.89	-0.16	MMC	TRUE	400	400	0	0.05	all	auto	FALSE	-	-	-	-	-	-	-	-	-	0.05	0.09	0.03	0.09
1253	0.83	0.78	0.88	-0.16	MMC	TRUE	400	500	0	0.076	stereoflat	auto	TRUE	194	1527	4335	0	0	0	0	2670	0.615916955	0.05	0.09	0.03	0.1
1254	0.83	0.79	0.87	-0.16	LinearSVM	TRUE	100	300	0	0.01	all	auto	TRUE	199	1692	7962	0	0	0	0	259	0.032529515	0.05	0.11	0.03	0.09
1255	0.83	0.78	0.89	-0.17	LinearSVM	TRUE	400	700	0	0.03	all	strict	TRUE	194	1527	4302	0	0	0	0	3257	0.757089726	0.05	0.09	0.04	0.1
1256	0.83	0.8	0.89	-0.18	LinearSVM	TRUE	600	500	0	0.03	all	soft	TRUE	191	1443	3518	0	0	0	0	2664	0.757248437	0.06	0.11	0.05	0.11
1257	0.83	0.79	0.89	-0.16	MMC	TRUE	300	300	0	0.03	stereoflat	soft	TRUE	197	1621	5597	0	0	0	0	3017	0.539038771	0.05	0.09	0.03	0.09
1258	0.83	0.81	0.87	-0.15	LinearSVM	TRUE	600	700	0	0.2	stereo	strict	TRUE	188	1410	2575	0	0	0	0	1484	0.57631068	0.06	0.12	0.03	0.1
1259	0.83	0.8	0.88	-0.17	MMC	TRUE	600	500	0	0.076	stereo	soft	TRUE	191	1442	3508	0	0	0	0	2375	0.677023945	0.05	0.11	0.04	0.09
1260	0.83	0.78	0.89	-0.17	LinearSVM	TRUE	400	700	0	0.03	all	auto	FALSE	-	-	-	-	-	-	-	-	-	0.05	0.09	0.04	0.1
1261	0.83	0.79	0.88	-0.13	LinearSVM	TRUE	500	700	0	0.076	all	strict	FALSE	-	-	-	-	-	-	-	-	-	0.04	0.06	0.04	0.06
1262	0.83	0.79	0.89	-0.13	MMC	TRUE	300	800	0	0.076	stereo	soft	TRUE	197	1620	5589	0	0	0	0	3454	0.617999642	0.05	0.09	0.03	0.12
1263	0.83	0.79	0.88	-0.18	MMC	TRUE	400	300	0	0.004	stereo	strict	TRUE	191	1492	3202	0	0	0	0	2702	0.843847595	0.06	0.12	0.04	0.09
1264	0.83	0.8	0.86	-0.11	LinearSVM	TRUE	600	800	0	0.2	all	auto	FALSE	-	-	-	-	-	-	-	-	-	0.05	0.08	0.04	0.07
1265	0.83	0.79	0.87	-0.15	MMC	TRUE	300	400	0	0.004	stereoflat	strict	TRUE	196	1601	5232	0	0	0	0	4427	0.846139144	0.06	0.1	0.03	0.1
1266	0.83	0.79	0.89	-0.19	LinearSVM	TRUE	600	400	0	0.03	all	auto	FALSE	-	-	-	-	-	-	-	-	-	0.06	0.11	0.05	0.12
1267	0.83	0.79	0.89	-0.14	MMC	TRUE	300	800	0	0.05	stereoflat	soft	TRUE	197	1621	5597	0	0	0	0	3793	0.677684474	0.06	0.1	0.03	0.13
1268	0.83	0.76	0.91	-0.21	MMC	TRUE	0	300	0	0.1	all	soft	TRUE	199	1692	7962	0	0	0	0	1	0.000125597	0.05	0.09	0.02	0.07
1269	0.83	0.8	0.87	-0.11	LinearSVM	TRUE	700	700	0	0.1	all	auto	FALSE	-	-	-	-	-	-	-	-	-	0.04	0.07	0.04	0.08
1270	0.83	0.77	0.9	-0.18	LinearSVM	TRUE	400	300	0	0.05	stereo	auto	TRUE	194	1526	4330	0	0	0	0	2070	0.478060046	0.05	0.09	0.04	0.11
1271	0.83	0.78	0.89	-0.18	MMC	TRUE	300	500	0	0.1	all	strict	FALSE	-	-	-	-	-	-	-	-	-	0.05	0.11	0.03	0.1
1272	0.83	0.78	0.88	-0.12	MMC	TRUE	400	0	1	0.004	stereo	soft	FALSE	-	-	-	-	-	-	-	-	-	0.07	0.09	0.05	0.1
1273	0.83	0.78	0.89	-0.16	MMC	TRUE	300	600	0	0.2	all	strict	FALSE	-	-	-	-	-	-	-	-	-	0.05	0.09	0.03	0.11
1274	0.83	0.79	0.88	-0.18	MMC	TRUE	600	500	0	0.1	all	strict	FALSE	-	-	-	-	-	-	-	-	-	0.06	0.12	0.05	0.12
1275	0.83	0.79	0.89	-0.19	LinearSVM	TRUE	600	400	0	0.03	all	auto	TRUE	191	1443	3518	0	0	0	0	2583	0.734223991	0.06	0.11	0.05	0.12
1276	0.83	0.8	0.86	-0.12	LinearSVM	TRUE	600	800	0	0.2	all	auto	TRUE	191	1443	3518	0	0	0	0	2425	0.689312109	0.05	0.08	0.04	0.07
1277	0.83	0.78	0.91	-0.19	LinearSVM	TRUE	400	300	0	0.05	all	auto	FALSE	-	-	-	-	-	-	-	-	-	0.05	0.1	0.04	0.11
1278	0.83	0.78	0.89	-0.14	MMC	TRUE	300	800	0	0.2	stereo	soft	TRUE	197	1620	5589	0	0	0	0	2357	0.421721238	0.05	0.09	0.02	0.12
1279	0.83	0.79	0.88	-0.18	LinearSVM	TRUE	700	600	0	0.004	stereoflat	soft	FALSE	-	-	-	-	-	-	-	-	-	0.07	0.12	0.05	0.13
1280	0.83	0.79	0.89	-0.15	MMC	TRUE	300	800	0	0.05	all	auto	TRUE	197	1621	5597	0	0	0	0	3780	0.675361801	0.06	0.1	0.03	0.12
1281	0.83	0.78	0.89	-0.15	MMC	TRUE	300	600	0	0.2	all	auto	FALSE	-	-	-	-	-	-	-	-	-	0.05	0.09	0.02	0.12
1282	0.83	0.8	0.89	-0.17	MMC	TRUE	600	600	0	0.2	all	soft	TRUE	191	1443	3518	0	0	0	0	1805	0.513075611	0.05	0.1	0.04	0.1
1283	0.83	0.79	0.89	-0.16	LinearSVM	TRUE	500	300	0	0.1	stereoflat	auto	FALSE	-	-	-	-	-	-	-	-	-	0.04	0.09	0.04	0.11
1284	0.83	0.8	0.86	-0.11	LinearSVM	TRUE	600	800	0	0.2	all	soft	FALSE	-	-	-	-	-	-	-	-	-	0.05	0.08	0.04	0.07
1285	0.83	0.77	0.89	-0.15	LinearSVM	TRUE	300	400	0	0.2	stereoflat	strict	TRUE	196	1601	5232	0	0	0	0	699	0.133600917	0.04	0.07	0.03	0.11
1286	0.83	0.79	0.88	-0.14	LinearSVM	FALSE	400	300	0	0.002	all	strict	FALSE	-	-	-	-	-	-	-	-	-	0.05	0.09	0.05	0.11
1287	0.83	0.81	0.88	-0.17	LinearSVM	TRUE	700	500	0	0.2	stereo	strict	TRUE	186	1376	2394	0	0	0	0	1093	0.456558062	0.06	0.12	0.05	0.1
1288	0.83	0.8	0.89	-0.18	MMC	TRUE	400	300	0	0.01	stereo	strict	TRUE	191	1492	3202	0	0	0	0	2437	0.761086821	0.06	0.12	0.03	0.1
1289	0.83	0.77	0.9	-0.16	LinearSVM	TRUE	300	400	0	0.076	stereo	auto	FALSE	-	-	-	-	-	-	-	-	-	0.05	0.07	0.03	0.11
1290	0.83	0.78	0.89	-0.15	MMC	TRUE	300	400	0	0.2	stereoflat	strict	FALSE	-	-	-	-	-	-	-	-	-	0.07	0.11	0.02	0.15
1291	0.83	0.79	0.89	-0.17	MMC	TRUE	700	600	0	0.05	stereo	soft	FALSE	-	-	-	-	-	-	-	-	-	0.07	0.13	0.04	0.14
1292	0.83	0.8	0.88	-0.15	MMC	TRUE	300	400	0	0.004	all	soft	TRUE	197	1621	5597	0	0	0	0	4397	0.785599428	0.05	0.09	0.04	0.08
1293	0.83	0.78	0.89	-0.17	LinearSVM	TRUE	500	400	0	0.2	stereoflat	soft	FALSE	-	-	-	-	-	-	-	-	-	0.05	0.08	0.05	0.09
1294	0.83	0.8	0.87	-0.19	MMC	TRUE	600	300	0	0.03	stereoflat	strict	FALSE	-	-	-	-	-	-	-	-	-	0.06	0.12	0.06	0.09
1295	0.83	0.8	0.89	-0.19	LinearSVM	TRUE	700	300	0	0.05	all	auto	TRUE	189	1415	3319	0	0	0	0	1946	0.586321181	0.06	0.12	0.06	0.12
1296	0.83	0.78	0.89	-0.16	MMC	TRUE	600	700	0	0.1	all	strict	FALSE	-	-	-	-	-	-	-	-	-	0.05	0.09	0.03	0.1
1297	0.83	0.8	0.87	-0.16	LinearSVM	TRUE	700	600	0	0.2	stereo	auto	FALSE	-	-	-	-	-	-	-	-	-	0.05	0.11	0.05	0.09
1298	0.83	0.79	0.89	-0.16	MMC	TRUE	300	600	0	0.05	stereo	soft	FALSE	-	-	-	-	-	-	-	-	-	0.05	0.09	0.03	0.1
1299	0.83	0.79	0.89	-0.22	MMC	TRUE	600	600	0	0.002	stereo	soft	FALSE	-	-	-	-	-	-	-	-	-	0.08	0.15	0.04	0.16
1300	0.83	0.79	0.88	-0.17	MMC	TRUE	700	600	0	0.076	all	auto	TRUE	189	1415	3319	0	0	0	0	2173	0.654715276	0.06	0.12	0.04	0.12
1301	0.83	0.79	0.89	-0.17	MMC	TRUE	300	500	0	0.076	all	soft	TRUE	197	1621	5597	0	0	0	0	2041	0.364659639	0.05	0.1	0.03	0.09
1302	0.83	0.78	0.9	-0.15	MMC	TRUE	300	300	0	0.03	all	strict	TRUE	197	1618	5541	0	0	0	0	2955	0.533297239	0.05	0.08	0.03	0.1
1303	0.83	0.79	0.88	-0.19	MMC	TRUE	600	500	0	0.076	stereoflat	soft	FALSE	-	-	-	-	-	-	-	-	-	0.06	0.12	0.05	0.11
1304	0.83	0.76	0.92	-0.2	LinearSVM	TRUE	300	300	0	0.1	all	strict	FALSE	-	-	-	-	-	-	-	-	-	0.04	0.06	0.02	0.08
1305	0.83	0.76	0.91	-0.21	MMC	TRUE	100	300	0	0.1	stereoflat	soft	TRUE	199	1692	7962	0	0	0	0	1	0.000125597	0.05	0.09	0.02	0.08
1306	0.83	0.78	0.89	-0.15	MMC	TRUE	300	700	0	0.05	all	auto	TRUE	197	1621	5597	0	0	0	0	2590	0.462747901	0.06	0.1	0.03	0.13
1307	0.83	0.78	0.89	-0.18	LinearSVM	TRUE	500	300	0	0.01	all	soft	TRUE	193	1485	3754	0	0	0	0	2984	0.794885456	0.05	0.1	0.04	0.1
1308	0.83	0.8	0.87	-0.14	LinearSVM	TRUE	700	700	0	0.1	stereoflat	strict	TRUE	187	1385	2904	0	0	0	0	1924	0.662534435	0.04	0.09	0.04	0.09
1309	0.83	0.79	0.88	-0.18	LinearSVM	TRUE	700	600	0	0.01	stereo	soft	TRUE	189	1412	3311	0	0	0	0	2589	0.781938991	0.06	0.12	0.05	0.12
1310	0.83	0.78	0.9	-0.17	LinearSVM	TRUE	400	300	0	0.2	stereo	strict	TRUE	191	1492	3202	0	0	0	0	370	0.11555278	0.05	0.09	0.03	0.11
1311	0.83	0.8	0.88	-0.18	LinearSVM	TRUE	600	500	0	0.05	stereoflat	strict	FALSE	-	-	-	-	-	-	-	-	-	0.08	0.14	0.04	0.12
1312	0.83	0.78	0.9	-0.18	MMC	TRUE	200	300	0	0.2	all	auto	TRUE	199	1670	7220	0	0	0	0	152	0.021052632	0.06	0.11	0.01	0.12
1313	0.83	0.78	0.89	-0.13	MMC	TRUE	300	300	0	0.03	stereo	strict	FALSE	-	-	-	-	-	-	-	-	-	0.05	0.08	0.04	0.11
1314	0.83	0.79	0.88	-0.18	LinearSVM	FALSE	700	800	0	0.1	stereoflat	soft	TRUE	189	1414	3318	0	0	0	0	2584	0.778782399	0.05	0.11	0.04	0.11
1315	0.83	0.79	0.88	-0.14	LinearSVM	TRUE	500	700	0	0.05	stereo	soft	TRUE	193	1484	3742	0	0	0	0	2884	0.77071085	0.03	0.06	0.04	0.06
1316	0.83	0.78	0.89	-0.15	MMC	TRUE	300	300	0	0.01	stereo	soft	FALSE	-	-	-	-	-	-	-	-	-	0.05	0.08	0.04	0.1
1317	0.83	0.78	0.89	-0.17	MMC	TRUE	400	600	0	0.05	all	strict	FALSE	-	-	-	-	-	-	-	-	-	0.04	0.08	0.04	0.09
1318	0.83	0.8	0.87	-0.17	LinearSVM	TRUE	700	700	0	0.05	stereo	strict	TRUE	186	1376	2394	0	0	0	0	1756	0.733500418	0.05	0.11	0.04	0.1
1319	0.83	0.79	0.88	-0.16	LinearSVM	TRUE	700	500	0	0.1	all	auto	TRUE	189	1415	3319	0	0	0	0	1985	0.598071708	0.05	0.1	0.06	0.12
1320	0.83	0.8	0.87	-0.18	LinearSVM	FALSE	600	300	0	0.002	all	strict	FALSE	-	-	-	-	-	-	-	-	-	0.05	0.12	0.05	0.12
1321	0.83	0.79	0.88	-0.15	MMC	TRUE	300	400	0	0.01	stereo	auto	TRUE	197	1620	5589	0	0	0	0	4335	0.775630703	0.05	0.1	0.03	0.09
1322	0.83	0.8	0.88	-0.2	LinearSVM	TRUE	600	300	0	0.002	stereo	soft	TRUE	191	1442	3508	0	0	0	0	2877	0.820125428	0.06	0.12	0.06	0.12
1323	0.83	0.76	0.92	-0.21	MMC	TRUE	200	0	1	0.01	all	auto	FALSE	-	-	-	-	-	-	-	-	-	0.06	0.1	0.03	0.14
1324	0.83	0.79	0.88	-0.15	MMC	TRUE	600	700	0	0.2	all	soft	TRUE	191	1443	3518	0	0	0	0	1969	0.559693007	0.05	0.09	0.04	0.08
1325	0.83	0.78	0.89	-0.16	MMC	TRUE	500	700	0	0.1	all	soft	FALSE	-	-	-	-	-	-	-	-	-	0.05	0.09	0.04	0.09
1326	0.83	0.78	0.89	-0.14	MMC	TRUE	300	300	0	0.01	stereoflat	strict	FALSE	-	-	-	-	-	-	-	-	-	0.05	0.07	0.04	0.09
1327	0.83	0.79	0.88	-0.18	MMC	TRUE	700	600	0	0.1	stereoflat	soft	TRUE	189	1414	3318	0	0	0	0	2032	0.612417119	0.06	0.12	0.04	0.13
1328	0.83	0.78	0.89	-0.16	LinearSVM	TRUE	500	300	0	0.01	stereo	auto	FALSE	-	-	-	-	-	-	-	-	-	0.04	0.08	0.05	0.11
1329	0.83	0.8	0.87	-0.13	LinearSVM	TRUE	600	800	0	0.076	stereo	soft	FALSE	-	-	-	-	-	-	-	-	-	0.04	0.08	0.04	0.06
1330	0.83	0.8	0.86	-0.14	LinearSVM	TRUE	700	800	0	0.05	stereo	soft	TRUE	189	1412	3311	0	0	0	0	2458	0.742373905	0.04	0.08	0.04	0.07
1331	0.83	0.78	0.89	-0.15	LinearSVM	TRUE	300	800	0	0.05	stereoflat	soft	TRUE	197	1621	5597	0	0	0	0	3793	0.677684474	0.04	0.08	0.02	0.09
1332	0.83	0.79	0.88	-0.18	LinearSVM	TRUE	500	300	0	0.05	stereo	strict	FALSE	-	-	-	-	-	-	-	-	-	0.07	0.12	0.05	0.14
1333	0.83	0.8	0.86	-0.12	LinearSVM	TRUE	700	800	0	0.076	all	soft	FALSE	-	-	-	-	-	-	-	-	-	0.03	0.07	0.04	0.06
1334	0.83	0.78	0.89	-0.16	MMC	TRUE	400	400	0	0.05	all	soft	TRUE	194	1528	4335	0	0	0	0	2236	0.515801615	0.05	0.09	0.03	0.09
1335	0.83	0.78	0.89	-0.17	MMC	TRUE	300	800	0	0.01	all	soft	FALSE	-	-	-	-	-	-	-	-	-	0.06	0.11	0.03	0.12
1336	0.83	0.8	0.88	-0.17	LinearSVM	TRUE	700	500	0	0.03	stereoflat	soft	FALSE	-	-	-	-	-	-	-	-	-	0.06	0.11	0.06	0.11
1337	0.83	0.79	0.88	-0.16	MMC	TRUE	600	400	0	0.2	all	auto	TRUE	191	1443	3518	0	0	0	0	1481	0.420977828	0.05	0.1	0.06	0.11
1338	0.83	0.78	0.89	-0.16	MMC	TRUE	400	600	0	0.1	all	strict	TRUE	194	1527	4302	0	0	0	0	2092	0.486285449	0.04	0.08	0.04	0.09
1339	0.83	0.76	0.92	-0.21	MMC	TRUE	100	300	0	0.076	all	auto	FALSE	-	-	-	-	-	-	-	-	-	0.06	0.1	0.02	0.08
1340	0.83	0.81	0.86	-0.11	LinearSVM	TRUE	700	800	0	0.1	all	auto	TRUE	189	1415	3319	0	0	0	0	2287	0.689062971	0.04	0.07	0.04	0.07
1341	0.83	0.79	0.88	-0.18	LinearSVM	TRUE	700	600	0	0.03	stereoflat	strict	TRUE	187	1385	2904	0	0	0	0	2230	0.767906336	0.06	0.12	0.04	0.1
1342	0.83	0.79	0.88	-0.17	MMC	TRUE	700	600	0	0.076	all	soft	TRUE	189	1415	3319	0	0	0	0	2165	0.652304911	0.06	0.12	0.04	0.12
1343	0.83	0.76	0.91	-0.22	MMC	TRUE	0	300	0	0.05	all	auto	FALSE	-	-	-	-	-	-	-	-	-	0.06	0.1	0.02	0.09
1344	0.83	0.79	0.88	-0.18	LinearSVM	TRUE	600	500	0	0.1	stereo	strict	TRUE	188	1410	2575	0	0	0	0	1717	0.666796117	0.07	0.13	0.04	0.12
1345	0.83	0.77	0.9	-0.18	MMC	TRUE	200	300	0	0.03	all	strict	FALSE	-	-	-	-	-	-	-	-	-	0.06	0.1	0.01	0.1
1346	0.83	0.77	0.9	-0.19	MMC	TRUE	200	300	0	0.1	all	auto	TRUE	199	1670	7220	0	0	0	0	261	0.036149584	0.06	0.11	0.01	0.11
1347	0.83	0.77	0.89	-0.18	MMC	TRUE	400	700	0	0.076	stereoflat	auto	TRUE	194	1527	4335	0	0	0	0	2968	0.684659746	0.05	0.09	0.03	0.08
1348	0.83	0.79	0.88	-0.17	LinearSVM	TRUE	300	700	0	0.002	all	auto	TRUE	197	1621	5597	0	0	0	0	4488	0.801858138	0.04	0.09	0.05	0.08
1349	0.83	0.79	0.87	-0.16	MMC	TRUE	600	400	0	0.076	stereo	strict	FALSE	-	-	-	-	-	-	-	-	-	0.07	0.12	0.05	0.12
1350	0.83	0.8	0.88	-0.16	LinearSVM	TRUE	600	600	0	0.2	stereo	strict	TRUE	188	1410	2575	0	0	0	0	1384	0.537475728	0.08	0.14	0.03	0.13
1351	0.83	0.76	0.91	-0.21	MMC	TRUE	0	300	0	0.03	all	strict	TRUE	199	1692	7962	0	0	0	0	32	0.004019091	0.05	0.1	0.02	0.08
1352	0.83	0.79	0.88	-0.13	MMC	TRUE	300	300	0	0.004	stereoflat	auto	FALSE	-	-	-	-	-	-	-	-	-	0.05	0.08	0.04	0.1
1353	0.83	0.79	0.89	-0.18	MMC	TRUE	700	600	0	0.05	all	strict	FALSE	-	-	-	-	-	-	-	-	-	0.06	0.12	0.04	0.13
1354	0.83	0.78	0.89	-0.17	LinearSVM	TRUE	300	500	0	0.2	stereoflat	soft	FALSE	-	-	-	-	-	-	-	-	-	0.05	0.09	0.02	0.08
1355	0.83	0.79	0.89	-0.16	MMC	TRUE	400	400	0	0.076	all	strict	FALSE	-	-	-	-	-	-	-	-	-	0.05	0.09	0.03	0.09
1356	0.83	0.79	0.89	-0.21	LinearSVM	TRUE	600	300	0	0.03	stereoflat	soft	FALSE	-	-	-	-	-	-	-	-	-	0.06	0.12	0.05	0.12
1357	0.83	0.78	0.89	-0.19	LinearSVM	TRUE	600	500	0	0.004	all	soft	TRUE	191	1443	3518	0	0	0	0	2885	0.820068221	0.07	0.13	0.05	0.14
1358	0.83	0.79	0.88	-0.18	LinearSVM	TRUE	600	600	0	0.076	stereoflat	strict	FALSE	-	-	-	-	-	-	-	-	-	0.07	0.13	0.03	0.13
1359	0.83	0.78	0.89	-0.18	MMC	TRUE	400	700	0	0.01	stereo	strict	TRUE	191	1492	3202	0	0	0	0	2732	0.85321674	0.05	0.1	0.03	0.1
1360	0.83	0.8	0.87	-0.17	LinearSVM	TRUE	600	600	0	0.2	stereo	auto	FALSE	-	-	-	-	-	-	-	-	-	0.06	0.12	0.04	0.11
1361	0.83	0.78	0.89	-0.15	MMC	TRUE	300	700	0	0.076	all	strict	FALSE	-	-	-	-	-	-	-	-	-	0.06	0.1	0.03	0.13
1362	0.83	0.8	0.86	-0.11	LinearSVM	TRUE	600	800	0	0.2	all	soft	TRUE	191	1443	3518	0	0	0	0	2421	0.688175099	0.05	0.08	0.04	0.07
1363	0.83	0.8	0.86	-0.14	LinearSVM	TRUE	700	800	0	0.03	all	strict	TRUE	189	1414	3316	0	0	0	0	2494	0.752110977	0.04	0.08	0.05	0.08
1364	0.83	0.78	0.89	-0.15	MMC	TRUE	300	700	0	0.05	all	strict	FALSE	-	-	-	-	-	-	-	-	-	0.06	0.1	0.03	0.12
1365	0.83	0.8	0.89	-0.18	LinearSVM	TRUE	600	500	0	0.03	stereoflat	soft	TRUE	191	1442	3514	0	0	0	0	2671	0.760102447	0.06	0.11	0.05	0.11
1366	0.83	0.79	0.88	-0.18	LinearSVM	TRUE	700	600	0	0.01	all	soft	TRUE	189	1415	3319	0	0	0	0	2592	0.78095812	0.06	0.12	0.05	0.12
1367	0.83	0.79	0.88	-0.17	LinearSVM	TRUE	500	300	0	0.03	stereoflat	strict	TRUE	191	1461	3367	0	0	0	0	2316	0.687852688	0.05	0.1	0.05	0.13
1368	0.83	0.77	0.89	-0.18	MMC	TRUE	400	700	0	0.2	stereo	auto	FALSE	-	-	-	-	-	-	-	-	-	0.03	0.07	0.03	0.06
1369	0.83	0.78	0.9	-0.16	LinearSVM	TRUE	400	300	0	0.05	stereoflat	auto	FALSE	-	-	-	-	-	-	-	-	-	0.05	0.08	0.03	0.1
1370	0.83	0.78	0.89	-0.17	MMC	TRUE	400	400	0	0.03	all	soft	FALSE	-	-	-	-	-	-	-	-	-	0.05	0.09	0.03	0.09
1371	0.83	0.79	0.88	-0.14	MMC	TRUE	300	400	0	0.01	all	auto	TRUE	197	1621	5597	0	0	0	0	3743	0.668751117	0.06	0.09	0.03	0.09
1372	0.83	0.76	0.91	-0.21	MMC	TRUE	0	300	0	0.1	stereoflat	soft	FALSE	-	-	-	-	-	-	-	-	-	0.05	0.09	0.02	0.08
1373	0.83	0.8	0.88	-0.16	LinearSVM	TRUE	700	500	0	0.05	all	soft	TRUE	189	1415	3319	0	0	0	0	2310	0.695992769	0.05	0.1	0.06	0.12
1374	0.83	0.76	0.91	-0.22	MMC	TRUE	100	300	0	0.05	all	auto	TRUE	199	1692	7962	0	0	0	0	17	0.002135142	0.06	0.1	0.02	0.09
1375	0.83	0.8	0.89	-0.17	MMC	TRUE	600	600	0	0.1	all	auto	TRUE	191	1443	3518	0	0	0	0	2323	0.660318363	0.05	0.1	0.04	0.1
1376	0.83	0.81	0.86	-0.11	LinearSVM	TRUE	700	800	0	0.1	all	strict	FALSE	-	-	-	-	-	-	-	-	-	0.04	0.07	0.04	0.07
1377	0.83	0.8	0.88	-0.16	LinearSVM	TRUE	600	600	0	0.1	stereo	strict	TRUE	188	1410	2575	0	0	0	0	1740	0.675728155	0.07	0.14	0.03	0.14
1378	0.83	0.8	0.87	-0.16	LinearSVM	TRUE	600	700	0	0.076	stereoflat	strict	TRUE	189	1419	3117	0	0	0	0	2326	0.74623035	0.07	0.13	0.03	0.12
1379	0.83	0.78	0.89	-0.17	MMC	TRUE	400	400	0	0.2	stereo	soft	TRUE	194	1526	4330	0	0	0	0	751	0.173441109	0.05	0.09	0.03	0.09
1380	0.83	0.79	0.9	-0.14	MMC	TRUE	300	400	0	0.2	stereoflat	auto	FALSE	-	-	-	-	-	-	-	-	-	0.06	0.1	0.02	0.14
1381	0.83	0.78	0.89	-0.16	MMC	TRUE	400	400	0	0.05	stereoflat	soft	TRUE	194	1527	4335	0	0	0	0	2235	0.515570934	0.05	0.09	0.03	0.09
1382	0.83	0.79	0.89	-0.18	LinearSVM	TRUE	600	400	0	0.03	stereo	soft	TRUE	191	1442	3508	0	0	0	0	2581	0.735746864	0.06	0.11	0.05	0.12
1383	0.83	0.8	0.89	-0.2	LinearSVM	TRUE	600	300	0	0.01	stereoflat	soft	TRUE	191	1442	3514	0	0	0	0	2791	0.794251565	0.06	0.12	0.06	0.12
1384	0.83	0.79	0.89	-0.16	MMC	TRUE	400	400	0	0.05	all	strict	TRUE	194	1527	4302	0	0	0	0	2259	0.525104603	0.05	0.09	0.03	0.09
1385	0.83	0.78	0.89	-0.15	LinearSVM	TRUE	300	300	0	0.03	stereoflat	soft	FALSE	-	-	-	-	-	-	-	-	-	0.05	0.08	0.03	0.09
1386	0.83	0.77	0.9	-0.2	MMC	TRUE	0	400	0	0.03	all	auto	FALSE	-	-	-	-	-	-	-	-	-	0.06	0.1	0.02	0.09
1387	0.83	0.77	0.9	-0.17	LinearSVM	TRUE	400	300	0	0.01	stereoflat	auto	TRUE	194	1527	4335	0	0	0	0	3440	0.793540946	0.05	0.09	0.03	0.11
1388	0.83	0.79	0.89	-0.16	LinearSVM	TRUE	200	300	0	0.2	all	auto	TRUE	199	1670	7220	0	0	0	0	152	0.021052632	0.05	0.1	0.01	0.09
1389	0.83	0.78	0.89	-0.17	MMC	TRUE	400	800	0	0.01	all	soft	TRUE	194	1528	4335	0	0	0	0	3677	0.848212226	0.05	0.1	0.03	0.11
1390	0.83	0.8	0.88	-0.17	LinearSVM	TRUE	700	500	0	0.03	all	soft	TRUE	189	1415	3319	0	0	0	0	2452	0.73877674	0.06	0.11	0.06	0.12
1391	0.83	0.78	0.89	-0.17	MMC	TRUE	400	400	0	0.2	stereoflat	auto	FALSE	-	-	-	-	-	-	-	-	-	0.06	0.1	0.03	0.11
1392	0.83	0.79	0.87	-0.14	LinearSVM	FALSE	400	300	0	0.076	all	auto	FALSE	-	-	-	-	-	-	-	-	-	0.05	0.09	0.05	0.11
1393	0.83	0.8	0.87	-0.18	LinearSVM	FALSE	600	300	0	0.002	all	auto	FALSE	-	-	-	-	-	-	-	-	-	0.05	0.12	0.05	0.12
1394	0.83	0.79	0.89	-0.18	MMC	TRUE	300	500	0	0.03	stereoflat	auto	FALSE	-	-	-	-	-	-	-	-	-	0.05	0.11	0.03	0.09
1395	0.83	0.8	0.87	-0.19	MMC	TRUE	600	300	0	0.03	stereo	strict	TRUE	188	1410	2575	0	0	0	0	1819	0.706407767	0.06	0.12	0.06	0.09
1396	0.83	0.79	0.9	-0.14	MMC	TRUE	300	400	0	0.2	stereo	auto	FALSE	-	-	-	-	-	-	-	-	-	0.06	0.1	0.02	0.14
1397	0.83	0.8	0.87	-0.15	LinearSVM	TRUE	700	700	0	0.1	stereo	strict	TRUE	186	1376	2394	0	0	0	0	1577	0.658730159	0.04	0.1	0.04	0.08
1398	0.83	0.79	0.89	-0.15	MMC	TRUE	300	600	0	0.05	stereoflat	soft	TRUE	197	1621	5597	0	0	0	0	2718	0.485617295	0.05	0.09	0.02	0.11
1399	0.83	0.8	0.89	-0.2	LinearSVM	TRUE	600	300	0	0.05	stereo	soft	FALSE	-	-	-	-	-	-	-	-	-	0.05	0.12	0.05	0.11
1400	0.83	0.78	0.89	-0.17	LinearSVM	TRUE	500	500	0	0.076	all	strict	FALSE	-	-	-	-	-	-	-	-	-	0.04	0.08	0.05	0.08
1401	0.83	0.8	0.87	-0.18	LinearSVM	TRUE	600	500	0	0.076	stereo	strict	TRUE	188	1410	2575	0	0	0	0	1804	0.700582524	0.08	0.14	0.04	0.12
1402	0.83	0.8	0.89	-0.2	LinearSVM	TRUE	600	300	0	0.05	all	soft	FALSE	-	-	-	-	-	-	-	-	-	0.06	0.12	0.05	0.11
1403	0.83	0.8	0.88	-0.2	MMC	TRUE	600	600	0	0.03	stereoflat	auto	TRUE	191	1442	3514	0	0	0	0	2800	0.796812749	0.06	0.13	0.04	0.11
1404	0.83	0.78	0.89	-0.16	MMC	TRUE	300	400	0	0.03	stereo	strict	FALSE	-	-	-	-	-	-	-	-	-	0.05	0.1	0.03	0.11
1405	0.83	0.78	0.91	-0.18	LinearSVM	TRUE	400	300	0	0.076	stereoflat	soft	TRUE	194	1527	4335	0	0	0	0	1468	0.338638985	0.05	0.09	0.04	0.1
1406	0.83	0.77	0.91	-0.2	LinearSVM	TRUE	400	300	0	0.076	all	soft	FALSE	-	-	-	-	-	-	-	-	-	0.05	0.09	0.03	0.1
1407	0.83	0.8	0.88	-0.16	LinearSVM	TRUE	700	500	0	0.05	all	auto	TRUE	189	1415	3319	0	0	0	0	2310	0.695992769	0.05	0.1	0.06	0.11
1408	0.83	0.79	0.88	-0.17	LinearSVM	TRUE	700	800	0	0.002	all	soft	FALSE	-	-	-	-	-	-	-	-	-	0.04	0.1	0.04	0.09
1409	0.83	0.8	0.88	-0.16	LinearSVM	TRUE	700	500	0	0.076	all	strict	FALSE	-	-	-	-	-	-	-	-	-	0.05	0.1	0.06	0.11
1410	0.83	0.8	0.88	-0.17	LinearSVM	TRUE	600	700	0	0.03	stereo	strict	FALSE	-	-	-	-	-	-	-	-	-	0.07	0.13	0.03	0.13
1411	0.83	0.78	0.88	-0.16	MMC	TRUE	400	500	0	0.1	stereo	auto	FALSE	-	-	-	-	-	-	-	-	-	0.05	0.09	0.03	0.1
1412	0.83	0.79	0.88	-0.16	MMC	TRUE	300	400	0	0.01	stereoflat	strict	FALSE	-	-	-	-	-	-	-	-	-	0.05	0.1	0.03	0.09
1413	0.83	0.79	0.89	-0.16	MMC	TRUE	300	300	0	0.03	stereo	soft	FALSE	-	-	-	-	-	-	-	-	-	0.05	0.09	0.04	0.09
1414	0.83	0.78	0.89	-0.15	MMC	TRUE	300	800	0	0.076	all	strict	TRUE	197	1618	5541	0	0	0	0	3472	0.626601696	0.06	0.1	0.03	0.13
1415	0.83	0.8	0.89	-0.2	MMC	TRUE	600	600	0	0.01	stereo	soft	FALSE	-	-	-	-	-	-	-	-	-	0.06	0.13	0.05	0.13
1416	0.83	0.8	0.89	-0.19	LinearSVM	TRUE	700	300	0	0.03	stereo	soft	FALSE	-	-	-	-	-	-	-	-	-	0.06	0.12	0.05	0.12
1417	0.83	0.79	0.88	-0.17	MMC	TRUE	600	400	0	0.05	stereoflat	strict	FALSE	-	-	-	-	-	-	-	-	-	0.07	0.12	0.05	0.12
1418	0.83	0.78	0.9	-0.17	MMC	TRUE	200	700	0	0.2	all	strict	FALSE	-	-	-	-	-	-	-	-	-	0.06	0.11	0.02	0.11
1419	0.83	0.79	0.89	-0.15	MMC	TRUE	300	400	0	0.1	all	strict	TRUE	197	1618	5541	0	0	0	0	1407	0.253925284	0.05	0.09	0.03	0.1
1420	0.83	0.79	0.89	-0.18	LinearSVM	TRUE	700	600	0	0.004	all	auto	TRUE	189	1415	3319	0	0	0	0	2673	0.805363061	0.07	0.12	0.05	0.14
1421	0.83	0.78	0.89	-0.15	LinearSVM	TRUE	300	800	0	0.05	stereo	soft	FALSE	-	-	-	-	-	-	-	-	-	0.04	0.07	0.02	0.09
1422	0.83	0.78	0.89	-0.15	MMC	TRUE	300	600	0	0.05	stereoflat	auto	FALSE	-	-	-	-	-	-	-	-	-	0.05	0.09	0.03	0.11
1423	0.83	0.81	0.86	-0.14	MMC	TRUE	700	700	0	0.2	stereo	auto	FALSE	-	-	-	-	-	-	-	-	-	0.05	0.1	0.04	0.07
1424	0.83	0.78	0.88	-0.18	MMC	TRUE	600	700	0	0.05	stereo	strict	TRUE	188	1410	2575	0	0	0	0	2004	0.778252427	0.06	0.12	0.03	0.1
1425	0.83	0.8	0.86	-0.14	LinearSVM	TRUE	700	800	0	0.03	all	soft	FALSE	-	-	-	-	-	-	-	-	-	0.04	0.08	0.05	0.08
1426	0.83	0.79	0.89	-0.14	MMC	TRUE	300	800	0	0.076	all	soft	TRUE	197	1621	5597	0	0	0	0	3477	0.621225657	0.05	0.1	0.03	0.12
1427	0.83	0.78	0.89	-0.15	MMC	TRUE	300	700	0	0.076	stereoflat	soft	FALSE	-	-	-	-	-	-	-	-	-	0.06	0.1	0.03	0.13
1428	0.83	0.78	0.89	-0.18	LinearSVM	TRUE	300	700	0	0.004	stereoflat	soft	FALSE	-	-	-	-	-	-	-	-	-	0.05	0.1	0.04	0.09
1429	0.83	0.8	0.86	-0.13	LinearSVM	TRUE	700	800	0	0.05	all	soft	FALSE	-	-	-	-	-	-	-	-	-	0.04	0.08	0.04	0.08
1430	0.83	0.79	0.89	-0.16	MMC	TRUE	300	600	0	0.03	stereo	soft	FALSE	-	-	-	-	-	-	-	-	-	0.05	0.09	0.03	0.09
1431	0.83	0.79	0.88	-0.15	MMC	TRUE	300	600	0	0.03	all	strict	FALSE	-	-	-	-	-	-	-	-	-	0.05	0.1	0.03	0.1
1432	0.83	0.77	0.91	-0.19	LinearSVM	TRUE	400	300	0	0.01	stereo	soft	TRUE	194	1526	4330	0	0	0	0	3268	0.754734411	0.05	0.1	0.03	0.1
1433	0.83	0.78	0.89	-0.19	MMC	TRUE	300	500	0	0.05	stereo	auto	TRUE	197	1620	5589	0	0	0	0	3314	0.592950438	0.05	0.11	0.03	0.09
1434	0.83	0.78	0.9	-0.18	LinearSVM	TRUE	500	300	0	0.03	all	strict	FALSE	-	-	-	-	-	-	-	-	-	0.05	0.09	0.04	0.11
1435	0.83	0.8	0.88	-0.19	LinearSVM	TRUE	600	500	0	0.03	stereoflat	strict	TRUE	189	1419	3117	0	0	0	0	2466	0.791145332	0.07	0.14	0.05	0.12
1436	0.83	0.77	0.9	-0.16	LinearSVM	TRUE	300	400	0	0.076	all	soft	TRUE	197	1621	5597	0	0	0	0	1897	0.33893157	0.05	0.08	0.02	0.11
1437	0.83	0.82	0.86	-0.1	LinearSVM	TRUE	700	800	0	0.2	all	soft	TRUE	189	1415	3319	0	0	0	0	2009	0.605302802	0.04	0.07	0.04	0.08
1438	0.83	0.8	0.88	-0.17	LinearSVM	TRUE	700	500	0	0.03	all	auto	TRUE	189	1415	3319	0	0	0	0	2453	0.739078036	0.06	0.11	0.06	0.11
1439	0.83	0.78	0.89	-0.18	MMC	TRUE	300	700	0	0.01	all	soft	FALSE	-	-	-	-	-	-	-	-	-	0.05	0.1	0.04	0.11
1440	0.83	0.78	0.9	-0.17	LinearSVM	TRUE	400	300	0	0.1	stereo	auto	FALSE	-	-	-	-	-	-	-	-	-	0.04	0.08	0.04	0.1
1441	0.83	0.79	0.88	-0.17	MMC	TRUE	600	400	0	0.1	all	strict	TRUE	191	1443	3515	0	0	0	0	2020	0.574679943	0.05	0.1	0.06	0.09
1442	0.83	0.78	0.89	-0.17	MMC	TRUE	300	400	0	0.076	stereo	strict	FALSE	-	-	-	-	-	-	-	-	-	0.06	0.11	0.03	0.14
1443	0.83	0.78	0.9	-0.18	LinearSVM	TRUE	400	300	0	0.076	stereo	strict	TRUE	191	1492	3202	0	0	0	0	1144	0.357276702	0.06	0.1	0.03	0.11
1444	0.83	0.79	0.89	-0.16	MMC	TRUE	400	400	0	0.1	all	auto	FALSE	-	-	-	-	-	-	-	-	-	0.05	0.09	0.03	0.09
1445	0.83	0.77	0.89	-0.18	MMC	TRUE	400	700	0	0.076	stereoflat	auto	FALSE	-	-	-	-	-	-	-	-	-	0.05	0.09	0.03	0.08
1446	0.83	0.8	0.88	-0.17	MMC	TRUE	600	500	0	0.2	stereo	soft	TRUE	191	1442	3508	0	0	0	0	1741	0.496294185	0.05	0.11	0.04	0.07
1447	0.83	0.78	0.89	-0.16	LinearSVM	TRUE	400	300	0	0.002	stereoflat	strict	FALSE	-	-	-	-	-	-	-	-	-	0.04	0.08	0.04	0.11
1448	0.83	0.79	0.88	-0.16	MMC	TRUE	600	300	0	0.2	stereo	strict	TRUE	188	1410	2575	0	0	0	0	872	0.338640777	0.05	0.09	0.05	0.1
1449	0.83	0.8	0.89	-0.2	LinearSVM	TRUE	600	300	0	0.03	stereo	soft	FALSE	-	-	-	-	-	-	-	-	-	0.05	0.12	0.05	0.11
1450	0.83	0.78	0.89	-0.16	LinearSVM	TRUE	500	500	0	0.1	all	soft	FALSE	-	-	-	-	-	-	-	-	-	0.04	0.08	0.05	0.07
1451	0.83	0.8	0.87	-0.09	LinearSVM	TRUE	700	700	0	0.2	stereo	soft	FALSE	-	-	-	-	-	-	-	-	-	0.04	0.06	0.05	0.07
1452	0.83	0.79	0.87	-0.15	LinearSVM	TRUE	400	700	0	0.004	all	strict	TRUE	194	1527	4302	0	0	0	0	3751	0.871920037	0.03	0.08	0.04	0.08
1453	0.83	0.78	0.89	-0.17	MMC	TRUE	400	400	0	0.1	stereo	soft	FALSE	-	-	-	-	-	-	-	-	-	0.05	0.09	0.03	0.09
1454	0.83	0.79	0.88	-0.18	MMC	TRUE	700	600	0	0.1	all	strict	FALSE	-	-	-	-	-	-	-	-	-	0.06	0.12	0.04	0.13
1455	0.83	0.78	0.88	-0.18	LinearSVM	TRUE	200	800	0	0.2	all	strict	FALSE	-	-	-	-	-	-	-	-	-	0.06	0.12	0.02	0.08
1456	0.83	0.78	0.89	-0.17	LinearSVM	TRUE	500	500	0	0.1	stereoflat	soft	TRUE	193	1484	3752	0	0	0	0	2179	0.58075693	0.04	0.08	0.05	0.07
1457	0.83	0.76	0.91	-0.2	MMC	TRUE	0	600	0	0.2	all	auto	TRUE	199	1692	7962	0	0	0	0	1	0.000125597	0.05	0.08	0.02	0.09
1458	0.83	0.78	0.89	-0.16	MMC	TRUE	400	400	0	0.2	stereoflat	soft	FALSE	-	-	-	-	-	-	-	-	-	0.05	0.09	0.03	0.09
1459	0.83	0.78	0.89	-0.18	MMC	TRUE	400	700	0	0.01	stereo	strict	FALSE	-	-	-	-	-	-	-	-	-	0.05	0.1	0.03	0.1
1460	0.83	0.78	0.89	-0.17	LinearSVM	TRUE	400	300	0	0.002	stereoflat	soft	FALSE	-	-	-	-	-	-	-	-	-	0.05	0.09	0.04	0.11
1461	0.83	0.78	0.88	-0.15	LinearSVM	TRUE	200	0	1	0.076	all	strict	TRUE	199	1669	7195	0	0	0	0	3414	0.474496178	0.05	0.09	0.05	0.11
1462	0.83	0.79	0.89	-0.14	MMC	TRUE	300	400	0	0.01	stereo	soft	TRUE	197	1620	5589	0	0	0	0	3781	0.676507425	0.06	0.09	0.03	0.09
1463	0.83	0.78	0.88	-0.16	MMC	TRUE	500	700	0	0.2	all	strict	FALSE	-	-	-	-	-	-	-	-	-	0.05	0.09	0.04	0.09
1464	0.83	0.76	0.92	-0.21	MMC	TRUE	200	0	1	0.004	all	strict	TRUE	199	1669	7195	0	0	0	0	5156	0.716608756	0.07	0.12	0.03	0.15
1465	0.83	0.77	0.9	-0.18	LinearSVM	TRUE	400	400	0	0.2	all	auto	TRUE	194	1528	4335	0	0	0	0	779	0.179700115	0.05	0.08	0.04	0.09
1466	0.83	0.8	0.88	-0.16	LinearSVM	TRUE	700	500	0	0.03	stereo	soft	TRUE	189	1412	3311	0	0	0	0	2445	0.738447599	0.06	0.11	0.06	0.1
1467	0.83	0.77	0.89	-0.18	MMC	TRUE	400	700	0	0.2	stereo	auto	TRUE	194	1526	4330	0	0	0	0	1898	0.438337182	0.03	0.07	0.03	0.06
1468	0.83	0.78	0.89	-0.15	MMC	TRUE	300	700	0	0.1	all	soft	TRUE	197	1621	5597	0	0	0	0	1567	0.279971413	0.06	0.1	0.03	0.13
1469	0.83	0.78	0.9	-0.17	LinearSVM	TRUE	400	300	0	0.01	all	auto	FALSE	-	-	-	-	-	-	-	-	-	0.05	0.1	0.04	0.11
1470	0.83	0.78	0.89	-0.18	MMC	TRUE	300	500	0	0.01	stereoflat	strict	FALSE	-	-	-	-	-	-	-	-	-	0.05	0.11	0.03	0.1
1471	0.83	0.79	0.89	-0.16	MMC	TRUE	300	400	0	0.05	stereoflat	strict	TRUE	196	1601	5232	0	0	0	0	3015	0.576261468	0.06	0.11	0.03	0.13
1472	0.83	0.78	0.88	-0.13	MMC	TRUE	400	0	1	0.004	stereoflat	soft	FALSE	-	-	-	-	-	-	-	-	-	0.07	0.11	0.05	0.12
1473	0.83	0.79	0.89	-0.17	MMC	TRUE	300	500	0	0.03	all	soft	TRUE	197	1621	5597	0	0	0	0	3121	0.557620154	0.05	0.1	0.03	0.1
1474	0.83	0.8	0.87	-0.13	LinearSVM	TRUE	700	700	0	0.2	stereo	strict	FALSE	-	-	-	-	-	-	-	-	-	0.04	0.08	0.04	0.08
1475	0.83	0.79	0.88	-0.19	MMC	TRUE	600	300	0	0.05	stereo	strict	FALSE	-	-	-	-	-	-	-	-	-	0.05	0.11	0.06	0.1
1476	0.83	0.79	0.88	-0.21	LinearSVM	TRUE	700	300	0	0.2	stereo	strict	TRUE	186	1376	2394	0	0	0	0	562	0.234753551	0.05	0.12	0.06	0.1
1477	0.83	0.78	0.9	-0.18	MMC	TRUE	200	800	0	0.2	all	strict	FALSE	-	-	-	-	-	-	-	-	-	0.05	0.1	0.02	0.09
1478	0.83	0.8	0.88	-0.15	MMC	TRUE	400	300	0	0.002	all	auto	FALSE	-	-	-	-	-	-	-	-	-	0.05	0.1	0.04	0.09
1479	0.83	0.78	0.89	-0.16	MMC	TRUE	300	800	0	0.03	stereoflat	soft	TRUE	197	1621	5597	0	0	0	0	4152	0.741825978	0.06	0.11	0.03	0.14
1480	0.83	0.79	0.88	-0.19	MMC	TRUE	500	300	0	0.2	stereoflat	auto	FALSE	-	-	-	-	-	-	-	-	-	0.05	0.11	0.05	0.07
1481	0.83	0.8	0.89	-0.17	MMC	TRUE	600	600	0	0.076	all	strict	FALSE	-	-	-	-	-	-	-	-	-	0.05	0.1	0.04	0.1
1482	0.83	0.77	0.89	-0.18	MMC	TRUE	400	700	0	0.076	all	strict	TRUE	194	1527	4302	0	0	0	0	2707	0.629242213	0.04	0.09	0.03	0.09
1483	0.83	0.78	0.89	-0.18	MMC	TRUE	300	500	0	0.1	stereo	soft	TRUE	197	1620	5589	0	0	0	0	1686	0.301663983	0.05	0.1	0.03	0.09
1484	0.83	0.78	0.89	-0.15	MMC	TRUE	300	700	0	0.076	all	auto	TRUE	197	1621	5597	0	0	0	0	2005	0.358227622	0.06	0.1	0.03	0.13
1485	0.83	0.79	0.87	-0.18	LinearSVM	TRUE	700	800	0	0.01	stereo	soft	TRUE	189	1412	3311	0	0	0	0	2607	0.787375415	0.04	0.1	0.05	0.09
1486	0.83	0.77	0.91	-0.18	MMC	TRUE	100	0	1	0.002	all	strict	FALSE	-	-	-	-	-	-	-	-	-	0.05	0.09	0.04	0.13
1487	0.83	0.78	0.89	-0.17	MMC	TRUE	400	700	0	0.2	stereo	soft	TRUE	194	1526	4330	0	0	0	0	1554	0.358891455	0.04	0.09	0.04	0.09
1488	0.83	0.78	0.89	-0.15	MMC	TRUE	300	700	0	0.1	all	auto	TRUE	197	1621	5597	0	0	0	0	1591	0.284259425	0.06	0.1	0.03	0.13
1489	0.83	0.8	0.87	-0.11	LinearSVM	TRUE	700	700	0	0.1	all	strict	TRUE	189	1414	3316	0	0	0	0	2126	0.641133896	0.04	0.07	0.04	0.08
1490	0.83	0.78	0.89	-0.16	MMC	TRUE	400	500	0	0.076	stereo	auto	TRUE	194	1526	4330	0	0	0	0	2637	0.609006928	0.05	0.09	0.03	0.1
1491	0.83	0.79	0.9	-0.16	MMC	TRUE	300	300	0	0.2	stereoflat	strict	FALSE	-	-	-	-	-	-	-	-	-	0.06	0.1	0.03	0.12
1492	0.83	0.79	0.9	-0.19	LinearSVM	TRUE	600	700	0	0.03	all	auto	FALSE	-	-	-	-	-	-	-	-	-	0.05	0.1	0.04	0.08
1493	0.83	0.78	0.9	-0.18	MMC	TRUE	200	300	0	0.01	all	auto	TRUE	199	1670	7220	0	0	0	0	1758	0.243490305	0.06	0.11	0.01	0.1
1494	0.83	0.79	0.89	-0.16	MMC	TRUE	600	700	0	0.1	stereo	soft	TRUE	191	1442	3508	0	0	0	0	2381	0.678734322	0.05	0.1	0.03	0.08
1495	0.83	0.77	0.89	-0.18	MMC	TRUE	400	700	0	0.03	stereo	auto	FALSE	-	-	-	-	-	-	-	-	-	0.04	0.09	0.03	0.09
1496	0.83	0.8	0.89	-0.2	LinearSVM	TRUE	600	300	0	0.05	all	soft	TRUE	191	1443	3518	0	0	0	0	2212	0.628766345	0.06	0.12	0.05	0.11
1497	0.83	0.78	0.88	-0.15	LinearSVM	TRUE	500	600	0	0.1	all	soft	FALSE	-	-	-	-	-	-	-	-	-	0.04	0.07	0.04	0.08
1498	0.83	0.78	0.88	-0.18	MMC	TRUE	500	300	0	0.2	stereoflat	soft	TRUE	193	1484	3752	0	0	0	0	888	0.236673774	0.04	0.09	0.04	0.07
1499	0.83	0.79	0.89	-0.16	LinearSVM	TRUE	500	400	0	0.1	stereoflat	soft	TRUE	193	1484	3752	0	0	0	0	1989	0.530117271	0.04	0.09	0.05	0.1
1500	0.83	0.78	0.89	-0.14	LinearSVM	TRUE	300	800	0	0.1	all	soft	FALSE	-	-	-	-	-	-	-	-	-	0.04	0.08	0.02	0.1
1501	0.83	0.78	0.89	-0.17	LinearSVM	TRUE	500	400	0	0.2	all	soft	TRUE	193	1485	3754	0	0	0	0	1222	0.325519446	0.05	0.08	0.05	0.08
1502	0.83	0.8	0.88	-0.2	LinearSVM	TRUE	600	300	0	0.004	stereoflat	soft	FALSE	-	-	-	-	-	-	-	-	-	0.05	0.12	0.06	0.12
1503	0.83	0.79	0.89	-0.18	MMC	TRUE	700	600	0	0.01	stereo	soft	TRUE	189	1412	3311	0	0	0	0	2589	0.781938991	0.06	0.11	0.04	0.13
1504	0.83	0.75	0.93	-0.22	MMC	TRUE	100	0	1	0.01	all	auto	TRUE	199	1692	7962	0	0	0	0	7	0.000879176	0.06	0.09	0.03	0.12
1505	0.83	0.77	0.9	-0.17	LinearSVM	TRUE	300	400	0	0.076	all	strict	FALSE	-	-	-	-	-	-	-	-	-	0.05	0.08	0.02	0.11
1506	0.83	0.8	0.88	-0.16	LinearSVM	TRUE	700	500	0	0.05	all	auto	FALSE	-	-	-	-	-	-	-	-	-	0.05	0.1	0.06	0.11
1507	0.83	0.77	0.89	-0.18	MMC	TRUE	400	700	0	0.03	all	strict	FALSE	-	-	-	-	-	-	-	-	-	0.05	0.09	0.04	0.1
1508	0.83	0.78	0.89	-0.15	MMC	TRUE	300	600	0	0.076	stereoflat	soft	FALSE	-	-	-	-	-	-	-	-	-	0.05	0.09	0.03	0.11
1509	0.83	0.78	0.88	-0.17	MMC	TRUE	300	500	0	0.01	all	soft	TRUE	197	1621	5597	0	0	0	0	3888	0.694657852	0.05	0.1	0.03	0.1
1510	0.83	0.79	0.89	-0.21	LinearSVM	TRUE	600	600	0	0.002	all	soft	TRUE	191	1443	3518	0	0	0	0	2889	0.82120523	0.08	0.14	0.04	0.15
1511	0.83	0.77	0.9	-0.17	LinearSVM	TRUE	400	300	0	0.076	stereo	auto	FALSE	-	-	-	-	-	-	-	-	-	0.04	0.08	0.03	0.1
1512	0.83	0.79	0.89	-0.16	LinearSVM	TRUE	400	300	0	0.002	all	soft	FALSE	-	-	-	-	-	-	-	-	-	0.05	0.1	0.04	0.11
1513	0.83	0.8	0.89	-0.2	LinearSVM	TRUE	600	300	0	0.03	all	strict	FALSE	-	-	-	-	-	-	-	-	-	0.06	0.12	0.05	0.12
1514	0.83	0.8	0.87	-0.17	LinearSVM	TRUE	600	700	0	0.05	stereoflat	strict	TRUE	189	1419	3117	0	0	0	0	2467	0.791466153	0.07	0.13	0.03	0.13
1515	0.83	0.78	0.88	-0.18	MMC	TRUE	600	700	0	0.05	stereoflat	strict	FALSE	-	-	-	-	-	-	-	-	-	0.06	0.12	0.03	0.11
1516	0.83	0.8	0.87	-0.12	LinearSVM	TRUE	600	800	0	0.1	stereo	soft	TRUE	191	1442	3508	0	0	0	0	2649	0.755131129	0.04	0.07	0.04	0.05
1517	0.83	0.8	0.87	-0.11	LinearSVM	TRUE	700	700	0	0.1	all	strict	FALSE	-	-	-	-	-	-	-	-	-	0.04	0.07	0.04	0.08
1518	0.83	0.79	0.89	-0.16	LinearSVM	TRUE	500	500	0	0.1	stereo	soft	TRUE	193	1484	3742	0	0	0	0	2192	0.585783004	0.04	0.08	0.04	0.07
1519	0.83	0.79	0.89	-0.18	LinearSVM	TRUE	700	600	0	0.01	stereoflat	soft	FALSE	-	-	-	-	-	-	-	-	-	0.06	0.12	0.05	0.12
1520	0.83	0.78	0.89	-0.18	LinearSVM	TRUE	300	700	0	0.05	all	soft	FALSE	-	-	-	-	-	-	-	-	-	0.05	0.09	0.03	0.08
1521	0.83	0.78	0.89	-0.18	LinearSVM	TRUE	300	800	0	0.01	all	strict	TRUE	197	1618	5541	0	0	0	0	3809	0.687421043	0.05	0.09	0.04	0.08
1522	0.83	0.79	0.89	-0.16	MMC	TRUE	400	400	0	0.05	all	auto	TRUE	194	1528	4335	0	0	0	0	2283	0.526643599	0.05	0.09	0.03	0.09
1523	0.83	0.79	0.87	-0.17	LinearSVM	TRUE	700	500	0	0.2	all	auto	TRUE	189	1415	3319	0	0	0	0	1392	0.419403435	0.06	0.11	0.06	0.12
1524	0.83	0.79	0.88	-0.19	MMC	TRUE	500	300	0	0.2	stereoflat	auto	TRUE	193	1484	3752	0	0	0	0	846	0.225479744	0.05	0.11	0.05	0.07
1525	0.83	0.8	0.89	-0.19	LinearSVM	TRUE	700	300	0	0.076	all	soft	FALSE	-	-	-	-	-	-	-	-	-	0.05	0.12	0.05	0.12
1526	0.83	0.79	0.89	-0.16	MMC	TRUE	700	600	0	0.03	stereo	soft	TRUE	189	1412	3311	0	0	0	0	2435	0.735427363	0.06	0.11	0.04	0.13
1527	0.83	0.79	0.89	-0.18	LinearSVM	TRUE	500	300	0	0.2	stereoflat	strict	FALSE	-	-	-	-	-	-	-	-	-	0.06	0.12	0.05	0.14
1528	0.83	0.77	0.9	-0.17	LinearSVM	TRUE	300	400	0	0.076	stereo	soft	TRUE	197	1620	5589	0	0	0	0	1903	0.340490249	0.05	0.08	0.03	0.11
1529	0.83	0.76	0.91	-0.2	MMC	TRUE	0	600	0	0.2	all	strict	FALSE	-	-	-	-	-	-	-	-	-	0.05	0.08	0.02	0.09
1530	0.83	0.77	0.91	-0.2	MMC	TRUE	200	0	1	0.002	all	auto	FALSE	-	-	-	-	-	-	-	-	-	0.07	0.12	0.03	0.15
1531	0.83	0.79	0.88	-0.17	MMC	TRUE	600	400	0	0.05	stereoflat	strict	TRUE	189	1419	3117	0	0	0	0	2223	0.713185756	0.07	0.12	0.05	0.12
1532	0.83	0.79	0.88	-0.16	LinearSVM	TRUE	400	700	0	0.01	all	auto	FALSE	-	-	-	-	-	-	-	-	-	0.04	0.09	0.04	0.09
1533	0.83	0.78	0.89	-0.16	MMC	TRUE	400	400	0	0.05	all	soft	FALSE	-	-	-	-	-	-	-	-	-	0.05	0.09	0.03	0.09
1534	0.83	0.78	0.89	-0.15	LinearSVM	TRUE	300	300	0	0.2	stereo	auto	TRUE	197	1620	5589	0	0	0	0	838	0.149937377	0.04	0.07	0.03	0.08
1535	0.83	0.77	0.89	-0.16	LinearSVM	TRUE	300	500	0	0.2	all	strict	TRUE	197	1618	5541	0	0	0	0	569	0.102689045	0.04	0.08	0.02	0.1
1536	0.83	0.79	0.88	-0.19	MMC	TRUE	600	500	0	0.076	all	strict	TRUE	191	1443	3515	0	0	0	0	2382	0.677667141	0.06	0.12	0.05	0.12
1537	0.83	0.78	0.9	-0.17	LinearSVM	TRUE	200	300	0	0.1	all	strict	TRUE	199	1669	7195	0	0	0	0	259	0.03599722	0.06	0.11	0.01	0.1
1538	0.83	0.8	0.89	-0.17	MMC	TRUE	600	600	0	0.2	all	strict	TRUE	191	1443	3515	0	0	0	0	1816	0.516642959	0.05	0.1	0.04	0.1
1539	0.83	0.79	0.88	-0.19	LinearSVM	TRUE	600	600	0	0.004	stereo	strict	TRUE	188	1410	2575	0	0	0	0	2127	0.826019417	0.07	0.13	0.04	0.11
1540	0.83	0.78	0.89	-0.15	LinearSVM	TRUE	700	0	1	0.01	stereoflat	strict	TRUE	187	1385	2904	0	0	0	0	2089	0.719352617	0.05	0.09	0.04	0.14
1541	0.83	0.79	0.89	-0.16	MMC	TRUE	700	600	0	0.03	stereo	soft	FALSE	-	-	-	-	-	-	-	-	-	0.06	0.11	0.04	0.13
1542	0.83	0.76	0.91	-0.21	MMC	TRUE	0	300	0	0.03	all	auto	TRUE	199	1692	7962	0	0	0	0	32	0.004019091	0.05	0.1	0.02	0.08
1543	0.83	0.8	0.88	-0.16	LinearSVM	TRUE	700	500	0	0.076	all	auto	FALSE	-	-	-	-	-	-	-	-	-	0.05	0.1	0.06	0.11
1544	0.83	0.78	0.89	-0.16	MMC	TRUE	300	700	0	0.076	stereo	soft	TRUE	197	1620	5589	0	0	0	0	2007	0.359098229	0.05	0.09	0.03	0.12
1545	0.83	0.78	0.89	-0.15	MMC	TRUE	300	600	0	0.076	all	auto	TRUE	197	1621	5597	0	0	0	0	2037	0.363944971	0.05	0.09	0.03	0.11
1546	0.83	0.78	0.89	-0.15	MMC	TRUE	300	700	0	0.1	all	soft	FALSE	-	-	-	-	-	-	-	-	-	0.06	0.1	0.03	0.13
1547	0.83	0.79	0.89	-0.21	MMC	TRUE	600	600	0	0.01	all	strict	TRUE	191	1443	3515	0	0	0	0	2852	0.811379801	0.07	0.14	0.04	0.14
1548	0.83	0.78	0.89	-0.19	LinearSVM	TRUE	600	500	0	0.002	all	strict	FALSE	-	-	-	-	-	-	-	-	-	0.07	0.13	0.05	0.14
1549	0.83	0.78	0.89	-0.15	LinearSVM	TRUE	300	800	0	0.1	stereo	soft	TRUE	197	1620	5589	0	0	0	0	3148	0.56324924	0.04	0.07	0.02	0.09
1550	0.83	0.79	0.88	-0.14	LinearSVM	FALSE	400	300	0	0.01	all	auto	TRUE	194	1528	4335	0	0	0	0	3773	0.870357555	0.05	0.09	0.04	0.11
1551	0.83	0.76	0.92	-0.2	LinearSVM	TRUE	300	300	0	0.03	all	strict	TRUE	197	1618	5541	0	0	0	0	2955	0.533297239	0.04	0.06	0.03	0.08
1552	0.83	0.78	0.91	-0.16	LinearSVM	TRUE	300	300	0	0.2	stereo	soft	TRUE	197	1620	5589	0	0	0	0	618	0.110574342	0.05	0.08	0.03	0.1
1553	0.83	0.77	0.9	-0.15	MMC	TRUE	400	0	1	0.2	all	auto	TRUE	194	1528	4335	0	0	0	0	3485	0.803921569	0.05	0.07	0.03	0.11
1554	0.83	0.77	0.92	-0.2	LinearSVM	TRUE	400	300	0	0.05	stereoflat	soft	FALSE	-	-	-	-	-	-	-	-	-	0.05	0.09	0.03	0.1
1555	0.83	0.78	0.88	-0.13	LinearSVM	TRUE	300	800	0	0.2	all	strict	TRUE	197	1618	5541	0	0	0	0	2306	0.416170366	0.05	0.09	0.02	0.12
1556	0.83	0.76	0.91	-0.21	MMC	TRUE	0	300	0	0.1	stereoflat	soft	TRUE	199	1692	7962	0	0	0	0	1	0.000125597	0.05	0.09	0.02	0.08
1557	0.83	0.79	0.88	-0.16	MMC	TRUE	600	400	0	0.2	all	soft	FALSE	-	-	-	-	-	-	-	-	-	0.05	0.1	0.05	0.11
1558	0.83	0.78	0.9	-0.18	LinearSVM	TRUE	500	300	0	0.05	all	auto	FALSE	-	-	-	-	-	-	-	-	-	0.04	0.09	0.04	0.11
1559	0.83	0.79	0.87	-0.16	MMC	TRUE	600	400	0	0.1	stereo	strict	TRUE	188	1410	2575	0	0	0	0	1505	0.584466019	0.06	0.11	0.05	0.11
1560	0.83	0.79	0.89	-0.16	LinearSVM	TRUE	600	700	0	0.1	all	soft	TRUE	191	1443	3518	0	0	0	0	2387	0.678510517	0.05	0.09	0.04	0.08
1561	0.83	0.78	0.89	-0.16	LinearSVM	TRUE	500	300	0	0.05	stereoflat	auto	TRUE	193	1484	3752	0	0	0	0	2236	0.595948827	0.04	0.08	0.05	0.11
1562	0.83	0.76	0.91	-0.21	MMC	TRUE	100	300	0	0.1	stereo	soft	TRUE	199	1691	7961	0	0	0	0	1	0.000125612	0.05	0.1	0.02	0.1
1563	0.83	0.78	0.89	-0.17	MMC	TRUE	400	400	0	0.2	stereo	soft	FALSE	-	-	-	-	-	-	-	-	-	0.05	0.09	0.03	0.09
1564	0.83	0.81	0.86	-0.13	LinearSVM	TRUE	600	800	0	0.2	stereo	soft	TRUE	191	1442	3508	0	0	0	0	2409	0.686716078	0.05	0.09	0.04	0.07
1565	0.83	0.78	0.89	-0.18	MMC	TRUE	500	300	0	0.2	all	auto	TRUE	193	1485	3754	0	0	0	0	988	0.263185935	0.04	0.09	0.04	0.08
1566	0.83	0.8	0.89	-0.19	LinearSVM	TRUE	700	300	0	0.2	stereo	soft	FALSE	-	-	-	-	-	-	-	-	-	0.06	0.12	0.05	0.12
1567	0.83	0.79	0.87	-0.16	LinearSVM	TRUE	700	500	0	0.1	all	soft	FALSE	-	-	-	-	-	-	-	-	-	0.05	0.1	0.06	0.12
1568	0.83	0.8	0.88	-0.17	LinearSVM	TRUE	600	700	0	0.03	stereoflat	strict	TRUE	189	1419	3117	0	0	0	0	2550	0.818094321	0.07	0.13	0.03	0.13
1569	0.83	0.77	0.89	-0.18	MMC	TRUE	400	700	0	0.076	all	auto	TRUE	194	1528	4335	0	0	0	0	2731	0.629988466	0.04	0.09	0.03	0.09
1570	0.83	0.79	0.87	-0.13	LinearSVM	TRUE	500	700	0	0.2	stereo	soft	FALSE	-	-	-	-	-	-	-	-	-	0.04	0.07	0.04	0.06
1571	0.83	0.78	0.89	-0.18	LinearSVM	TRUE	400	700	0	0.01	stereo	soft	TRUE	194	1526	4330	0	0	0	0	3649	0.842725173	0.04	0.1	0.05	0.09
1572	0.83	0.79	0.88	-0.13	LinearSVM	TRUE	500	700	0	0.076	all	auto	TRUE	193	1485	3754	0	0	0	0	2766	0.736814065	0.04	0.06	0.04	0.06
1573	0.83	0.78	0.89	-0.17	MMC	TRUE	300	400	0	0.05	stereo	strict	FALSE	-	-	-	-	-	-	-	-	-	0.07	0.11	0.03	0.13
1574	0.83	0.78	0.9	-0.15	MMC	TRUE	300	300	0	0.1	stereo	strict	FALSE	-	-	-	-	-	-	-	-	-	0.05	0.08	0.03	0.1
1575	0.83	0.77	0.91	-0.2	MMC	TRUE	0	300	0	0.076	stereoflat	soft	TRUE	199	1692	7962	0	0	0	0	1	0.000125597	0.05	0.1	0.02	0.09
1576	0.83	0.75	0.93	-0.22	MMC	TRUE	100	0	1	0.01	all	auto	FALSE	-	-	-	-	-	-	-	-	-	0.06	0.09	0.03	0.12
1577	0.83	0.8	0.88	-0.16	MMC	TRUE	600	600	0	0.2	stereo	soft	FALSE	-	-	-	-	-	-	-	-	-	0.05	0.1	0.04	0.09
1578	0.83	0.79	0.88	-0.18	LinearSVM	TRUE	700	600	0	0.004	all	soft	FALSE	-	-	-	-	-	-	-	-	-	0.07	0.12	0.05	0.13
1579	0.83	0.78	0.89	-0.15	MMC	TRUE	300	300	0	0.01	stereo	soft	TRUE	197	1620	5589	0	0	0	0	3726	0.666666667	0.05	0.08	0.04	0.1
1580	0.83	0.76	0.92	-0.21	MMC	TRUE	200	0	1	0.01	all	strict	TRUE	199	1669	7195	0	0	0	0	4574	0.635719249	0.06	0.1	0.03	0.14
1581	0.83	0.78	0.89	-0.16	MMC	TRUE	300	300	0	0.01	all	strict	TRUE	197	1618	5541	0	0	0	0	3754	0.677495037	0.05	0.08	0.04	0.09
1582	0.83	0.79	0.89	-0.16	MMC	TRUE	300	400	0	0.1	stereoflat	strict	FALSE	-	-	-	-	-	-	-	-	-	0.06	0.11	0.03	0.14
1583	0.83	0.8	0.87	-0.16	LinearSVM	TRUE	600	700	0	0.1	stereo	auto	FALSE	-	-	-	-	-	-	-	-	-	0.05	0.11	0.04	0.1
1584	0.83	0.78	0.89	-0.17	MMC	TRUE	400	700	0	0.1	all	soft	TRUE	194	1528	4335	0	0	0	0	2431	0.560784314	0.04	0.08	0.04	0.08
1585	0.83	0.78	0.89	-0.17	MMC	TRUE	400	400	0	0.03	stereoflat	soft	TRUE	194	1527	4335	0	0	0	0	2708	0.624682814	0.05	0.09	0.03	0.09
1586	0.83	0.78	0.88	-0.16	MMC	TRUE	400	500	0	0.1	stereoflat	auto	FALSE	-	-	-	-	-	-	-	-	-	0.05	0.09	0.03	0.1
1587	0.83	0.77	0.9	-0.19	LinearSVM	TRUE	400	400	0	0.1	stereoflat	soft	TRUE	194	1527	4335	0	0	0	0	1482	0.341868512	0.05	0.08	0.04	0.1
1588	0.83	0.79	0.87	-0.17	LinearSVM	TRUE	700	500	0	0.2	all	soft	TRUE	189	1415	3319	0	0	0	0	1400	0.421813799	0.06	0.11	0.06	0.12
1589	0.83	0.78	0.9	-0.16	LinearSVM	TRUE	400	300	0	0.2	stereo	auto	FALSE	-	-	-	-	-	-	-	-	-	0.04	0.07	0.04	0.08
1590	0.83	0.78	0.89	-0.16	LinearSVM	TRUE	400	300	0	0.004	stereo	auto	FALSE	-	-	-	-	-	-	-	-	-	0.05	0.08	0.04	0.11
1591	0.83	0.78	0.89	-0.15	LinearSVM	FALSE	400	300	0	0.004	stereoflat	soft	FALSE	-	-	-	-	-	-	-	-	-	0.05	0.09	0.03	0.12
1592	0.83	0.79	0.88	-0.18	MMC	TRUE	400	300	0	0.004	stereo	strict	FALSE	-	-	-	-	-	-	-	-	-	0.06	0.12	0.04	0.09
1593	0.83	0.78	0.89	-0.18	MMC	TRUE	400	500	0	0.03	all	strict	FALSE	-	-	-	-	-	-	-	-	-	0.05	0.09	0.03	0.09
1594	0.83	0.8	0.87	-0.15	MMC	TRUE	700	700	0	0.1	stereo	auto	TRUE	189	1412	3311	0	0	0	0	2229	0.67321051	0.06	0.11	0.04	0.09
1595	0.83	0.78	0.89	-0.16	LinearSVM	TRUE	300	800	0	0.03	stereo	soft	TRUE	197	1620	5589	0	0	0	0	4137	0.740203972	0.04	0.07	0.03	0.08
1596	0.83	0.78	0.9	-0.18	MMC	TRUE	200	300	0	0.2	all	auto	FALSE	-	-	-	-	-	-	-	-	-	0.06	0.11	0.01	0.12
1597	0.83	0.78	0.9	-0.15	MMC	TRUE	300	300	0	0.05	all	strict	FALSE	-	-	-	-	-	-	-	-	-	0.05	0.08	0.03	0.1
1598	0.83	0.79	0.87	-0.14	MMC	TRUE	300	400	0	0.004	stereo	strict	FALSE	-	-	-	-	-	-	-	-	-	0.06	0.1	0.03	0.11
1599	0.83	0.78	0.89	-0.18	MMC	TRUE	400	700	0	0.03	stereo	strict	FALSE	-	-	-	-	-	-	-	-	-	0.05	0.1	0.03	0.1
1600	0.83	0.77	0.91	-0.18	LinearSVM	TRUE	300	300	0	0.2	all	strict	FALSE	-	-	-	-	-	-	-	-	-	0.05	0.09	0.02	0.1
1601	0.83	0.78	0.89	-0.16	MMC	TRUE	300	700	0	0.03	all	strict	TRUE	197	1618	5541	0	0	0	0	3212	0.579678758	0.05	0.1	0.03	0.11
1602	0.83	0.78	0.89	-0.17	LinearSVM	TRUE	300	700	0	0.01	stereoflat	soft	FALSE	-	-	-	-	-	-	-	-	-	0.04	0.08	0.04	0.08
1603	0.83	0.79	0.89	-0.17	LinearSVM	TRUE	500	300	0	0.076	stereoflat	auto	TRUE	193	1484	3752	0	0	0	0	1845	0.49173774	0.04	0.09	0.05	0.11
1604	0.83	0.78	0.89	-0.19	LinearSVM	TRUE	600	500	0	0.004	all	soft	FALSE	-	-	-	-	-	-	-	-	-	0.07	0.13	0.05	0.14
1605	0.83	0.8	0.89	-0.19	LinearSVM	TRUE	700	300	0	0.05	all	soft	TRUE	189	1415	3319	0	0	0	0	1941	0.584814703	0.06	0.12	0.06	0.12
1606	0.83	0.79	0.89	-0.14	MMC	TRUE	300	800	0	0.076	stereoflat	soft	FALSE	-	-	-	-	-	-	-	-	-	0.06	0.1	0.03	0.12
1607	0.83	0.79	0.89	-0.16	MMC	TRUE	300	400	0	0.076	stereoflat	strict	TRUE	196	1601	5232	0	0	0	0	2349	0.44896789	0.06	0.11	0.03	0.14
1608	0.83	0.78	0.89	-0.18	MMC	TRUE	500	300	0	0.2	all	strict	TRUE	193	1485	3747	0	0	0	0	984	0.262610088	0.04	0.09	0.04	0.08
1609	0.83	0.78	0.89	-0.17	MMC	TRUE	400	400	0	0.2	all	soft	FALSE	-	-	-	-	-	-	-	-	-	0.05	0.09	0.04	0.09
1610	0.83	0.78	0.89	-0.15	LinearSVM	TRUE	400	300	0	0.01	stereo	auto	TRUE	194	1526	4330	0	0	0	0	3433	0.792840647	0.05	0.09	0.04	0.11
1611	0.83	0.78	0.88	-0.15	MMC	TRUE	700	700	0	0.1	all	soft	FALSE	-	-	-	-	-	-	-	-	-	0.05	0.09	0.04	0.08
1612	0.83	0.77	0.89	-0.18	MMC	TRUE	400	700	0	0.03	stereo	auto	TRUE	194	1526	4330	0	0	0	0	3497	0.807621247	0.04	0.09	0.03	0.09
1613	0.83	0.79	0.89	-0.18	MMC	TRUE	300	500	0	0.03	stereo	auto	TRUE	197	1620	5589	0	0	0	0	3845	0.68795849	0.05	0.11	0.03	0.09
1614	0.83	0.8	0.87	-0.15	MMC	TRUE	400	300	0	0.002	all	strict	TRUE	194	1527	4302	0	0	0	0	3667	0.852394235	0.05	0.1	0.04	0.09
1615	0.83	0.78	0.89	-0.15	MMC	TRUE	300	700	0	0.05	all	auto	FALSE	-	-	-	-	-	-	-	-	-	0.06	0.1	0.03	0.13
1616	0.83	0.77	0.89	-0.18	MMC	TRUE	400	700	0	0.03	stereoflat	auto	FALSE	-	-	-	-	-	-	-	-	-	0.04	0.09	0.03	0.09
1617	0.83	0.79	0.89	-0.18	LinearSVM	TRUE	700	600	0	0.01	all	auto	TRUE	189	1415	3319	0	0	0	0	2601	0.78366978	0.06	0.12	0.05	0.12
1618	0.83	0.8	0.88	-0.19	MMC	TRUE	600	600	0	0.1	stereoflat	strict	TRUE	189	1419	3117	0	0	0	0	2172	0.696823869	0.07	0.13	0.04	0.12
1619	0.83	0.78	0.88	-0.15	MMC	TRUE	700	700	0	0.1	all	soft	TRUE	189	1415	3319	0	0	0	0	2113	0.636637541	0.05	0.09	0.04	0.08
1620	0.83	0.79	0.89	-0.21	LinearSVM	TRUE	600	300	0	0.01	all	strict	FALSE	-	-	-	-	-	-	-	-	-	0.06	0.13	0.05	0.13
1621	0.83	0.78	0.89	-0.16	MMC	TRUE	400	400	0	0.076	stereoflat	soft	TRUE	194	1527	4335	0	0	0	0	1790	0.412918108	0.05	0.09	0.03	0.09
1622	0.83	0.8	0.88	-0.17	LinearSVM	TRUE	700	500	0	0.03	stereoflat	soft	TRUE	189	1414	3318	0	0	0	0	2454	0.73960217	0.06	0.11	0.06	0.11
1623	0.83	0.81	0.87	-0.14	MMC	TRUE	700	700	0	0.2	stereoflat	strict	TRUE	187	1385	2904	0	0	0	0	1539	0.529958678	0.05	0.1	0.04	0.08
1624	0.83	0.8	0.88	-0.19	MMC	TRUE	600	600	0	0.05	stereo	auto	TRUE	191	1442	3508	0	0	0	0	2692	0.767388826	0.06	0.12	0.04	0.11
1625	0.83	0.79	0.89	-0.16	MMC	TRUE	400	300	0	0.03	stereoflat	auto	TRUE	194	1527	4335	0	0	0	0	2619	0.604152249	0.06	0.1	0.03	0.1
1626	0.83	0.77	0.9	-0.17	LinearSVM	TRUE	300	300	0	0.05	all	soft	FALSE	-	-	-	-	-	-	-	-	-	0.04	0.07	0.03	0.09
1627	0.83	0.77	0.9	-0.2	MMC	TRUE	0	400	0	0.03	all	auto	TRUE	199	1692	7962	0	0	0	0	30	0.003767898	0.06	0.1	0.02	0.09
1628	0.83	0.78	0.9	-0.18	LinearSVM	TRUE	400	300	0	0.004	stereo	soft	TRUE	194	1526	4330	0	0	0	0	3586	0.82817552	0.05	0.1	0.03	0.11
1629	0.83	0.8	0.88	-0.16	LinearSVM	TRUE	700	500	0	0.076	stereoflat	soft	TRUE	189	1414	3318	0	0	0	0	2150	0.647980711	0.05	0.1	0.06	0.11
1630	0.83	0.78	0.89	-0.15	MMC	TRUE	300	700	0	0.05	stereo	soft	FALSE	-	-	-	-	-	-	-	-	-	0.05	0.09	0.03	0.12
1631	0.83	0.79	0.89	-0.19	LinearSVM	TRUE	600	500	0	0.01	all	strict	TRUE	191	1443	3515	0	0	0	0	2842	0.808534851	0.07	0.13	0.05	0.12
1632	0.83	0.8	0.89	-0.17	MMC	TRUE	400	300	0	0.076	stereoflat	auto	TRUE	194	1527	4335	0	0	0	0	1697	0.391464821	0.06	0.11	0.03	0.1
1633	0.83	0.8	0.89	-0.16	MMC	TRUE	400	300	0	0.03	stereoflat	strict	TRUE	192	1504	3940	0	0	0	0	2296	0.582741117	0.06	0.1	0.03	0.09
1634	0.83	0.8	0.87	-0.15	MMC	TRUE	400	300	0	0.002	all	strict	FALSE	-	-	-	-	-	-	-	-	-	0.05	0.1	0.04	0.09
1635	0.83	0.78	0.9	-0.18	MMC	TRUE	200	300	0	0.01	all	auto	FALSE	-	-	-	-	-	-	-	-	-	0.06	0.11	0.01	0.1
1636	0.83	0.79	0.89	-0.16	MMC	TRUE	300	400	0	0.1	stereoflat	strict	TRUE	196	1601	5232	0	0	0	0	1824	0.348623853	0.06	0.11	0.03	0.14
1637	0.83	0.8	0.89	-0.2	LinearSVM	TRUE	600	300	0	0.01	stereo	soft	TRUE	191	1442	3508	0	0	0	0	2774	0.790763968	0.06	0.12	0.06	0.12
1638	0.83	0.8	0.89	-0.17	MMC	TRUE	600	600	0	0.1	all	auto	FALSE	-	-	-	-	-	-	-	-	-	0.05	0.1	0.04	0.1
1639	0.83	0.77	0.91	-0.2	LinearSVM	TRUE	400	300	0	0.1	stereoflat	soft	FALSE	-	-	-	-	-	-	-	-	-	0.05	0.09	0.03	0.1
1640	0.83	0.8	0.87	-0.16	LinearSVM	TRUE	600	700	0	0.1	stereoflat	auto	TRUE	191	1442	3514	0	0	0	0	2509	0.714001138	0.05	0.11	0.04	0.1
1641	0.83	0.78	0.88	-0.15	LinearSVM	TRUE	500	600	0	0.2	all	soft	TRUE	193	1485	3754	0	0	0	0	1649	0.439264784	0.04	0.07	0.04	0.08
1642	0.83	0.8	0.89	-0.17	MMC	TRUE	600	600	0	0.2	all	soft	FALSE	-	-	-	-	-	-	-	-	-	0.05	0.1	0.04	0.1
1643	0.83	0.78	0.9	-0.18	LinearSVM	TRUE	500	300	0	0.03	all	auto	FALSE	-	-	-	-	-	-	-	-	-	0.05	0.09	0.04	0.11
1644	0.83	0.77	0.89	-0.18	MMC	TRUE	400	700	0	0.03	all	auto	TRUE	194	1528	4335	0	0	0	0	3286	0.758016148	0.05	0.09	0.04	0.1
1645	0.83	0.8	0.88	-0.2	MMC	TRUE	600	600	0	0.03	stereo	auto	FALSE	-	-	-	-	-	-	-	-	-	0.06	0.13	0.04	0.11
1646	0.83	0.8	0.88	-0.16	LinearSVM	TRUE	700	500	0	0.05	all	strict	TRUE	189	1414	3316	0	0	0	0	2309	0.696320869	0.05	0.1	0.06	0.11
1647	0.83	0.79	0.89	-0.17	MMC	TRUE	300	500	0	0.076	all	soft	FALSE	-	-	-	-	-	-	-	-	-	0.05	0.1	0.03	0.09
1648	0.83	0.78	0.89	-0.16	MMC	TRUE	300	600	0	0.1	stereo	soft	TRUE	197	1620	5589	0	0	0	0	1540	0.275541242	0.05	0.09	0.03	0.1
1649	0.83	0.79	0.88	-0.17	MMC	TRUE	600	700	0	0.076	stereoflat	strict	FALSE	-	-	-	-	-	-	-	-	-	0.06	0.12	0.03	0.1
1650	0.83	0.8	0.88	-0.18	LinearSVM	TRUE	600	500	0	0.01	stereo	soft	FALSE	-	-	-	-	-	-	-	-	-	0.07	0.13	0.05	0.13
1651	0.83	0.79	0.88	-0.14	LinearSVM	TRUE	300	800	0	0.1	all	strict	FALSE	-	-	-	-	-	-	-	-	-	0.04	0.08	0.02	0.1
1652	0.83	0.78	0.89	-0.16	LinearSVM	TRUE	400	300	0	0.004	stereo	auto	TRUE	194	1526	4330	0	0	0	0	3734	0.862355658	0.04	0.08	0.04	0.11
1653	0.83	0.81	0.88	-0.17	LinearSVM	TRUE	700	500	0	0.2	stereo	strict	FALSE	-	-	-	-	-	-	-	-	-	0.06	0.12	0.05	0.1
1654	0.83	0.78	0.89	-0.16	LinearSVM	TRUE	500	300	0	0.05	stereo	auto	FALSE	-	-	-	-	-	-	-	-	-	0.04	0.08	0.05	0.11
1655	0.83	0.78	0.88	-0.16	MMC	TRUE	400	500	0	0.1	stereoflat	auto	TRUE	194	1527	4335	0	0	0	0	2376	0.548096886	0.05	0.09	0.03	0.1
1656	0.83	0.77	0.9	-0.18	MMC	TRUE	200	300	0	0.05	all	auto	TRUE	199	1670	7220	0	0	0	0	488	0.067590028	0.05	0.1	0.01	0.1
1657	0.83	0.8	0.88	-0.15	MMC	TRUE	300	400	0	0.004	all	soft	FALSE	-	-	-	-	-	-	-	-	-	0.05	0.09	0.04	0.08
1658	0.83	0.8	0.88	-0.2	LinearSVM	TRUE	600	300	0	0.004	all	soft	FALSE	-	-	-	-	-	-	-	-	-	0.06	0.12	0.06	0.12
1659	0.83	0.78	0.89	-0.19	LinearSVM	TRUE	400	500	0	0.2	all	auto	FALSE	-	-	-	-	-	-	-	-	-	0.05	0.1	0.04	0.08
1660	0.83	0.8	0.87	-0.17	LinearSVM	TRUE	700	600	0	0.076	stereo	strict	FALSE	-	-	-	-	-	-	-	-	-	0.06	0.12	0.04	0.09
1661	0.83	0.8	0.88	-0.16	MMC	TRUE	700	600	0	0.2	stereoflat	soft	TRUE	189	1414	3318	0	0	0	0	1559	0.469861362	0.05	0.11	0.04	0.11
1662	0.83	0.78	0.89	-0.13	LinearSVM	TRUE	300	800	0	0.2	all	soft	TRUE	197	1621	5597	0	0	0	0	2359	0.421475791	0.04	0.08	0.01	0.1
1663	0.83	0.8	0.89	-0.17	MMC	TRUE	400	300	0	0.076	stereoflat	auto	FALSE	-	-	-	-	-	-	-	-	-	0.06	0.11	0.03	0.1
1664	0.83	0.78	0.89	-0.16	MMC	TRUE	300	700	0	0.03	all	auto	TRUE	197	1621	5597	0	0	0	0	3253	0.581204217	0.05	0.09	0.03	0.11
1665	0.83	0.78	0.89	-0.17	LinearSVM	TRUE	400	700	0	0.03	all	auto	TRUE	194	1528	4335	0	0	0	0	3286	0.758016148	0.05	0.09	0.04	0.1
1666	0.83	0.78	0.88	-0.17	LinearSVM	TRUE	400	700	0	0.05	all	auto	FALSE	-	-	-	-	-	-	-	-	-	0.05	0.09	0.04	0.1
1667	0.83	0.76	0.92	-0.2	LinearSVM	TRUE	300	300	0	0.01	all	soft	FALSE	-	-	-	-	-	-	-	-	-	0.04	0.07	0.03	0.1
1668	0.83	0.79	0.89	-0.14	LinearSVM	TRUE	700	700	0	0.05	stereo	soft	FALSE	-	-	-	-	-	-	-	-	-	0.05	0.09	0.04	0.1
1669	0.83	0.78	0.89	-0.18	MMC	TRUE	300	800	0	0.03	all	strict	TRUE	197	1618	5541	0	0	0	0	4151	0.749142754	0.06	0.11	0.03	0.12
1670	0.83	0.79	0.88	-0.15	MMC	TRUE	300	600	0	0.03	all	auto	TRUE	197	1621	5597	0	0	0	0	3346	0.597820261	0.05	0.09	0.03	0.1
1671	0.83	0.8	0.86	-0.14	LinearSVM	TRUE	700	800	0	0.03	all	soft	TRUE	189	1415	3319	0	0	0	0	2480	0.747213016	0.04	0.08	0.05	0.08
1672	0.83	0.78	0.89	-0.15	MMC	TRUE	300	700	0	0.076	all	soft	FALSE	-	-	-	-	-	-	-	-	-	0.06	0.1	0.03	0.13
1673	0.83	0.79	0.88	-0.16	MMC	TRUE	400	300	0	0.002	stereo	auto	TRUE	194	1526	4330	0	0	0	0	3828	0.884064665	0.05	0.1	0.04	0.1
1674	0.83	0.79	0.88	-0.16	MMC	TRUE	600	400	0	0.1	stereoflat	strict	TRUE	189	1419	3117	0	0	0	0	1904	0.61084376	0.06	0.11	0.05	0.11
1675	0.83	0.77	0.9	-0.18	LinearSVM	TRUE	400	400	0	0.1	stereo	soft	FALSE	-	-	-	-	-	-	-	-	-	0.05	0.09	0.04	0.09
1676	0.83	0.78	0.88	-0.14	MMC	TRUE	300	800	0	0.1	all	auto	TRUE	197	1621	5597	0	0	0	0	3228	0.576737538	0.05	0.09	0.03	0.12
1677	0.83	0.78	0.88	-0.14	MMC	TRUE	300	800	0	0.1	stereo	soft	FALSE	-	-	-	-	-	-	-	-	-	0.05	0.09	0.02	0.12
1678	0.83	0.8	0.87	-0.17	LinearSVM	TRUE	700	600	0	0.076	stereo	strict	TRUE	186	1376	2394	0	0	0	0	1601	0.668755221	0.06	0.12	0.04	0.09
1679	0.83	0.79	0.87	-0.13	MMC	TRUE	300	300	0	0.002	stereoflat	soft	FALSE	-	-	-	-	-	-	-	-	-	0.05	0.08	0.04	0.08
1680	0.83	0.78	0.89	-0.15	MMC	TRUE	300	400	0	0.2	stereoflat	strict	TRUE	196	1601	5232	0	0	0	0	699	0.133600917	0.07	0.11	0.02	0.15
1681	0.83	0.8	0.86	-0.14	LinearSVM	TRUE	700	800	0	0.03	stereoflat	soft	FALSE	-	-	-	-	-	-	-	-	-	0.04	0.08	0.05	0.08
1682	0.83	0.79	0.89	-0.16	MMC	TRUE	300	300	0	0.03	all	soft	TRUE	197	1621	5597	0	0	0	0	3026	0.540646775	0.05	0.09	0.03	0.1
1683	0.83	0.78	0.89	-0.17	MMC	TRUE	300	800	0	0.01	stereoflat	soft	TRUE	197	1621	5597	0	0	0	0	3818	0.682151152	0.06	0.11	0.03	0.12
1684	0.83	0.77	0.89	-0.18	MMC	TRUE	400	700	0	0.1	stereoflat	soft	FALSE	-	-	-	-	-	-	-	-	-	0.04	0.08	0.04	0.08
1685	0.83	0.79	0.89	-0.18	LinearSVM	TRUE	700	600	0	0.01	stereoflat	soft	TRUE	189	1414	3318	0	0	0	0	2594	0.781796263	0.06	0.12	0.05	0.12
1686	0.83	0.79	0.89	-0.18	LinearSVM	TRUE	500	300	0	0.1	stereoflat	strict	FALSE	-	-	-	-	-	-	-	-	-	0.06	0.12	0.05	0.14
1687	0.83	0.76	0.92	-0.2	MMC	TRUE	200	0	1	0.03	all	strict	FALSE	-	-	-	-	-	-	-	-	-	0.05	0.09	0.03	0.13
1688	0.83	0.8	0.88	-0.16	LinearSVM	TRUE	600	600	0	0.1	stereo	strict	FALSE	-	-	-	-	-	-	-	-	-	0.07	0.14	0.03	0.14
1689	0.83	0.8	0.89	-0.2	LinearSVM	TRUE	600	300	0	0.03	all	soft	TRUE	191	1443	3518	0	0	0	0	2466	0.700966458	0.06	0.12	0.05	0.12
1690	0.83	0.8	0.88	-0.2	LinearSVM	TRUE	600	300	0	0.004	all	auto	FALSE	-	-	-	-	-	-	-	-	-	0.06	0.12	0.06	0.12
1691	0.83	0.79	0.88	-0.16	MMC	TRUE	300	600	0	0.01	all	strict	FALSE	-	-	-	-	-	-	-	-	-	0.05	0.09	0.03	0.09
1692	0.83	0.78	0.9	-0.17	LinearSVM	TRUE	400	300	0	0.002	all	soft	TRUE	194	1528	4335	0	0	0	0	3692	0.851672434	0.05	0.09	0.04	0.12
1693	0.83	0.78	0.89	-0.17	MMC	TRUE	400	500	0	0.2	stereoflat	soft	FALSE	-	-	-	-	-	-	-	-	-	0.05	0.09	0.04	0.1
1694	0.83	0.78	0.89	-0.16	LinearSVM	TRUE	500	300	0	0.05	stereo	auto	TRUE	193	1484	3742	0	0	0	0	2223	0.594067344	0.04	0.08	0.05	0.11
1695	0.83	0.8	0.89	-0.18	MMC	TRUE	400	300	0	0.05	stereo	strict	TRUE	191	1492	3202	0	0	0	0	1444	0.450968145	0.06	0.11	0.03	0.08
1696	0.83	0.79	0.89	-0.18	LinearSVM	TRUE	700	600	0	0.01	all	strict	FALSE	-	-	-	-	-	-	-	-	-	0.06	0.12	0.05	0.12
1697	0.83	0.77	0.9	-0.18	MMC	TRUE	200	800	0	0.03	all	auto	FALSE	-	-	-	-	-	-	-	-	-	0.06	0.11	0.02	0.12
1698	0.83	0.8	0.88	-0.16	LinearSVM	TRUE	700	500	0	0.076	all	soft	TRUE	189	1415	3319	0	0	0	0	2152	0.648388069	0.05	0.1	0.06	0.12
1699	0.83	0.78	0.9	-0.17	MMC	TRUE	400	700	0	0.2	all	auto	FALSE	-	-	-	-	-	-	-	-	-	0.04	0.08	0.03	0.08
1700	0.83	0.8	0.88	-0.16	MMC	TRUE	600	600	0	0.2	stereo	soft	TRUE	191	1442	3508	0	0	0	0	1793	0.511117446	0.05	0.1	0.04	0.09
1701	0.83	0.78	0.9	-0.18	LinearSVM	TRUE	400	300	0	0.01	all	soft	FALSE	-	-	-	-	-	-	-	-	-	0.05	0.09	0.03	0.1
1702	0.83	0.79	0.88	-0.19	MMC	TRUE	600	500	0	0.076	all	soft	FALSE	-	-	-	-	-	-	-	-	-	0.06	0.12	0.05	0.11
1703	0.83	0.79	0.9	-0.16	MMC	TRUE	300	300	0	0.1	stereoflat	strict	FALSE	-	-	-	-	-	-	-	-	-	0.05	0.09	0.03	0.1
1704	0.83	0.79	0.89	-0.17	LinearSVM	TRUE	300	800	0	0.01	all	auto	FALSE	-	-	-	-	-	-	-	-	-	0.04	0.09	0.04	0.06
1705	0.83	0.78	0.89	-0.16	MMC	TRUE	400	400	0	0.076	all	soft	TRUE	194	1528	4335	0	0	0	0	1773	0.40899654	0.05	0.09	0.03	0.09
1706	0.83	0.78	0.88	-0.17	MMC	TRUE	500	700	0	0.05	all	auto	FALSE	-	-	-	-	-	-	-	-	-	0.05	0.09	0.04	0.1
1707	0.83	0.8	0.89	-0.18	MMC	TRUE	400	300	0	0.01	stereo	strict	FALSE	-	-	-	-	-	-	-	-	-	0.06	0.12	0.03	0.1
1708	0.83	0.8	0.88	-0.14	MMC	TRUE	400	300	0	0.002	all	soft	FALSE	-	-	-	-	-	-	-	-	-	0.05	0.09	0.04	0.09
1709	0.83	0.75	0.92	-0.21	LinearSVM	TRUE	300	300	0	0.2	all	auto	TRUE	197	1621	5597	0	0	0	0	658	0.11756298	0.04	0.07	0.02	0.11
1710	0.83	0.79	0.88	-0.18	MMC	TRUE	600	500	0	0.1	all	auto	FALSE	-	-	-	-	-	-	-	-	-	0.06	0.12	0.05	0.12
1711	0.83	0.8	0.89	-0.19	LinearSVM	TRUE	700	300	0	0.05	all	soft	FALSE	-	-	-	-	-	-	-	-	-	0.06	0.12	0.06	0.12
1712	0.83	0.79	0.89	-0.15	MMC	TRUE	300	400	0	0.03	all	soft	FALSE	-	-	-	-	-	-	-	-	-	0.05	0.09	0.03	0.09
1713	0.83	0.79	0.88	-0.17	LinearSVM	TRUE	700	600	0	0.05	stereoflat	strict	TRUE	187	1385	2904	0	0	0	0	2121	0.730371901	0.06	0.12	0.04	0.1
1714	0.83	0.78	0.89	-0.17	MMC	TRUE	400	400	0	0.2	stereoflat	strict	TRUE	192	1504	3940	0	0	0	0	837	0.212436548	0.05	0.09	0.03	0.11
1715	0.83	0.8	0.89	-0.19	LinearSVM	TRUE	700	300	0	0.1	all	auto	TRUE	189	1415	3319	0	0	0	0	1436	0.43266044	0.05	0.12	0.05	0.12
1716	0.83	0.79	0.89	-0.18	LinearSVM	TRUE	600	400	0	0.03	stereo	soft	FALSE	-	-	-	-	-	-	-	-	-	0.06	0.11	0.05	0.12
1717	0.83	0.78	0.88	-0.15	LinearSVM	TRUE	400	700	0	0.1	all	auto	FALSE	-	-	-	-	-	-	-	-	-	0.05	0.08	0.04	0.1
1718	0.83	0.79	0.89	-0.17	LinearSVM	TRUE	700	800	0	0.002	stereoflat	soft	FALSE	-	-	-	-	-	-	-	-	-	0.04	0.09	0.04	0.08
1719	0.83	0.8	0.89	-0.19	LinearSVM	TRUE	700	300	0	0.03	stereo	soft	TRUE	189	1412	3311	0	0	0	0	2237	0.675626699	0.06	0.12	0.05	0.12
1720	0.83	0.77	0.9	-0.2	MMC	TRUE	100	400	0	0.03	all	auto	TRUE	199	1692	7962	0	0	0	0	30	0.003767898	0.06	0.1	0.02	0.09
1721	0.83	0.8	0.88	-0.18	MMC	TRUE	600	600	0	0.05	stereoflat	auto	TRUE	191	1442	3514	0	0	0	0	2698	0.767785999	0.06	0.12	0.04	0.11
1722	0.83	0.79	0.87	-0.15	MMC	TRUE	300	400	0	0.002	stereoflat	auto	FALSE	-	-	-	-	-	-	-	-	-	0.05	0.1	0.03	0.1
1723	0.83	0.77	0.9	-0.18	MMC	TRUE	200	300	0	0.03	all	auto	TRUE	199	1670	7220	0	0	0	0	760	0.105263158	0.05	0.1	0.01	0.1
1724	0.83	0.8	0.88	-0.17	LinearSVM	TRUE	600	700	0	0.076	stereoflat	strict	FALSE	-	-	-	-	-	-	-	-	-	0.07	0.13	0.03	0.13
1725	0.83	0.8	0.88	-0.19	MMC	TRUE	600	600	0	0.05	stereoflat	strict	FALSE	-	-	-	-	-	-	-	-	-	0.07	0.13	0.04	0.12
1726	0.83	0.78	0.89	-0.16	LinearSVM	TRUE	500	300	0	0.01	stereo	auto	TRUE	193	1484	3742	0	0	0	0	3065	0.819080706	0.04	0.08	0.05	0.11
1727	0.83	0.79	0.88	-0.17	LinearSVM	TRUE	700	800	0	0.002	stereo	soft	FALSE	-	-	-	-	-	-	-	-	-	0.04	0.1	0.04	0.09
1728	0.83	0.78	0.91	-0.19	LinearSVM	TRUE	400	300	0	0.03	all	auto	TRUE	194	1528	4335	0	0	0	0	2326	0.53656286	0.05	0.1	0.04	0.11
1729	0.83	0.78	0.88	-0.15	MMC	TRUE	300	600	0	0.076	all	strict	TRUE	197	1618	5541	0	0	0	0	2025	0.365457499	0.05	0.09	0.03	0.11
1730	0.83	0.8	0.88	-0.15	LinearSVM	TRUE	400	700	0	0.1	all	strict	TRUE	194	1527	4302	0	0	0	0	2429	0.564621106	0.05	0.09	0.04	0.11
1731	0.83	0.8	0.88	-0.19	MMC	TRUE	600	600	0	0.03	stereo	strict	TRUE	188	1410	2575	0	0	0	0	1994	0.774368932	0.07	0.13	0.04	0.12
1732	0.83	0.78	0.89	-0.15	MMC	TRUE	300	600	0	0.05	stereo	auto	TRUE	197	1620	5589	0	0	0	0	3478	0.622293791	0.05	0.09	0.03	0.11
1733	0.83	0.78	0.89	-0.19	MMC	TRUE	300	500	0	0.05	stereo	auto	FALSE	-	-	-	-	-	-	-	-	-	0.05	0.11	0.03	0.09
1734	0.83	0.79	0.89	-0.16	MMC	TRUE	400	700	0	0.01	stereoflat	strict	FALSE	-	-	-	-	-	-	-	-	-	0.04	0.08	0.03	0.09
1735	0.83	0.77	0.89	-0.18	MMC	TRUE	400	700	0	0.076	all	auto	FALSE	-	-	-	-	-	-	-	-	-	0.04	0.09	0.03	0.09
1736	0.83	0.78	0.88	-0.14	MMC	TRUE	400	500	0	0.2	stereo	auto	FALSE	-	-	-	-	-	-	-	-	-	0.05	0.08	0.03	0.09
1737	0.83	0.78	0.88	-0.14	MMC	TRUE	300	300	0	0.004	all	auto	FALSE	-	-	-	-	-	-	-	-	-	0.05	0.08	0.04	0.09
1738	0.83	0.79	0.88	-0.18	MMC	TRUE	700	600	0	0.1	stereoflat	soft	FALSE	-	-	-	-	-	-	-	-	-	0.06	0.12	0.04	0.13
1739	0.83	0.79	0.88	-0.15	MMC	TRUE	600	700	0	0.2	stereo	strict	TRUE	188	1410	2575	0	0	0	0	1484	0.57631068	0.06	0.1	0.03	0.09
1740	0.83	0.8	0.89	-0.19	LinearSVM	TRUE	700	300	0	0.03	all	auto	FALSE	-	-	-	-	-	-	-	-	-	0.06	0.12	0.05	0.12
1741	0.83	0.77	0.9	-0.16	MMC	TRUE	400	0	1	0.03	stereo	soft	TRUE	194	1526	4330	0	0	0	0	3244	0.749191686	0.06	0.09	0.03	0.12
1742	0.83	0.78	0.89	-0.17	MMC	TRUE	400	400	0	0.2	all	auto	FALSE	-	-	-	-	-	-	-	-	-	0.05	0.09	0.04	0.09
1743	0.83	0.76	0.92	-0.2	LinearSVM	TRUE	300	300	0	0.03	all	strict	FALSE	-	-	-	-	-	-	-	-	-	0.04	0.07	0.03	0.1
1744	0.83	0.8	0.87	-0.15	MMC	TRUE	400	300	0	0.002	stereo	soft	FALSE	-	-	-	-	-	-	-	-	-	0.05	0.1	0.04	0.09
1745	0.83	0.79	0.87	-0.15	LinearSVM	TRUE	400	700	0	0.004	all	strict	FALSE	-	-	-	-	-	-	-	-	-	0.03	0.08	0.04	0.08
1746	0.83	0.78	0.91	-0.19	LinearSVM	TRUE	400	300	0	0.03	all	auto	FALSE	-	-	-	-	-	-	-	-	-	0.05	0.1	0.04	0.11
1747	0.83	0.8	0.89	-0.18	LinearSVM	TRUE	600	500	0	0.03	all	soft	FALSE	-	-	-	-	-	-	-	-	-	0.06	0.11	0.05	0.11
1748	0.83	0.8	0.87	-0.19	MMC	TRUE	600	300	0	0.03	stereo	strict	FALSE	-	-	-	-	-	-	-	-	-	0.06	0.12	0.06	0.09
1749	0.83	0.78	0.89	-0.16	LinearSVM	TRUE	500	300	0	0.01	stereoflat	auto	TRUE	193	1484	3752	0	0	0	0	3071	0.818496802	0.04	0.08	0.05	0.11
1750	0.83	0.79	0.89	-0.18	LinearSVM	TRUE	500	300	0	0.1	stereoflat	strict	TRUE	191	1461	3367	0	0	0	0	1399	0.415503416	0.06	0.12	0.05	0.14
1751	0.83	0.8	0.87	-0.19	MMC	TRUE	600	300	0	0.03	stereoflat	strict	TRUE	189	1419	3117	0	0	0	0	2241	0.718960539	0.06	0.12	0.06	0.09
1752	0.83	0.78	0.89	-0.18	MMC	TRUE	300	700	0	0.01	stereoflat	soft	FALSE	-	-	-	-	-	-	-	-	-	0.05	0.1	0.04	0.11
1753	0.83	0.78	0.89	-0.16	MMC	TRUE	400	700	0	0.002	stereo	auto	TRUE	194	1526	4330	0	0	0	0	3807	0.879214781	0.05	0.09	0.04	0.11
1754	0.83	0.8	0.89	-0.19	LinearSVM	TRUE	700	300	0	0.05	all	strict	TRUE	189	1414	3316	0	0	0	0	1942	0.585645356	0.06	0.12	0.06	0.12
1755	0.83	0.79	0.89	-0.16	MMC	TRUE	300	600	0	0.03	stereo	auto	TRUE	197	1620	5589	0	0	0	0	4191	0.749865808	0.05	0.1	0.03	0.11
1756	0.83	0.79	0.88	-0.18	MMC	TRUE	300	500	0	0.01	stereoflat	auto	TRUE	197	1621	5597	0	0	0	0	4461	0.797034125	0.05	0.1	0.03	0.09
1757	0.83	0.8	0.88	-0.2	MMC	TRUE	600	600	0	0.03	stereoflat	auto	FALSE	-	-	-	-	-	-	-	-	-	0.06	0.13	0.04	0.11
1758	0.83	0.78	0.89	-0.17	LinearSVM	TRUE	500	400	0	0.2	stereo	soft	FALSE	-	-	-	-	-	-	-	-	-	0.05	0.08	0.05	0.09
1759	0.83	0.78	0.88	-0.16	LinearSVM	FALSE	200	300	0	0.01	all	auto	FALSE	-	-	-	-	-	-	-	-	-	0.06	0.11	0.02	0.1
1760	0.83	0.75	0.92	-0.21	LinearSVM	TRUE	300	300	0	0.05	all	auto	TRUE	197	1621	5597	0	0	0	0	2533	0.452563874	0.04	0.07	0.03	0.1
1761	0.83	0.78	0.89	-0.13	LinearSVM	TRUE	300	800	0	0.2	stereoflat	soft	FALSE	-	-	-	-	-	-	-	-	-	0.04	0.08	0.02	0.1
1762	0.83	0.77	0.9	-0.17	MMC	TRUE	300	300	0	0.2	stereo	strict	TRUE	194	1588	4151	0	0	0	0	573	0.138039027	0.05	0.09	0.02	0.11
1763	0.83	0.77	0.89	-0.18	MMC	TRUE	400	700	0	0.076	all	soft	TRUE	194	1528	4335	0	0	0	0	2709	0.624913495	0.04	0.08	0.04	0.09
1764	0.83	0.77	0.89	-0.18	MMC	TRUE	400	700	0	0.076	stereo	auto	FALSE	-	-	-	-	-	-	-	-	-	0.05	0.09	0.03	0.08
1765	0.83	0.79	0.88	-0.16	MMC	TRUE	300	600	0	0.01	all	auto	TRUE	197	1621	5597	0	0	0	0	4162	0.74361265	0.05	0.09	0.03	0.1
1766	0.83	0.8	0.88	-0.19	MMC	TRUE	600	600	0	0.05	stereo	strict	TRUE	188	1410	2575	0	0	0	0	1932	0.750291262	0.07	0.13	0.04	0.12
1767	0.83	0.8	0.87	-0.16	LinearSVM	TRUE	600	700	0	0.1	stereo	auto	TRUE	191	1442	3508	0	0	0	0	2505	0.714082098	0.05	0.11	0.04	0.1
1768	0.83	0.78	0.9	-0.18	MMC	TRUE	200	800	0	0.2	all	auto	FALSE	-	-	-	-	-	-	-	-	-	0.05	0.1	0.02	0.09
1769	0.83	0.77	0.9	-0.18	LinearSVM	TRUE	400	400	0	0.076	stereo	soft	TRUE	194	1526	4330	0	0	0	0	1822	0.420785219	0.06	0.09	0.04	0.1
1770	0.83	0.79	0.88	-0.13	MMC	TRUE	300	300	0	0.004	stereo	auto	TRUE	197	1620	5589	0	0	0	0	4638	0.829844337	0.05	0.08	0.04	0.09
1771	0.83	0.78	0.88	-0.17	MMC	TRUE	600	700	0	0.03	stereo	strict	TRUE	188	1410	2575	0	0	0	0	2080	0.80776699	0.07	0.12	0.03	0.13
1772	0.83	0.8	0.88	-0.2	LinearSVM	TRUE	600	300	0	0.004	all	auto	TRUE	191	1443	3518	0	0	0	0	2868	0.81523593	0.06	0.12	0.06	0.12
1773	0.83	0.78	0.88	-0.17	MMC	TRUE	500	700	0	0.05	all	strict	FALSE	-	-	-	-	-	-	-	-	-	0.05	0.09	0.04	0.1
1774	0.83	0.77	0.9	-0.16	MMC	TRUE	400	0	1	0.03	stereo	soft	FALSE	-	-	-	-	-	-	-	-	-	0.06	0.09	0.03	0.12
1775	0.83	0.79	0.89	-0.18	MMC	TRUE	400	700	0	0.004	stereo	strict	FALSE	-	-	-	-	-	-	-	-	-	0.05	0.1	0.04	0.1
1776	0.83	0.79	0.87	-0.17	LinearSVM	TRUE	600	700	0	0.01	stereoflat	strict	FALSE	-	-	-	-	-	-	-	-	-	0.06	0.13	0.04	0.13
1777	0.83	0.79	0.88	-0.18	LinearSVM	TRUE	300	700	0	0.004	all	auto	FALSE	-	-	-	-	-	-	-	-	-	0.05	0.09	0.05	0.07
1778	0.83	0.75	0.93	-0.22	MMC	TRUE	0	0	1	0.01	all	auto	TRUE	199	1692	7962	0	0	0	0	7	0.000879176	0.06	0.09	0.03	0.12
1779	0.83	0.8	0.87	-0.16	LinearSVM	TRUE	600	700	0	0.1	stereoflat	auto	FALSE	-	-	-	-	-	-	-	-	-	0.05	0.11	0.04	0.1
1780	0.83	0.8	0.86	-0.14	LinearSVM	TRUE	700	800	0	0.03	all	auto	TRUE	189	1415	3319	0	0	0	0	2494	0.751431154	0.04	0.08	0.05	0.08
1781	0.83	0.79	0.88	-0.15	MMC	TRUE	400	500	0	0.076	stereoflat	strict	FALSE	-	-	-	-	-	-	-	-	-	0.05	0.09	0.03	0.1
1782	0.83	0.78	0.89	-0.19	LinearSVM	TRUE	400	500	0	0.2	all	auto	TRUE	194	1528	4335	0	0	0	0	1230	0.283737024	0.05	0.1	0.04	0.08
1783	0.83	0.78	0.89	-0.18	MMC	TRUE	400	500	0	0.076	all	auto	TRUE	194	1528	4335	0	0	0	0	2323	0.535870819	0.05	0.09	0.04	0.09
1784	0.83	0.79	0.87	-0.16	LinearSVM	TRUE	0	300	0	0.01	all	auto	FALSE	-	-	-	-	-	-	-	-	-	0.05	0.11	0.03	0.09
1785	0.83	0.78	0.89	-0.17	LinearSVM	TRUE	500	500	0	0.1	all	auto	FALSE	-	-	-	-	-	-	-	-	-	0.03	0.08	0.05	0.08
1786	0.83	0.8	0.87	-0.15	MMC	TRUE	700	700	0	0.1	stereoflat	strict	FALSE	-	-	-	-	-	-	-	-	-	0.06	0.1	0.04	0.1
1787	0.83	0.78	0.89	-0.16	MMC	TRUE	300	600	0	0.076	stereo	soft	FALSE	-	-	-	-	-	-	-	-	-	0.05	0.09	0.03	0.1
1788	0.83	0.79	0.89	-0.16	MMC	TRUE	400	300	0	0.03	stereoflat	auto	FALSE	-	-	-	-	-	-	-	-	-	0.06	0.1	0.03	0.1
1789	0.83	0.78	0.89	-0.16	MMC	TRUE	400	600	0	0.1	all	strict	FALSE	-	-	-	-	-	-	-	-	-	0.04	0.08	0.04	0.09
1790	0.83	0.8	0.88	-0.13	MMC	TRUE	700	700	0	0.2	all	strict	FALSE	-	-	-	-	-	-	-	-	-	0.06	0.09	0.05	0.09
1791	0.83	0.78	0.88	-0.14	MMC	TRUE	300	300	0	0.004	all	auto	TRUE	197	1621	5597	0	0	0	0	4393	0.78488476	0.05	0.08	0.04	0.09
1792	0.83	0.79	0.89	-0.16	LinearSVM	TRUE	500	300	0	0.1	stereo	auto	TRUE	193	1484	3742	0	0	0	0	1577	0.421432389	0.04	0.09	0.04	0.11
1793	0.83	0.78	0.89	-0.15	MMC	TRUE	300	600	0	0.05	stereoflat	auto	TRUE	197	1621	5597	0	0	0	0	3475	0.620868322	0.05	0.09	0.03	0.11
1794	0.83	0.79	0.87	-0.15	LinearSVM	TRUE	400	700	0	0.004	all	auto	TRUE	194	1528	4335	0	0	0	0	3783	0.87266436	0.03	0.08	0.04	0.08
1795	0.83	0.79	0.88	-0.17	LinearSVM	TRUE	500	300	0	0.03	stereo	strict	TRUE	190	1451	2774	0	0	0	0	1867	0.673035328	0.06	0.11	0.05	0.14
1796	0.83	0.77	0.9	-0.16	LinearSVM	TRUE	400	300	0	0.2	stereoflat	strict	TRUE	192	1504	3940	0	0	0	0	493	0.125126904	0.05	0.08	0.03	0.11
1797	0.83	0.8	0.87	-0.18	LinearSVM	FALSE	600	300	0	0.002	all	strict	TRUE	191	1443	3515	0	0	0	0	2851	0.811095306	0.05	0.12	0.05	0.12
1798	0.83	0.8	0.88	-0.18	LinearSVM	TRUE	600	700	0	0.01	stereo	soft	FALSE	-	-	-	-	-	-	-	-	-	0.05	0.11	0.04	0.08
1799	0.83	0.81	0.86	-0.11	LinearSVM	TRUE	700	800	0	0.1	all	soft	FALSE	-	-	-	-	-	-	-	-	-	0.04	0.07	0.04	0.06
1800	0.83	0.78	0.89	-0.17	MMC	TRUE	400	700	0	0.01	stereoflat	auto	TRUE	194	1527	4335	0	0	0	0	3783	0.87266436	0.04	0.08	0.03	0.09
1801	0.83	0.79	0.88	-0.16	LinearSVM	TRUE	400	700	0	0.01	all	auto	TRUE	194	1528	4335	0	0	0	0	3657	0.843598616	0.04	0.09	0.04	0.09
1802	0.83	0.79	0.87	-0.13	LinearSVM	TRUE	300	300	0	0.2	stereo	strict	FALSE	-	-	-	-	-	-	-	-	-	0.05	0.08	0.04	0.08
1803	0.83	0.79	0.89	-0.18	MMC	TRUE	400	700	0	0.004	stereo	strict	TRUE	191	1492	3202	0	0	0	0	2799	0.874141162	0.05	0.1	0.04	0.1
1804	0.83	0.81	0.87	-0.16	LinearSVM	TRUE	700	600	0	0.2	stereoflat	auto	FALSE	-	-	-	-	-	-	-	-	-	0.05	0.1	0.05	0.08
1805	0.83	0.77	0.9	-0.18	LinearSVM	TRUE	400	400	0	0.2	stereo	soft	TRUE	194	1526	4330	0	0	0	0	751	0.173441109	0.05	0.09	0.03	0.09
1806	0.83	0.76	0.91	-0.22	MMC	TRUE	0	300	0	0.05	all	auto	TRUE	199	1692	7962	0	0	0	0	17	0.002135142	0.06	0.1	0.02	0.09
1807	0.83	0.79	0.88	-0.16	MMC	TRUE	400	300	0	0.004	stereo	auto	TRUE	194	1526	4330	0	0	0	0	3734	0.862355658	0.05	0.1	0.04	0.1
1808	0.83	0.78	0.89	-0.16	MMC	TRUE	300	700	0	0.05	stereoflat	soft	TRUE	197	1621	5597	0	0	0	0	2560	0.457387886	0.06	0.09	0.03	0.12
1809	0.83	0.78	0.88	-0.16	LinearSVM	FALSE	200	300	0	0.01	all	strict	TRUE	199	1669	7195	0	0	0	0	6503	0.903822099	0.06	0.11	0.02	0.1
1810	0.83	0.77	0.9	-0.17	LinearSVM	TRUE	300	300	0	0.05	stereoflat	soft	TRUE	197	1621	5597	0	0	0	0	2543	0.454350545	0.04	0.07	0.03	0.09
1811	0.83	0.78	0.88	-0.18	MMC	TRUE	500	300	0	0.2	all	soft	FALSE	-	-	-	-	-	-	-	-	-	0.04	0.09	0.04	0.08
1812	0.83	0.78	0.9	-0.17	MMC	TRUE	400	700	0	0.2	all	auto	TRUE	194	1528	4335	0	0	0	0	1524	0.351557093	0.04	0.08	0.03	0.08
1813	0.83	0.79	0.89	-0.18	LinearSVM	TRUE	600	400	0	0.03	stereoflat	soft	TRUE	191	1442	3514	0	0	0	0	2577	0.733352305	0.06	0.11	0.05	0.12
1814	0.83	0.78	0.89	-0.15	MMC	TRUE	300	700	0	0.1	stereoflat	soft	FALSE	-	-	-	-	-	-	-	-	-	0.06	0.1	0.03	0.13
1815	0.83	0.8	0.89	-0.17	MMC	TRUE	600	600	0	0.2	all	auto	TRUE	191	1443	3518	0	0	0	0	1818	0.516770893	0.05	0.1	0.04	0.1
1816	0.83	0.79	0.9	-0.17	LinearSVM	TRUE	400	300	0	0.002	stereo	soft	TRUE	194	1526	4330	0	0	0	0	3688	0.851732102	0.05	0.1	0.04	0.11
1817	0.83	0.8	0.87	-0.15	LinearSVM	TRUE	600	800	0	0.01	stereo	soft	TRUE	191	1442	3508	0	0	0	0	2792	0.795895097	0.05	0.1	0.04	0.09
1818	0.83	0.78	0.89	-0.19	MMC	TRUE	300	500	0	0.05	stereoflat	auto	FALSE	-	-	-	-	-	-	-	-	-	0.05	0.11	0.03	0.09
1819	0.83	0.79	0.88	-0.14	LinearSVM	TRUE	500	700	0	0.05	all	soft	FALSE	-	-	-	-	-	-	-	-	-	0.03	0.06	0.04	0.07
1820	0.83	0.78	0.9	-0.17	MMC	TRUE	400	700	0	0.2	all	strict	FALSE	-	-	-	-	-	-	-	-	-	0.04	0.08	0.03	0.08
1821	0.83	0.8	0.88	-0.2	LinearSVM	TRUE	600	300	0	0.002	all	auto	FALSE	-	-	-	-	-	-	-	-	-	0.06	0.12	0.05	0.12
1822	0.83	0.78	0.89	-0.18	MMC	TRUE	300	500	0	0.1	all	strict	TRUE	197	1618	5541	0	0	0	0	1629	0.293990254	0.05	0.11	0.03	0.1
1823	0.83	0.8	0.88	-0.18	LinearSVM	TRUE	600	700	0	0.01	stereo	soft	TRUE	191	1442	3508	0	0	0	0	2843	0.810433295	0.05	0.11	0.04	0.08
1824	0.83	0.8	0.86	-0.13	LinearSVM	TRUE	700	800	0	0.05	stereoflat	soft	FALSE	-	-	-	-	-	-	-	-	-	0.04	0.08	0.04	0.08
1825	0.83	0.79	0.9	-0.16	MMC	TRUE	300	300	0	0.2	stereoflat	strict	TRUE	196	1601	5232	0	0	0	0	763	0.145833333	0.06	0.1	0.03	0.12
1826	0.83	0.79	0.88	-0.16	LinearSVM	TRUE	600	700	0	0.05	stereoflat	auto	FALSE	-	-	-	-	-	-	-	-	-	0.06	0.11	0.04	0.13
1827	0.83	0.76	0.91	-0.21	MMC	TRUE	100	300	0	0.03	all	strict	TRUE	199	1692	7962	0	0	0	0	32	0.004019091	0.05	0.1	0.02	0.08
1828	0.83	0.77	0.9	-0.17	LinearSVM	TRUE	300	300	0	0.05	stereo	soft	TRUE	197	1620	5589	0	0	0	0	2548	0.455895509	0.04	0.06	0.03	0.1
1829	0.83	0.79	0.89	-0.16	MMC	TRUE	300	600	0	0.03	stereoflat	auto	TRUE	197	1621	5597	0	0	0	0	4184	0.747543327	0.05	0.1	0.03	0.11
1830	0.83	0.8	0.87	-0.12	LinearSVM	TRUE	600	800	0	0.1	stereo	soft	FALSE	-	-	-	-	-	-	-	-	-	0.04	0.07	0.04	0.05
1831	0.83	0.78	0.89	-0.18	MMC	TRUE	400	600	0	0.03	all	auto	FALSE	-	-	-	-	-	-	-	-	-	0.04	0.09	0.04	0.09
1832	0.83	0.77	0.92	-0.21	LinearSVM	TRUE	400	300	0	0.03	stereoflat	soft	FALSE	-	-	-	-	-	-	-	-	-	0.05	0.09	0.03	0.09
1833	0.83	0.76	0.92	-0.19	LinearSVM	TRUE	300	300	0	0.1	stereo	soft	TRUE	197	1620	5589	0	0	0	0	1615	0.288960458	0.04	0.07	0.02	0.1
1834	0.83	0.77	0.89	-0.16	LinearSVM	TRUE	300	800	0	0.03	all	soft	TRUE	197	1621	5597	0	0	0	0	4157	0.742719314	0.04	0.07	0.03	0.08
1835	0.83	0.78	0.89	-0.17	LinearSVM	TRUE	300	800	0	0.01	stereo	soft	FALSE	-	-	-	-	-	-	-	-	-	0.04	0.08	0.04	0.07
1836	0.83	0.79	0.88	-0.17	LinearSVM	TRUE	700	800	0	0.002	all	auto	FALSE	-	-	-	-	-	-	-	-	-	0.04	0.09	0.04	0.08
1837	0.83	0.78	0.88	-0.15	LinearSVM	TRUE	400	700	0	0.1	all	strict	FALSE	-	-	-	-	-	-	-	-	-	0.05	0.08	0.04	0.1
1838	0.83	0.79	0.88	-0.17	LinearSVM	TRUE	700	800	0	0.002	all	auto	TRUE	189	1415	3319	0	0	0	0	2613	0.787285327	0.04	0.09	0.04	0.08
1839	0.83	0.8	0.88	-0.16	LinearSVM	TRUE	700	500	0	0.076	stereo	soft	FALSE	-	-	-	-	-	-	-	-	-	0.05	0.1	0.05	0.11
1840	0.83	0.79	0.89	-0.17	MMC	TRUE	300	500	0	0.05	all	soft	FALSE	-	-	-	-	-	-	-	-	-	0.05	0.1	0.03	0.09
1841	0.83	0.78	0.9	-0.18	LinearSVM	TRUE	400	300	0	0.004	stereo	soft	FALSE	-	-	-	-	-	-	-	-	-	0.05	0.1	0.03	0.11
1842	0.83	0.79	0.88	-0.16	LinearSVM	TRUE	400	700	0	0.01	all	strict	TRUE	194	1527	4302	0	0	0	0	3627	0.843096234	0.04	0.09	0.04	0.09
1843	0.83	0.79	0.88	-0.17	MMC	TRUE	500	700	0	0.076	all	auto	FALSE	-	-	-	-	-	-	-	-	-	0.05	0.1	0.04	0.09
1844	0.83	0.78	0.89	-0.17	MMC	TRUE	400	700	0	0.2	stereo	soft	FALSE	-	-	-	-	-	-	-	-	-	0.04	0.09	0.04	0.09
1845	0.83	0.79	0.89	-0.16	MMC	TRUE	300	400	0	0.2	stereo	strict	TRUE	194	1588	4151	0	0	0	0	512	0.123343773	0.07	0.11	0.02	0.13
1846	0.83	0.78	0.88	-0.15	LinearSVM	TRUE	300	800	0	0.076	all	strict	FALSE	-	-	-	-	-	-	-	-	-	0.04	0.08	0.02	0.09
1847	0.83	0.78	0.89	-0.18	MMC	TRUE	400	800	0	0.01	all	strict	FALSE	-	-	-	-	-	-	-	-	-	0.05	0.1	0.03	0.11
1848	0.83	0.76	0.91	-0.21	LinearSVM	TRUE	200	300	0	0.01	all	strict	TRUE	199	1669	7195	0	0	0	0	1750	0.243224461	0.07	0.12	0.01	0.11
1849	0.83	0.77	0.92	-0.21	LinearSVM	TRUE	400	300	0	0.076	all	soft	TRUE	194	1528	4335	0	0	0	0	1447	0.333794694	0.05	0.09	0.03	0.1
1850	0.83	0.8	0.89	-0.17	MMC	TRUE	600	600	0	0.2	stereoflat	soft	TRUE	191	1442	3514	0	0	0	0	1807	0.514228799	0.05	0.1	0.04	0.1
1851	0.83	0.78	0.89	-0.14	MMC	TRUE	300	800	0	0.2	all	auto	TRUE	197	1621	5597	0	0	0	0	2289	0.408969091	0.05	0.09	0.03	0.12
1852	0.83	0.79	0.88	-0.16	LinearSVM	TRUE	600	700	0	0.076	stereo	auto	TRUE	191	1442	3508	0	0	0	0	2629	0.749429875	0.06	0.11	0.04	0.13
1853	0.83	0.79	0.89	-0.15	MMC	TRUE	300	600	0	0.1	stereoflat	soft	FALSE	-	-	-	-	-	-	-	-	-	0.05	0.09	0.03	0.11
1854	0.83	0.78	0.89	-0.16	LinearSVM	TRUE	400	600	0	0.2	all	strict	TRUE	194	1527	4302	0	0	0	0	1197	0.278242678	0.04	0.07	0.04	0.07
1855	0.83	0.8	0.88	-0.14	LinearSVM	TRUE	0	300	0	0.03	all	strict	TRUE	199	1692	7962	0	0	0	0	32	0.004019091	0.05	0.1	0.03	0.1
1856	0.83	0.78	0.89	-0.16	MMC	TRUE	600	700	0	0.1	all	soft	TRUE	191	1443	3518	0	0	0	0	2386	0.678226265	0.05	0.09	0.03	0.1
1857	0.83	0.79	0.88	-0.19	LinearSVM	TRUE	700	300	0	0.2	stereoflat	strict	TRUE	187	1385	2904	0	0	0	0	712	0.245179063	0.05	0.12	0.05	0.11
1858	0.83	0.79	0.89	-0.15	MMC	TRUE	300	400	0	0.03	all	soft	TRUE	197	1621	5597	0	0	0	0	3018	0.539217438	0.05	0.09	0.03	0.09
1859	0.83	0.78	0.89	-0.18	MMC	TRUE	700	600	0	0.01	stereoflat	soft	TRUE	189	1414	3318	0	0	0	0	2594	0.781796263	0.07	0.12	0.04	0.15
1860	0.83	0.78	0.89	-0.18	MMC	TRUE	400	700	0	0.01	all	strict	FALSE	-	-	-	-	-	-	-	-	-	0.04	0.09	0.04	0.09
1861	0.83	0.8	0.88	-0.14	MMC	TRUE	400	300	0	0.002	all	soft	TRUE	194	1528	4335	0	0	0	0	3692	0.851672434	0.05	0.09	0.04	0.09
1862	0.83	0.8	0.89	-0.17	MMC	TRUE	400	300	0	0.05	stereo	auto	FALSE	-	-	-	-	-	-	-	-	-	0.06	0.11	0.03	0.1
1863	0.83	0.77	0.89	-0.16	LinearSVM	TRUE	300	500	0	0.2	all	auto	TRUE	197	1621	5597	0	0	0	0	563	0.100589602	0.04	0.08	0.02	0.1
1864	0.83	0.79	0.9	-0.17	LinearSVM	TRUE	400	300	0	0.002	stereo	soft	FALSE	-	-	-	-	-	-	-	-	-	0.05	0.1	0.04	0.11
1865	0.83	0.77	0.91	-0.2	MMC	TRUE	200	0	1	0.002	stereo	soft	TRUE	199	1669	7218	0	0	0	0	230	0.031864782	0.07	0.12	0.03	0.15
1866	0.83	0.78	0.89	-0.17	MMC	TRUE	300	400	0	0.076	stereo	strict	TRUE	194	1588	4151	0	0	0	0	1786	0.430257769	0.06	0.11	0.03	0.14
1867	0.83	0.78	0.89	-0.17	LinearSVM	TRUE	500	500	0	0.1	all	strict	FALSE	-	-	-	-	-	-	-	-	-	0.03	0.08	0.05	0.08
1868	0.83	0.8	0.88	-0.2	LinearSVM	TRUE	600	300	0	0.002	all	auto	TRUE	191	1443	3518	0	0	0	0	2893	0.82234224	0.06	0.12	0.05	0.12
1869	0.83	0.78	0.89	-0.17	MMC	TRUE	400	400	0	0.1	stereoflat	soft	FALSE	-	-	-	-	-	-	-	-	-	0.05	0.09	0.03	0.09
1870	0.83	0.77	0.9	-0.18	LinearSVM	TRUE	400	400	0	0.1	all	strict	TRUE	194	1527	4302	0	0	0	0	1545	0.359135286	0.05	0.08	0.04	0.09
1871	0.83	0.79	0.89	-0.16	LinearSVM	TRUE	500	400	0	0.1	all	soft	TRUE	193	1485	3754	0	0	0	0	1999	0.532498668	0.04	0.09	0.06	0.1
1872	0.83	0.79	0.88	-0.17	MMC	TRUE	700	800	0	0.076	stereo	soft	TRUE	189	1412	3311	0	0	0	0	2362	0.713379644	0.05	0.11	0.03	0.07
1873	0.83	0.79	0.88	-0.19	MMC	TRUE	500	300	0	0.2	stereo	auto	FALSE	-	-	-	-	-	-	-	-	-	0.05	0.11	0.05	0.07
1874	0.83	0.8	0.87	-0.15	LinearSVM	TRUE	600	700	0	0.2	stereoflat	auto	TRUE	191	1442	3514	0	0	0	0	2048	0.582811611	0.06	0.11	0.04	0.1
1875	0.83	0.79	0.87	-0.14	LinearSVM	FALSE	400	300	0	0.01	all	auto	FALSE	-	-	-	-	-	-	-	-	-	0.05	0.09	0.05	0.11
1876	0.83	0.78	0.89	-0.18	MMC	TRUE	400	600	0	0.03	all	strict	TRUE	194	1527	4302	0	0	0	0	3109	0.722687122	0.04	0.09	0.04	0.09
1877	0.83	0.79	0.87	-0.15	MMC	TRUE	700	700	0	0.076	stereoflat	strict	FALSE	-	-	-	-	-	-	-	-	-	0.06	0.11	0.04	0.1
1878	0.83	0.8	0.88	-0.14	MMC	TRUE	400	300	0	0.002	stereoflat	soft	TRUE	194	1527	4335	0	0	0	0	3694	0.852133795	0.05	0.09	0.04	0.09
1879	0.83	0.78	0.89	-0.16	MMC	TRUE	400	600	0	0.076	all	strict	FALSE	-	-	-	-	-	-	-	-	-	0.04	0.08	0.04	0.09
1880	0.83	0.78	0.88	-0.13	LinearSVM	TRUE	500	700	0	0.05	all	strict	FALSE	-	-	-	-	-	-	-	-	-	0.03	0.06	0.04	0.07
1881	0.83	0.81	0.87	-0.16	LinearSVM	TRUE	700	600	0	0.2	stereoflat	auto	TRUE	189	1414	3318	0	0	0	0	1664	0.501506932	0.05	0.1	0.05	0.08
1882	0.83	0.78	0.89	-0.15	MMC	TRUE	300	700	0	0.076	all	strict	TRUE	197	1618	5541	0	0	0	0	1992	0.359501895	0.06	0.1	0.03	0.13
1883	0.83	0.8	0.87	-0.13	LinearSVM	TRUE	700	700	0	0.2	stereo	strict	TRUE	186	1376	2394	0	0	0	0	1255	0.524227235	0.04	0.08	0.04	0.08
1884	0.83	0.8	0.88	-0.17	MMC	TRUE	600	500	0	0.2	stereo	soft	FALSE	-	-	-	-	-	-	-	-	-	0.05	0.11	0.04	0.07
1885	0.83	0.8	0.87	-0.17	LinearSVM	TRUE	700	700	0	0.05	stereo	strict	FALSE	-	-	-	-	-	-	-	-	-	0.05	0.11	0.04	0.1
1886	0.83	0.78	0.89	-0.17	MMC	TRUE	400	400	0	0.03	stereoflat	soft	FALSE	-	-	-	-	-	-	-	-	-	0.05	0.09	0.03	0.09
1887	0.83	0.79	0.89	-0.16	LinearSVM	TRUE	500	300	0	0.2	stereoflat	auto	FALSE	-	-	-	-	-	-	-	-	-	0.05	0.09	0.04	0.1
1888	0.83	0.77	0.9	-0.17	LinearSVM	TRUE	300	300	0	0.2	stereoflat	auto	FALSE	-	-	-	-	-	-	-	-	-	0.05	0.07	0.03	0.1
1889	0.83	0.78	0.89	-0.18	MMC	TRUE	400	500	0	0.03	all	auto	FALSE	-	-	-	-	-	-	-	-	-	0.05	0.09	0.03	0.09
1890	0.83	0.79	0.89	-0.17	LinearSVM	TRUE	700	400	0	0.2	stereo	soft	FALSE	-	-	-	-	-	-	-	-	-	0.05	0.09	0.05	0.1
1891	0.83	0.78	0.9	-0.16	LinearSVM	TRUE	400	300	0	0.01	stereo	auto	FALSE	-	-	-	-	-	-	-	-	-	0.05	0.08	0.04	0.11
1892	0.83	0.79	0.88	-0.16	MMC	TRUE	600	400	0	0.2	all	auto	FALSE	-	-	-	-	-	-	-	-	-	0.05	0.1	0.06	0.11
1893	0.83	0.78	0.89	-0.17	MMC	TRUE	300	500	0	0.01	stereo	soft	TRUE	197	1620	5589	0	0	0	0	3866	0.69171587	0.05	0.1	0.03	0.1
1894	0.83	0.78	0.88	-0.18	MMC	TRUE	500	300	0	0.2	stereoflat	soft	FALSE	-	-	-	-	-	-	-	-	-	0.04	0.09	0.04	0.07
1895	0.83	0.76	0.92	-0.21	MMC	TRUE	0	300	0	0.076	all	auto	FALSE	-	-	-	-	-	-	-	-	-	0.06	0.1	0.02	0.08
1896	0.83	0.79	0.88	-0.15	MMC	TRUE	300	600	0	0.05	all	auto	FALSE	-	-	-	-	-	-	-	-	-	0.05	0.09	0.03	0.1
1897	0.83	0.8	0.87	-0.16	LinearSVM	TRUE	700	700	0	0.076	stereo	strict	TRUE	186	1376	2394	0	0	0	0	1639	0.684628237	0.05	0.1	0.04	0.08
1898	0.83	0.79	0.89	-0.14	MMC	TRUE	300	700	0	0.2	stereo	soft	FALSE	-	-	-	-	-	-	-	-	-	0.05	0.09	0.03	0.12
1899	0.83	0.8	0.86	-0.12	LinearSVM	TRUE	700	800	0	0.076	all	auto	TRUE	189	1415	3319	0	0	0	0	2367	0.713166616	0.03	0.07	0.04	0.06
1900	0.83	0.78	0.89	-0.16	MMC	TRUE	300	700	0	0.03	all	strict	FALSE	-	-	-	-	-	-	-	-	-	0.05	0.1	0.03	0.11
1901	0.83	0.82	0.86	-0.1	LinearSVM	TRUE	700	800	0	0.2	all	strict	TRUE	189	1414	3316	0	0	0	0	2008	0.605548854	0.04	0.07	0.04	0.07
1902	0.83	0.8	0.88	-0.19	LinearSVM	TRUE	600	500	0	0.01	all	soft	TRUE	191	1443	3518	0	0	0	0	2832	0.805002843	0.07	0.13	0.05	0.13
1903	0.83	0.79	0.87	-0.13	MMC	TRUE	300	300	0	0.002	stereoflat	soft	TRUE	197	1621	5597	0	0	0	0	4638	0.82865821	0.05	0.08	0.04	0.08
1904	0.83	0.8	0.89	-0.16	MMC	TRUE	400	300	0	0.1	stereoflat	auto	TRUE	194	1527	4335	0	0	0	0	1428	0.329411765	0.05	0.1	0.03	0.09
1905	0.83	0.78	0.89	-0.18	MMC	TRUE	400	500	0	0.05	all	strict	FALSE	-	-	-	-	-	-	-	-	-	0.05	0.09	0.04	0.09
1906	0.83	0.8	0.88	-0.19	LinearSVM	TRUE	600	500	0	0.01	all	soft	FALSE	-	-	-	-	-	-	-	-	-	0.07	0.13	0.05	0.13
1907	0.83	0.78	0.89	-0.16	MMC	TRUE	400	400	0	0.076	stereoflat	strict	FALSE	-	-	-	-	-	-	-	-	-	0.05	0.09	0.03	0.1
1908	0.83	0.76	0.92	-0.2	MMC	TRUE	200	0	1	0.03	all	auto	TRUE	199	1670	7220	0	0	0	0	3813	0.528116343	0.05	0.09	0.03	0.13
1909	0.83	0.78	0.89	-0.16	LinearSVM	TRUE	500	300	0	0.03	stereo	auto	TRUE	193	1484	3742	0	0	0	0	2630	0.70283271	0.04	0.08	0.05	0.11
1910	0.83	0.78	0.89	-0.18	LinearSVM	TRUE	500	500	0	0.05	stereo	soft	FALSE	-	-	-	-	-	-	-	-	-	0.03	0.08	0.05	0.08
1911	0.83	0.79	0.88	-0.19	LinearSVM	TRUE	700	500	0	0.01	all	soft	FALSE	-	-	-	-	-	-	-	-	-	0.07	0.12	0.05	0.13
1912	0.83	0.79	0.89	-0.17	LinearSVM	TRUE	700	400	0	0.2	stereo	soft	TRUE	189	1412	3311	0	0	0	0	1113	0.33615222	0.05	0.09	0.05	0.1
1913	0.83	0.78	0.89	-0.18	MMC	TRUE	300	500	0	0.01	stereoflat	strict	TRUE	196	1601	5232	0	0	0	0	4169	0.796827217	0.05	0.11	0.03	0.1
1914	0.83	0.78	0.89	-0.16	LinearSVM	TRUE	500	300	0	0.03	stereoflat	auto	FALSE	-	-	-	-	-	-	-	-	-	0.04	0.08	0.05	0.11
1915	0.83	0.77	0.89	-0.16	LinearSVM	TRUE	300	800	0	0.03	all	strict	TRUE	197	1618	5541	0	0	0	0	4148	0.748601335	0.04	0.07	0.03	0.09
1916	0.83	0.78	0.89	-0.16	MMC	TRUE	500	700	0	0.1	all	soft	TRUE	193	1485	3754	0	0	0	0	2602	0.693127331	0.05	0.09	0.04	0.09
1917	0.83	0.77	0.89	-0.15	LinearSVM	TRUE	700	0	1	0.01	stereo	strict	TRUE	186	1376	2394	0	0	0	0	1678	0.700918964	0.05	0.08	0.04	0.14
1918	0.83	0.79	0.88	-0.13	MMC	TRUE	300	300	0	0.004	stereoflat	soft	TRUE	197	1621	5597	0	0	0	0	4322	0.772199393	0.05	0.08	0.04	0.09
1919	0.83	0.79	0.87	-0.14	LinearSVM	FALSE	400	300	0	0.01	all	strict	FALSE	-	-	-	-	-	-	-	-	-	0.05	0.09	0.05	0.11
1920	0.83	0.79	0.89	-0.21	MMC	TRUE	600	600	0	0.01	all	soft	FALSE	-	-	-	-	-	-	-	-	-	0.07	0.14	0.04	0.14
1921	0.83	0.76	0.91	-0.21	MMC	TRUE	100	300	0	0.1	all	soft	TRUE	199	1692	7962	0	0	0	0	1	0.000125597	0.05	0.09	0.02	0.07
1922	0.83	0.79	0.89	-0.21	LinearSVM	TRUE	600	300	0	0.03	stereoflat	soft	TRUE	191	1442	3514	0	0	0	0	2475	0.704325555	0.06	0.12	0.05	0.12
1923	0.83	0.8	0.88	-0.2	LinearSVM	TRUE	600	300	0	0.002	all	strict	TRUE	191	1443	3515	0	0	0	0	2891	0.822475107	0.06	0.12	0.05	0.12
1924	0.83	0.79	0.89	-0.18	LinearSVM	TRUE	700	600	0	0.004	all	auto	FALSE	-	-	-	-	-	-	-	-	-	0.07	0.12	0.05	0.14
1925	0.83	0.76	0.91	-0.21	MMC	TRUE	100	300	0	0.2	all	auto	FALSE	-	-	-	-	-	-	-	-	-	0.05	0.09	0.02	0.07
1926	0.83	0.79	0.88	-0.12	LinearSVM	TRUE	300	800	0	0.2	all	auto	FALSE	-	-	-	-	-	-	-	-	-	0.05	0.08	0.02	0.1
1927	0.83	0.79	0.89	-0.21	MMC	TRUE	600	600	0	0.01	stereoflat	soft	TRUE	191	1442	3514	0	0	0	0	2847	0.81018782	0.07	0.14	0.04	0.14
1928	0.83	0.8	0.87	-0.15	LinearSVM	TRUE	700	700	0	0.1	stereo	strict	FALSE	-	-	-	-	-	-	-	-	-	0.04	0.1	0.04	0.08
1929	0.83	0.78	0.89	-0.17	MMC	TRUE	400	600	0	0.2	all	auto	FALSE	-	-	-	-	-	-	-	-	-	0.04	0.08	0.04	0.09
1930	0.83	0.78	0.89	-0.17	MMC	TRUE	400	500	0	0.1	all	strict	FALSE	-	-	-	-	-	-	-	-	-	0.05	0.09	0.04	0.09
1931	0.83	0.76	0.92	-0.21	MMC	TRUE	0	300	0	0.076	all	strict	FALSE	-	-	-	-	-	-	-	-	-	0.06	0.1	0.02	0.08
1932	0.83	0.78	0.89	-0.15	MMC	TRUE	300	700	0	0.2	all	soft	TRUE	197	1621	5597	0	0	0	0	593	0.105949616	0.05	0.09	0.03	0.13
1933	0.83	0.79	0.88	-0.14	MMC	TRUE	300	800	0	0.1	all	soft	FALSE	-	-	-	-	-	-	-	-	-	0.06	0.1	0.03	0.12
1934	0.83	0.78	0.89	-0.17	LinearSVM	TRUE	400	300	0	0.002	stereoflat	soft	TRUE	194	1527	4335	0	0	0	0	3694	0.852133795	0.05	0.09	0.04	0.11
1935	0.83	0.8	0.87	-0.17	LinearSVM	TRUE	600	600	0	0.2	stereoflat	auto	FALSE	-	-	-	-	-	-	-	-	-	0.06	0.12	0.04	0.11
1936	0.83	0.79	0.87	-0.13	MMC	TRUE	600	0	1	0.01	stereoflat	strict	TRUE	189	1419	3117	0	0	0	0	2270	0.728264357	0.05	0.09	0.04	0.12
1937	0.83	0.78	0.88	-0.16	MMC	TRUE	500	700	0	0.076	all	soft	TRUE	193	1485	3754	0	0	0	0	2753	0.733351092	0.05	0.09	0.04	0.09
1938	0.83	0.77	0.9	-0.19	LinearSVM	TRUE	400	300	0	0.03	stereoflat	soft	TRUE	194	1527	4335	0	0	0	0	2404	0.55455594	0.05	0.09	0.04	0.1
1939	0.83	0.76	0.92	-0.2	LinearSVM	TRUE	300	300	0	0.03	all	soft	FALSE	-	-	-	-	-	-	-	-	-	0.04	0.06	0.03	0.08
1940	0.83	0.78	0.89	-0.17	LinearSVM	TRUE	300	700	0	0.01	stereoflat	soft	TRUE	197	1621	5597	0	0	0	0	4217	0.753439343	0.04	0.08	0.03	0.08
1941	0.83	0.8	0.87	-0.14	LinearSVM	TRUE	0	300	0	0.03	all	auto	FALSE	-	-	-	-	-	-	-	-	-	0.05	0.1	0.03	0.1
1942	0.83	0.79	0.88	-0.16	MMC	TRUE	400	300	0	0.004	stereoflat	auto	FALSE	-	-	-	-	-	-	-	-	-	0.05	0.1	0.04	0.1
1943	0.83	0.79	0.88	-0.18	MMC	TRUE	500	300	0	0.2	stereo	strict	FALSE	-	-	-	-	-	-	-	-	-	0.04	0.1	0.05	0.08
1944	0.83	0.77	0.9	-0.18	LinearSVM	TRUE	400	400	0	0.076	stereoflat	soft	FALSE	-	-	-	-	-	-	-	-	-	0.05	0.08	0.04	0.09
1945	0.83	0.76	0.91	-0.21	MMC	TRUE	100	300	0	0.03	all	strict	FALSE	-	-	-	-	-	-	-	-	-	0.05	0.1	0.02	0.08
1946	0.83	0.77	0.89	-0.18	MMC	TRUE	400	700	0	0.076	stereo	auto	TRUE	194	1526	4330	0	0	0	0	2946	0.680369515	0.05	0.09	0.03	0.08
1947	0.83	0.8	0.87	-0.17	LinearSVM	TRUE	600	600	0	0.2	stereoflat	auto	TRUE	191	1442	3514	0	0	0	0	1983	0.564314172	0.06	0.12	0.04	0.11
1948	0.83	0.77	0.9	-0.16	LinearSVM	TRUE	300	400	0	0.076	stereoflat	auto	TRUE	197	1621	5597	0	0	0	0	2537	0.453278542	0.05	0.07	0.03	0.11
1949	0.83	0.8	0.88	-0.17	MMC	TRUE	700	600	0	0.1	all	auto	TRUE	189	1415	3319	0	0	0	0	2042	0.615245556	0.06	0.12	0.04	0.13
1950	0.83	0.75	0.92	-0.2	LinearSVM	TRUE	300	300	0	0.076	all	auto	FALSE	-	-	-	-	-	-	-	-	-	0.04	0.06	0.02	0.09
1951	0.83	0.78	0.88	-0.13	MMC	TRUE	400	0	1	0.004	stereoflat	soft	TRUE	194	1527	4335	0	0	0	0	3131	0.722260669	0.07	0.11	0.05	0.12
1952	0.83	0.78	0.89	-0.15	MMC	TRUE	300	700	0	0.076	all	auto	FALSE	-	-	-	-	-	-	-	-	-	0.06	0.1	0.03	0.13
1953	0.83	0.8	0.87	-0.15	MMC	TRUE	600	400	0	0.2	stereo	strict	TRUE	188	1410	2575	0	0	0	0	1074	0.417087379	0.06	0.1	0.05	0.1
1954	0.83	0.76	0.91	-0.21	MMC	TRUE	100	300	0	0.2	stereo	soft	FALSE	-	-	-	-	-	-	-	-	-	0.05	0.1	0.02	0.08
1955	0.83	0.82	0.86	-0.1	LinearSVM	TRUE	700	800	0	0.2	all	auto	FALSE	-	-	-	-	-	-	-	-	-	0.04	0.07	0.04	0.07
1956	0.83	0.79	0.89	-0.19	LinearSVM	TRUE	500	300	0	0.2	stereo	strict	TRUE	190	1451	2774	0	0	0	0	575	0.207281903	0.08	0.14	0.05	0.15
1957	0.83	0.77	0.91	-0.17	LinearSVM	TRUE	300	300	0	0.2	all	soft	FALSE	-	-	-	-	-	-	-	-	-	0.05	0.08	0.02	0.1
1958	0.83	0.79	0.89	-0.17	MMC	TRUE	300	500	0	0.03	all	soft	FALSE	-	-	-	-	-	-	-	-	-	0.05	0.1	0.03	0.1
1959	0.83	0.79	0.9	-0.16	MMC	TRUE	300	300	0	0.1	stereoflat	strict	TRUE	196	1601	5232	0	0	0	0	1862	0.35588685	0.05	0.09	0.03	0.1
1960	0.83	0.78	0.88	-0.15	LinearSVM	TRUE	200	0	1	0.05	all	strict	TRUE	199	1669	7195	0	0	0	0	3630	0.504517026	0.05	0.09	0.04	0.11
1961	0.83	0.79	0.88	-0.13	MMC	TRUE	300	300	0	0.004	stereoflat	soft	FALSE	-	-	-	-	-	-	-	-	-	0.05	0.08	0.04	0.09
1962	0.83	0.79	0.88	-0.13	MMC	TRUE	300	300	0	0.004	stereo	auto	FALSE	-	-	-	-	-	-	-	-	-	0.05	0.08	0.04	0.09
1963	0.83	0.77	0.89	-0.18	LinearSVM	TRUE	300	500	0	0.1	all	soft	TRUE	197	1621	5597	0	0	0	0	1649	0.294622119	0.05	0.09	0.02	0.08
1964	0.83	0.77	0.9	-0.19	LinearSVM	TRUE	400	400	0	0.1	stereoflat	soft	FALSE	-	-	-	-	-	-	-	-	-	0.05	0.08	0.04	0.1
1965	0.83	0.8	0.88	-0.19	MMC	TRUE	600	600	0	0.03	stereoflat	strict	FALSE	-	-	-	-	-	-	-	-	-	0.07	0.13	0.04	0.12
1966	0.83	0.78	0.89	-0.16	MMC	TRUE	500	700	0	0.1	all	strict	TRUE	193	1485	3747	0	0	0	0	2628	0.701361089	0.05	0.09	0.04	0.1
1967	0.83	0.77	0.9	-0.17	LinearSVM	TRUE	300	400	0	0.1	stereo	soft	TRUE	197	1620	5589	0	0	0	0	1378	0.246555734	0.05	0.08	0.02	0.11
1968	0.83	0.8	0.89	-0.19	LinearSVM	TRUE	700	300	0	0.05	stereo	soft	TRUE	189	1412	3311	0	0	0	0	1947	0.588039867	0.06	0.12	0.05	0.12
1969	0.83	0.78	0.89	-0.16	MMC	TRUE	300	600	0	0.2	all	strict	TRUE	197	1618	5541	0	0	0	0	540	0.097455333	0.05	0.09	0.03	0.11
1970	0.83	0.79	0.88	-0.18	LinearSVM	TRUE	700	600	0	0.01	stereo	soft	FALSE	-	-	-	-	-	-	-	-	-	0.06	0.12	0.05	0.12
1971	0.83	0.81	0.87	-0.14	MMC	TRUE	700	700	0	0.2	stereoflat	strict	FALSE	-	-	-	-	-	-	-	-	-	0.05	0.1	0.04	0.08
1972	0.83	0.8	0.89	-0.2	LinearSVM	TRUE	600	300	0	0.01	stereo	soft	FALSE	-	-	-	-	-	-	-	-	-	0.06	0.12	0.06	0.12
1973	0.83	0.78	0.89	-0.18	MMC	TRUE	400	700	0	0.2	all	soft	FALSE	-	-	-	-	-	-	-	-	-	0.04	0.09	0.04	0.09
1974	0.83	0.81	0.87	-0.16	MMC	TRUE	700	700	0	0.2	stereo	strict	TRUE	186	1376	2394	0	0	0	0	1255	0.524227235	0.06	0.11	0.04	0.08
1975	0.83	0.79	0.89	-0.18	MMC	TRUE	300	700	0	0.01	all	auto	TRUE	197	1621	5597	0	0	0	0	4261	0.761300697	0.05	0.1	0.04	0.11
1976	0.83	0.79	0.88	-0.18	MMC	TRUE	700	600	0	0.05	all	auto	TRUE	189	1415	3319	0	0	0	0	2303	0.6938837	0.06	0.12	0.04	0.12
1977	0.83	0.8	0.87	-0.18	LinearSVM	FALSE	600	300	0	0.002	all	auto	TRUE	191	1443	3518	0	0	0	0	2853	0.810972143	0.05	0.12	0.05	0.12
1978	0.83	0.79	0.89	-0.18	MMC	TRUE	300	700	0	0.01	all	strict	TRUE	197	1618	5541	0	0	0	0	4234	0.764122	0.05	0.1	0.04	0.11
1979	0.83	0.78	0.9	-0.17	MMC	TRUE	400	700	0	0.2	all	strict	TRUE	194	1527	4302	0	0	0	0	1515	0.352161785	0.04	0.08	0.03	0.08
1980	0.83	0.79	0.89	-0.15	MMC	TRUE	300	600	0	0.1	all	soft	TRUE	197	1621	5597	0	0	0	0	1515	0.270680722	0.05	0.09	0.03	0.11
1981	0.83	0.75	0.92	-0.21	LinearSVM	TRUE	300	300	0	0.03	all	auto	FALSE	-	-	-	-	-	-	-	-	-	0.04	0.07	0.03	0.1
1982	0.83	0.78	0.89	-0.16	MMC	TRUE	400	600	0	0.076	all	auto	FALSE	-	-	-	-	-	-	-	-	-	0.04	0.08	0.04	0.09
1983	0.83	0.77	0.89	-0.18	MMC	TRUE	400	700	0	0.076	all	soft	FALSE	-	-	-	-	-	-	-	-	-	0.04	0.08	0.04	0.09
1984	0.83	0.79	0.89	-0.22	MMC	TRUE	600	600	0	0.004	all	soft	FALSE	-	-	-	-	-	-	-	-	-	0.08	0.14	0.04	0.16
1985	0.83	0.79	0.88	-0.16	LinearSVM	TRUE	700	500	0	0.1	all	auto	FALSE	-	-	-	-	-	-	-	-	-	0.05	0.1	0.06	0.12
1986	0.83	0.78	0.89	-0.16	MMC	TRUE	300	600	0	0.076	stereo	soft	TRUE	197	1620	5589	0	0	0	0	2048	0.366434067	0.05	0.09	0.03	0.1
1987	0.83	0.77	0.92	-0.21	LinearSVM	TRUE	400	300	0	0.1	all	strict	TRUE	194	1527	4302	0	0	0	0	1229	0.285681079	0.05	0.09	0.03	0.1
1988	0.83	0.77	0.9	-0.15	MMC	TRUE	400	0	1	0.2	all	strict	FALSE	-	-	-	-	-	-	-	-	-	0.05	0.07	0.03	0.11
1989	0.83	0.8	0.89	-0.17	MMC	TRUE	400	300	0	0.05	stereoflat	auto	FALSE	-	-	-	-	-	-	-	-	-	0.06	0.11	0.03	0.1
1990	0.83	0.79	0.88	-0.14	LinearSVM	TRUE	200	0	1	0.03	all	strict	FALSE	-	-	-	-	-	-	-	-	-	0.04	0.08	0.05	0.09
1991	0.83	0.79	0.89	-0.18	MMC	TRUE	700	600	0	0.05	all	strict	TRUE	189	1414	3316	0	0	0	0	2302	0.694209891	0.06	0.12	0.04	0.13
1992	0.83	0.79	0.88	-0.19	MMC	TRUE	500	300	0	0.2	stereo	auto	TRUE	193	1484	3742	0	0	0	0	842	0.225013362	0.05	0.11	0.05	0.07
1993	0.83	0.79	0.89	-0.17	LinearSVM	TRUE	700	500	0	0.2	stereo	soft	TRUE	189	1412	3311	0	0	0	0	1388	0.419208698	0.06	0.11	0.05	0.13
1994	0.83	0.79	0.89	-0.16	LinearSVM	TRUE	0	300	0	0.01	all	strict	TRUE	199	1692	7962	0	0	0	0	259	0.032529515	0.05	0.1	0.02	0.1
1995	0.83	0.79	0.89	-0.17	LinearSVM	TRUE	500	300	0	0.076	stereoflat	auto	FALSE	-	-	-	-	-	-	-	-	-	0.04	0.09	0.05	0.11
1996	0.83	0.79	0.87	-0.15	MMC	TRUE	700	700	0	0.076	stereoflat	strict	TRUE	187	1385	2904	0	0	0	0	2009	0.691804408	0.06	0.11	0.04	0.1
1997	0.83	0.8	0.87	-0.15	MMC	TRUE	700	700	0	0.1	stereo	auto	FALSE	-	-	-	-	-	-	-	-	-	0.06	0.11	0.04	0.09
1998	0.83	0.76	0.92	-0.19	LinearSVM	TRUE	300	300	0	0.05	all	strict	FALSE	-	-	-	-	-	-	-	-	-	0.04	0.07	0.03	0.1
[truncated: 30,162 more rows]
