# Supplementary material for: HyperFoods: Machine intelligent mapping of cancer-beating molecules in foods
Source: Sci Rep. 2019 Jul 3;9:9237. doi: 10.1038/s41598-019-45349-y (PMC6610092; doi:10.1038/s41598-019-45349-y)
Supplement: Supplementary file 3 — Dataset 2 [file 41598_2019_45349_MOESM3_ESM.csv]

DrugBank ID	Name	DrugBank	repoDB	DrugCentral Indication	DrugCentral Off-Label	Any anti-cancer indication	Anticancer likeness	Model count
DB08871	Eribulin	1	1	1	0	TRUE	1	130
DB00242	Cladribine	1	1	1	1	TRUE	1	700
DB06616	Bosutinib	1	1	1	0	TRUE	1	700
DB01254	Dasatinib	1	1	1	0	TRUE	1	700
DB11793	Niraparib	1	0	1	0	TRUE	1	700
DB08877	Ruxolitinib	1	1	1	0	TRUE	1	700
DB00853	Temozolomide	1	1	1	1	TRUE	1	700
DB06626	Axitinib	1	1	1	0	TRUE	1	700
DB01030	Topotecan	1	1	1	1	TRUE	1	700
DB01179	Podofilox	1	0	0	0	TRUE	1	538
DB09074	Olaparib	1	1	1	0	TRUE	1	700
DB00305	Mitomycin	1	1	1	1	TRUE	1	700
DB00398	Sorafenib	1	1	1	0	TRUE	1	700
DB09330	Osimertinib	1	1	1	0	TRUE	1	134
DB09073	Palbociclib	1	1	1	0	TRUE	1	700
DB08901	Ponatinib	1	1	1	0	TRUE	1	700
DB00441	Gemcitabine	1	1	1	1	TRUE	1	700
DB00322	Floxuridine	1	1	1	0	TRUE	1	700
DB01204	Mitoxantrone	1	1	1	1	TRUE	0.99	700
DB00619	Imatinib	1	1	1	0	TRUE	0.99	700
DB09079	Nintedanib	1	1	1	0	TRUE	0.99	700
DB00530	Erlotinib	1	1	1	0	TRUE	0.99	700
DB05294	Vandetanib	1	1	1	0	TRUE	0.99	700
DB00236	Pipobroman	1	0	0	0	TRUE	0.99	129
DB11828	Neratinib	0	0	1	0	TRUE	0.99	700
DB12001	Abemaciclib	0	0	1	0	TRUE	0.99	700
DB01128	Bicalutamide	1	1	1	1	TRUE	0.99	700
DB01268	Sunitinib	1	1	1	0	TRUE	0.99	700
DB08865	Crizotinib	1	0	1	0	TRUE	0.99	700
DB08895	Tofacitinib	1	0	0	0	TRUE	0.99	490
DB01262	Decitabine	1	1	1	0	TRUE	0.99	700
DB06769	Bendamustine	1	1	1	1	TRUE	0.99	700
DB08828	Vismodegib	1	1	1	0	TRUE	0.99	700
DB01590	Everolimus	1	1	1	0	TRUE	0.99	700
DB00631	Clofarabine	1	1	1	0	TRUE	0.99	700
DB00276	Amsacrine	1	0	0	0	TRUE	0.99	521
DB06772	Cabazitaxel	1	1	1	0	TRUE	0.99	700
DB01073	Fludarabine	1	0	0	0	TRUE	0.99	536
DB00188	Bortezomib	1	1	1	0	TRUE	0.99	700
DB06176	Romidepsin	1	1	1	0	TRUE	0.99	683
DB00544	Fluorouracil	1	1	1	1	TRUE	0.99	700
DB06589	Pazopanib	1	1	1	0	TRUE	0.99	700
DB00432	Trifluridine	1	1	1	0	TRUE	0.99	700
DB01005	Hydroxyurea	1	1	1	1	TRUE	0.99	700
DB00480	Lenalidomide	1	1	1	0	TRUE	0.99	700
DB02546	Vorinostat	1	1	1	0	TRUE	0.99	700
DB01206	Lomustine	1	1	1	0	TRUE	0.99	700
DB01248	Docetaxel	1	1	1	1	TRUE	0.99	700
DB05273	Samarium (153Sm) lexidronam	0	0	1	0	TRUE	0.99	134
DB00773	Etoposide	1	1	1	1	TRUE	0.99	700
DB09281	Magnesium Trisilicate	0	0	0	0	FALSE	0.99	134
DB01168	Procarbazine	1	1	1	1	TRUE	0.98	581
DB08881	Vemurafenib	1	0	1	0	TRUE	0.98	700
DB00858	Drostanolone	0	0	1	0	TRUE	0.98	700
DB06595	Midostaurin	1	0	1	0	TRUE	0.98	700
DB08875	Cabozantinib	1	1	1	0	TRUE	0.98	700
DB08896	Regorafenib	1	1	1	0	TRUE	0.98	700
DB00317	Gefitinib	1	1	1	0	TRUE	0.98	700
DB00642	Pemetrexed	1	1	1	0	TRUE	0.98	700
DB00928	Azacitidine	1	0	1	0	TRUE	0.98	700
DB00621	Oxandrolone	0	0	0	0	FALSE	0.98	700
DB00445	Epirubicin	1	1	1	1	TRUE	0.98	700
DB00997	Doxorubicin	1	1	1	1	TRUE	0.98	700
DB05015	Belinostat	1	1	1	0	TRUE	0.98	700
DB00978	Lomefloxacin	1	0	0	0	TRUE	0.98	576
DB09078	Lenvatinib	1	1	1	0	TRUE	0.98	700
DB00779	Nalidixic Acid	1	0	0	0	TRUE	0.97	601
DB00982	Isotretinoin	0	0	0	1	TRUE	0.97	654
DB08880	Teriflunomide	1	0	0	0	TRUE	0.97	481
DB09143	Sonidegib	1	1	1	0	TRUE	0.97	700
DB04868	Nilotinib	1	1	1	0	TRUE	0.97	700
DB11255	Chromium picolinate	0	0	0	0	FALSE	0.97	700
DB00817	Rosoxacin	0	0	0	0	FALSE	0.97	700
DB01099	Flucytosine	0	0	0	0	FALSE	0.97	700
DB00541	Vincristine	1	1	1	1	TRUE	0.97	700
DB11581	Venetoclax	1	1	1	0	TRUE	0.97	271
DB00755	Tretinoin	1	1	1	1	TRUE	0.97	700
DB11363	Alectinib	1	1	1	0	TRUE	0.97	700
DB01259	Lapatinib	1	0	1	0	TRUE	0.97	700
DB04815	Clioquinol	0	0	0	0	FALSE	0.97	700
DB01234	Dexamethasone	1	1	1	1	TRUE	0.96	700
DB00523	Alitretinoin	1	0	1	0	TRUE	0.96	700
DB04572	Thiotepa	1	1	1	0	TRUE	0.96	700
DB08974	Flubendazole	0	0	0	0	FALSE	0.96	271
DB05239	Cobimetinib	1	1	1	0	TRUE	0.96	700
DB09063	Ceritinib	1	0	1	0	TRUE	0.96	700
DB00888	Mechlorethamine	1	1	1	0	TRUE	0.96	700
DB06771	Besifloxacin	1	0	0	0	TRUE	0.96	663
DB12332	Rucaparib	1	0	1	0	TRUE	0.96	700
DB00515	Cisplatin	1	1	1	0	TRUE	0.95	700
DB01229	Paclitaxel	1	1	1	1	TRUE	0.95	700
DB12483	Copanlisib	0	0	1	0	TRUE	0.95	700
DB01420	Testosterone Propionate	0	1	1	0	TRUE	0.95	700
DB09509	Deferoxamine	0	0	0	0	FALSE	0.95	130
DB00291	Chlorambucil	1	1	1	1	TRUE	0.95	700
DB06710	Methyltestosterone	1	1	1	0	TRUE	0.95	700
DB00487	Pefloxacin	1	0	0	0	TRUE	0.95	631
DB01013	Clobetasol propionate	0	0	0	0	FALSE	0.95	700
DB01047	Fluocinonide	0	1	1	0	TRUE	0.95	700
DB00987	Cytarabine	1	1	1	1	TRUE	0.95	700
DB08983	Etofibrate	0	0	0	0	FALSE	0.95	134
DB00444	Teniposide	1	1	1	1	TRUE	0.95	700
DB00675	Tamoxifen	1	1	1	1	TRUE	0.95	700
DB06696	Arbekacin	0	0	0	0	FALSE	0.94	700
DB06287	Temsirolimus	1	1	1	0	TRUE	0.94	700
DB00205	Pyrimethamine	0	0	0	0	FALSE	0.94	700
DB06816	Pyrvinium	0	0	0	0	FALSE	0.94	700
DB01143	Amifostine	0	0	1	1	TRUE	0.94	700
DB01006	Letrozole	1	0	1	1	TRUE	0.94	700
DB00443	Betamethasone	0	1	1	1	TRUE	0.94	700
DB00570	Vinblastine	1	1	1	1	TRUE	0.93	700
DB00380	Dexrazoxane	1	0	0	0	TRUE	0.93	517
DB04967	Lucanthone	0	0	0	0	FALSE	0.93	700
DB00467	Enoxacin	1	0	0	0	TRUE	0.93	608
DB06813	Pralatrexate	1	1	1	0	TRUE	0.93	700
DB00762	Irinotecan	1	1	1	1	TRUE	0.93	700
DB11737	Icotinib	0	0	1	0	TRUE	0.93	700
DB00834	Mifepristone	0	0	0	0	FALSE	0.93	700
DB13145	Nedaplatin	1	0	0	0	TRUE	0.93	545
DB00885	Pemirolast	0	0	0	0	FALSE	0.92	700
DB06713	Norelgestromin	0	0	0	0	FALSE	0.92	700
DB00947	Fulvestrant	1	0	1	0	TRUE	0.92	700
DB00255	Diethylstilbestrol	1	0	0	0	TRUE	0.92	375
DB00307	Bexarotene	1	1	1	0	TRUE	0.92	700
DB08912	Dabrafenib	1	1	1	0	TRUE	0.92	700
DB09283	Trapidil	0	0	0	0	FALSE	0.92	700
DB06803	Niclosamide	0	0	0	0	FALSE	0.91	700
DB01008	Busulfan	1	1	1	0	TRUE	0.91	700
DB08818	Hyaluronic acid	0	0	0	0	FALSE	0.91	700
DB00293	Raltitrexed	1	0	0	0	TRUE	0.91	500
DB09054	Idelalisib	1	1	1	0	TRUE	0.91	700
DB01042	Melphalan	1	1	1	1	TRUE	0.91	700
DB08911	Trametinib	1	1	1	0	TRUE	0.9	700
DB11231	Lycopene	1	0	0	0	TRUE	0.9	488
DB04576	Fleroxacin	1	0	0	0	TRUE	0.9	663
DB00290	Bleomycin	1	1	1	1	TRUE	0.9	700
DB00749	Etodolac	0	0	0	0	FALSE	0.9	700
DB09094	Podophyllin	1	0	0	0	TRUE	0.9	207
DB09256	Tegafur	1	1	1	0	TRUE	0.9	700
DB04845	Ixabepilone	1	1	1	0	TRUE	0.9	658
DB08899	Enzalutamide	1	1	1	0	TRUE	0.9	700
DB00361	Vinorelbine	1	1	1	1	TRUE	0.9	700
DB00694	Daunorubicin	1	1	1	1	TRUE	0.89	700
DB04839	Cyproterone acetate	1	0	0	0	TRUE	0.89	612
DB11150	Barium sulfate	0	0	0	0	FALSE	0.89	700
DB00990	Exemestane	1	0	1	1	TRUE	0.89	700
DB00873	Loteprednol	0	0	0	0	FALSE	0.89	700
DB08906	Fluticasone furoate	0	0	0	0	FALSE	0.89	700
DB00877	Sirolimus	1	1	1	0	TRUE	0.89	700
DB00846	Flurandrenolide	0	1	0	0	TRUE	0.89	640
DB00591	Fluocinolone Acetonide	0	1	1	0	TRUE	0.89	700
DB06786	Halcinonide	0	1	1	0	TRUE	0.88	700
DB01196	Estramustine	1	1	1	0	TRUE	0.88	700
DB01333	Cefradine	0	0	0	0	FALSE	0.88	700
DB00648	Mitotane	1	1	1	0	TRUE	0.88	700
DB00482	Celecoxib	0	0	0	0	FALSE	0.88	700
DB00783	Estradiol	0	1	1	0	TRUE	0.88	700
DB00603	Medroxyprogesterone acetate	1	1	1	0	TRUE	0.87	700
DB00351	Megestrol acetate	1	1	1	1	TRUE	0.87	700
DB01155	Gemifloxacin	1	0	0	0	TRUE	0.87	604
DB01157	Trimetrexate	1	0	0	0	TRUE	0.87	556
DB09327	Tegafur-uracil	1	0	0	0	TRUE	0.87	700
DB00710	Ibandronate	0	0	0	0	FALSE	0.87	700
DB00253	Medrysone	0	0	0	0	FALSE	0.87	700
DB11140	Chromium Cr-51	0	0	0	0	FALSE	0.87	688
DB00984	Nandrolone phenpropionate	0	0	0	0	FALSE	0.86	700
DB00262	Carmustine	1	1	1	1	TRUE	0.86	700
DB08943	Isoconazole	0	0	0	0	FALSE	0.86	134
DB01495	Dichloralphenazone	0	0	0	0	FALSE	0.86	319
DB01208	Sparfloxacin	1	0	0	0	TRUE	0.86	646
DB06781	Difluprednate	0	0	0	0	FALSE	0.86	700
DB06603	Panobinostat	1	1	1	0	TRUE	0.86	700
DB00309	Vindesine	1	1	1	0	TRUE	0.86	700
DB09146	Iron saccharate	0	0	0	0	FALSE	0.86	271
DB00993	Azathioprine	1	0	0	0	TRUE	0.86	456
DB08971	Fluocortolone	0	0	0	0	FALSE	0.86	668
DB08916	Afatinib	1	1	1	0	TRUE	0.85	700
DB00459	Acitretin	0	0	0	1	TRUE	0.85	422
DB05812	Abiraterone	1	1	0	0	TRUE	0.85	642
DB00620	Triamcinolone	0	1	1	1	TRUE	0.85	700
DB09102	Daclatasvir	0	0	0	0	FALSE	0.85	319
DB01177	Idarubicin	1	1	1	0	TRUE	0.85	700
DB11239	Aluminum sulfate	0	0	0	0	FALSE	0.84	700
DB01185	Fluoxymesterone	0	1	1	0	TRUE	0.84	700
DB00050	Cetrorelix	0	0	0	0	FALSE	0.84	700
DB09502	Fludeoxyglucose F-18	0	0	0	0	FALSE	0.84	700
DB00665	Nilutamide	1	1	1	1	TRUE	0.84	700
DB11921	Deflazacort	0	0	0	0	FALSE	0.83	700
DB01217	Anastrozole	1	1	1	1	TRUE	0.83	700
DB00717	Norethisterone	0	0	0	0	FALSE	0.83	700
DB01428	Oxybenzone	0	0	0	0	FALSE	0.83	700
DB00563	Methotrexate	1	1	1	1	TRUE	0.83	700
DB00369	Cidofovir	0	0	0	0	FALSE	0.82	700
DB00399	Zoledronic acid	0	1	1	0	TRUE	0.82	700
DB01126	Dutasteride	0	0	0	0	FALSE	0.82	700
DB01280	Nelarabine	1	1	1	0	TRUE	0.82	700
DB08910	Pomalidomide	1	1	1	0	TRUE	0.82	700
DB00588	Fluticasone propionate	0	1	1	0	TRUE	0.82	700
DB01583	Liotrix	0	0	0	0	FALSE	0.82	700
DB01051	Novobiocin	0	0	0	0	FALSE	0.82	700
DB00823	Ethynodiol diacetate	0	0	0	0	FALSE	0.82	700
DB00827	Cinoxacin	1	0	0	0	TRUE	0.81	663
DB00526	Oxaliplatin	1	1	1	1	TRUE	0.81	700
DB00263	Sulfisoxazole	0	0	0	0	FALSE	0.81	700
DB05245	Silver sulfadiazine	0	0	0	0	FALSE	0.81	700
DB11619	Gestrinone	0	0	0	0	FALSE	0.81	700
DB11168	Calcium threonate	0	0	0	0	FALSE	0.81	700
DB00811	Ribavirin	0	0	0	0	FALSE	0.8	700
DB06243	Eflornithine	1	0	0	0	TRUE	0.8	401
DB00879	Emtricitabine	0	0	0	0	FALSE	0.8	700
DB00547	Desoximetasone	0	1	1	0	TRUE	0.8	700
DB00180	Flunisolide	0	0	0	0	FALSE	0.79	700
DB00644	Gonadorelin	0	0	0	0	FALSE	0.79	700
DB00970	Dactinomycin	1	1	1	1	TRUE	0.79	700
DB01055	Mimosine	0	0	0	0	FALSE	0.78	700
DB02709	Resveratrol	1	0	0	0	TRUE	0.78	444
DB00895	Benzylpenicilloyl Polylysine	0	0	0	0	FALSE	0.78	700
DB01367	Rasagiline	0	0	0	0	FALSE	0.78	700
DB11323	Glycol salicylate	0	0	0	0	FALSE	0.77	319
DB00136	Calcitriol	0	0	0	0	FALSE	0.77	700
DB01611	Hydroxychloroquine	0	0	0	0	FALSE	0.76	700
DB05013	Ingenol Mebutate	0	0	0	0	FALSE	0.76	700
DB04743	Nimesulide	0	0	0	0	FALSE	0.75	700
DB00158	Folic Acid	0	0	0	0	FALSE	0.75	700
DB00135	L-Tyrosine	0	0	0	0	FALSE	0.75	700
DB01265	Telbivudine	0	0	0	0	FALSE	0.75	700
DB01044	Gatifloxacin	1	0	0	0	TRUE	0.75	571
DB00643	Mebendazole	1	0	0	0	TRUE	0.75	526
DB09325	Sodium fluoride	0	0	0	0	FALSE	0.75	700
DB00499	Flutamide	1	1	1	0	TRUE	0.75	700
DB06193	Pixantrone	1	0	1	0	TRUE	0.75	319
DB02701	Nicotinamide	0	0	0	0	FALSE	0.74	700
DB09398	Sodium fluoride F-18	0	0	0	0	FALSE	0.74	658
DB00799	Tazarotene	0	0	0	0	FALSE	0.74	700
DB00337	Pimecrolimus	0	0	0	0	FALSE	0.74	700
DB08889	Carfilzomib	1	1	1	0	TRUE	0.74	700
DB09343	Tipiracil	0	1	1	0	TRUE	0.74	700
DB09166	Etizolam	0	0	0	0	FALSE	0.74	700
DB00531	Cyclophosphamide	1	1	1	0	TRUE	0.74	700
DB06805	Pentetate calcium trisodium	0	0	0	0	FALSE	0.74	700
DB00650	Leucovorin	0	0	1	0	TRUE	0.73	700
DB01410	Ciclesonide	0	0	0	0	FALSE	0.73	700
DB00324	Fluorometholone	0	0	0	0	FALSE	0.73	700
DB00331	Metformin	0	0	0	0	FALSE	0.72	700
DB09389	Norgestrel	0	0	0	0	FALSE	0.72	658
DB05109	Trabectedin	1	1	1	0	TRUE	0.72	700
DB09526	Hydroquinone	0	0	0	0	FALSE	0.72	700
DB00014	Goserelin	1	1	1	0	TRUE	0.72	700
DB06261	Hexaminolevulinate	0	0	0	0	FALSE	0.71	134
DB00396	Progesterone	0	1	1	0	TRUE	0.71	700
DB06810	Plicamycin	1	0	1	0	TRUE	0.71	700
DB01431	Allylestrenol	0	0	0	0	FALSE	0.71	700
DB01101	Capecitabine	1	1	1	1	TRUE	0.71	700
DB00240	Alclometasone	0	1	0	0	TRUE	0.71	663
DB09053	Ibrutinib	1	1	1	0	TRUE	0.71	700
DB11589	Neon	0	0	0	0	FALSE	0.7	271
DB00663	Flumethasone	0	1	0	0	TRUE	0.7	618
DB00896	Rimexolone	0	0	0	0	FALSE	0.7	700
DB00630	Alendronic acid	0	0	0	0	FALSE	0.7	700
DB11596	Levoleucovorin	0	0	1	0	TRUE	0.7	700
DB00894	Testolactone	1	1	1	0	TRUE	0.7	700
DB01380	Cortisone acetate	0	1	1	1	TRUE	0.7	700
DB00764	Mometasone	0	1	0	0	TRUE	0.69	614
DB00537	Ciprofloxacin	1	1	1	0	TRUE	0.69	700
DB00495	Zidovudine	0	0	0	0	FALSE	0.69	700
DB00220	Nelfinavir	0	0	0	0	FALSE	0.68	700
DB08867	Ulipristal	0	0	0	0	FALSE	0.68	700
DB00261	Anagrelide	1	0	1	0	TRUE	0.68	700
DB04575	Quinestrol	0	0	0	0	FALSE	0.68	700
DB00590	Doxazosin	0	0	0	0	FALSE	0.68	700
DB09322	Zinc sulfate	0	0	0	0	FALSE	0.67	700
DB09496	Octinoxate	0	0	0	0	FALSE	0.66	700
DB07776	Flavone	0	0	0	0	FALSE	0.66	700
DB09096	Benzoyl peroxide	0	0	0	0	FALSE	0.66	700
DB00210	Adapalene	0	0	0	0	FALSE	0.65	700
DB00223	Diflorasone	0	1	0	0	TRUE	0.65	621
DB00282	Pamidronate	1	1	1	1	TRUE	0.65	700
DB00769	Hydrocortamate	0	0	0	0	FALSE	0.65	700
DB09070	Tibolone	1	0	0	0	TRUE	0.65	573
DB00864	Tacrolimus	1	0	0	0	TRUE	0.65	480
DB00367	Levonorgestrel	0	0	0	0	FALSE	0.64	700
DB00271	Diatrizoate	0	0	0	0	FALSE	0.64	700
DB00687	Fludrocortisone	0	0	0	0	FALSE	0.64	700
DB06824	Triethylenetetramine	0	1	1	0	TRUE	0.64	700
DB03209	Oteracil	0	1	1	0	TRUE	0.64	700
DB00518	Albendazole	1	0	0	0	TRUE	0.64	484
DB01033	Mercaptopurine	1	1	1	1	TRUE	0.63	700
DB09115	Diiodohydroxyquinoline	0	0	0	0	FALSE	0.63	319
DB01384	Paramethasone	0	0	0	0	FALSE	0.63	700
DB00352	Tioguanine	1	1	1	1	TRUE	0.62	700
DB00688	Mycophenolate mofetil	1	0	0	0	TRUE	0.62	444
DB01395	Drospirenone	0	0	0	0	FALSE	0.62	700
DB09147	Ferric pyrophosphate	0	0	0	0	FALSE	0.62	134
DB01112	Cefuroxime	0	0	0	0	FALSE	0.62	700
DB09536	Titanium dioxide	0	0	0	0	FALSE	0.62	700
DB09110	Coenzyme M	0	1	1	1	TRUE	0.62	700
DB11219	Enzacamene	0	0	0	0	FALSE	0.61	683
DB00509	Dextrothyroxine	0	0	0	0	FALSE	0.61	700
DB08804	Nandrolone decanoate	0	0	0	0	FALSE	0.61	700
DB00686	Pentosan Polysulfate	0	0	0	0	FALSE	0.61	700
DB06778	Cupric sulfate	0	0	0	0	FALSE	0.61	700
DB00838	Clocortolone	0	1	0	0	TRUE	0.61	663
DB01137	Levofloxacin	1	0	0	0	TRUE	0.61	643
DB08905	Formestane	1	1	1	0	TRUE	0.6	700
DB09570	Ixazomib	1	1	1	0	TRUE	0.6	700
DB00406	Gentian Violet	0	0	0	0	FALSE	0.6	700
DB06715	Potassium Iodide	0	0	0	0	FALSE	0.6	581
DB06825	Triptorelin	1	0	1	0	TRUE	0.6	700
DB01275	Hydralazine	0	0	0	0	FALSE	0.6	700
DB00279	Liothyronine	0	1	1	0	TRUE	0.59	700
DB00106	Abarelix	1	0	0	0	TRUE	0.59	663
DB09267	Strontium ranelate	0	0	0	0	FALSE	0.59	700
DB06412	Oxymetholone	0	0	0	0	FALSE	0.58	700
DB00624	Testosterone	0	1	1	0	TRUE	0.58	700
DB01264	Darunavir	0	0	0	0	FALSE	0.58	700
DB11071	Phenyl salicylate	0	0	0	0	FALSE	0.57	700
DB08873	Boceprevir	0	0	0	0	FALSE	0.56	700
DB00943	Zalcitabine	0	0	0	0	FALSE	0.56	700
DB01041	Thalidomide	1	1	1	0	TRUE	0.56	700
DB01059	Norfloxacin	1	1	1	0	TRUE	0.56	700
DB05990	Obeticholic acid	0	0	0	0	FALSE	0.56	700
DB11336	Kinetin	0	0	0	0	FALSE	0.55	700
DB01878	Benzophenone	0	0	0	0	FALSE	0.55	700
DB00169	Cholecalciferol	0	0	0	0	FALSE	0.55	700
DB00218	Moxifloxacin	1	0	0	0	TRUE	0.54	539
DB09123	Dienogest	1	0	0	0	TRUE	0.54	486
DB00553	Methoxsalen	0	1	1	1	TRUE	0.54	700
DB00470	Dronabinol	0	0	0	0	FALSE	0.53	700
DB08868	Fingolimod	1	0	0	0	TRUE	0.53	445
DB01111	Colistimethate	0	0	0	0	FALSE	0.53	581
DB06690	Nitrous oxide	0	0	0	0	FALSE	0.53	700
DB00605	Sulindac	1	0	0	0	TRUE	0.53	501
DB12328	Cantharidin	0	0	0	0	FALSE	0.52	700
DB11586	Asunaprevir	0	0	0	0	FALSE	0.52	319
DB11160	Phenyltoloxamine	0	0	0	0	FALSE	0.51	581
DB00385	Valrubicin	1	1	1	0	TRUE	0.51	700
DB04574	Estrone sulfate	0	0	0	0	FALSE	0.51	700
DB00313	Valproic Acid	0	0	0	0	FALSE	0.51	700
DB09321	Zinc oxide	0	0	0	0	FALSE	0.51	700
DB00641	Simvastatin	0	0	0	0	FALSE	0.51	700
DB00346	Alfuzosin	0	0	0	0	FALSE	0.51	700
DB04942	Tamibarotene	0	1	1	0	TRUE	0.51	700
DB06410	Doxercalciferol	0	0	0	0	FALSE	0.5	700
DB09257	Gimeracil	0	1	1	0	TRUE	0.5	700
DB00600	Monobenzone	0	0	0	0	FALSE	0.49	700
DB01413	Cefepime	0	0	0	0	FALSE	0.49	700
DB09205	Moxisylyte	0	0	0	0	FALSE	0.49	581
DB06654	Safinamide	0	0	0	0	FALSE	0.49	700
DB01222	Budesonide	0	0	0	0	FALSE	0.49	700
DB00884	Risedronate	0	0	0	0	FALSE	0.49	700
DB01396	Digitoxin	0	0	0	0	FALSE	0.49	700
DB09236	Lacidipine	0	0	0	0	FALSE	0.48	700
DB01216	Finasteride	0	0	0	0	FALSE	0.48	700
DB08934	Sofosbuvir	0	0	0	0	FALSE	0.48	271
DB06784	Gallium citrate Ga 67	0	0	0	0	FALSE	0.48	271
DB06401	Bazedoxifene	0	0	0	0	FALSE	0.47	700
DB00814	Meloxicam	0	0	0	0	FALSE	0.47	700
DB06290	Simeprevir	0	0	0	0	FALSE	0.47	271
DB00455	Loratadine	0	0	0	0	FALSE	0.47	700
DB01260	Desonide	0	1	1	0	TRUE	0.47	700
DB00173	Adenine	0	0	0	0	FALSE	0.47	700
DB00227	Lovastatin	0	0	0	0	FALSE	0.47	700
DB06699	Degarelix	1	0	1	0	TRUE	0.46	700
DB08993	Enviomycin	0	0	0	0	FALSE	0.46	124
DB00633	Dexmedetomidine	0	0	0	0	FALSE	0.46	700
DB00503	Ritonavir	0	0	0	0	FALSE	0.46	700
DB00576	Sulfamethizole	0	0	0	0	FALSE	0.46	319
DB04272	Citric Acid	0	0	0	0	FALSE	0.46	700
DB00353	Methylergometrine	0	0	0	0	FALSE	0.45	700
DB02513	Thymol	0	0	0	0	FALSE	0.45	700
DB00481	Raloxifene	0	0	1	0	TRUE	0.44	700
DB00635	Prednisone	1	1	1	1	TRUE	0.44	700
DB06718	Stanozolol	0	0	0	0	FALSE	0.44	700
DB00860	Prednisolone	1	1	1	1	TRUE	0.44	700
DB00539	Toremifene	1	1	1	0	TRUE	0.44	700
DB06799	Methenamine	0	0	0	0	FALSE	0.44	581
DB11304	Phenoxyethanol	0	0	0	0	FALSE	0.44	319
DB00498	Phenindione	0	0	0	0	FALSE	0.44	700
DB01034	Cerulenin	0	0	0	0	FALSE	0.44	700
DB11092	Stannous fluoride	0	0	0	0	FALSE	0.43	581
DB00501	Cimetidine	0	1	0	0	TRUE	0.43	461
DB12243	Edaravone	0	0	0	0	FALSE	0.43	700
DB04789	5-methyltetrahydrofolic acid	0	0	0	0	FALSE	0.43	700
DB11256	Levomefolic acid	0	0	0	0	FALSE	0.43	700
DB09516	Mequinol	1	0	0	0	TRUE	0.43	627
DB01133	Tiludronic acid	0	0	0	0	FALSE	0.43	700
DB01708	Prasterone	0	0	0	0	FALSE	0.42	700
DB04877	Voacamine	0	0	0	0	FALSE	0.42	700
DB00957	Norgestimate	0	0	0	0	FALSE	0.42	700
DB09083	Ivabradine	0	0	0	0	FALSE	0.42	700
DB01118	Amiodarone	0	0	0	0	FALSE	0.42	700
DB05260	Gallium nitrate	1	0	0	0	TRUE	0.42	444
DB00778	Roxithromycin	0	0	0	0	FALSE	0.42	700
DB00179	Masoprocol	1	0	0	0	TRUE	0.42	496
DB01620	Pheniramine	0	0	0	0	FALSE	0.42	700
DB00303	Ertapenem	0	0	0	0	FALSE	0.42	700
DB09101	Elvitegravir	0	0	0	0	FALSE	0.42	319
DB01108	Trilostane	1	0	0	0	TRUE	0.41	576
DB11098	Potassium bicarbonate	0	0	0	0	FALSE	0.41	271
DB00153	Ergocalciferol	0	0	0	0	FALSE	0.41	700
DB01399	Salsalate	0	0	0	0	FALSE	0.41	700
DB00798	Gentamicin	0	0	0	0	FALSE	0.41	700
DB00400	Griseofulvin	0	0	0	0	FALSE	0.4	700
DB06804	Nonoxynol-9	0	0	0	0	FALSE	0.4	700
DB11296	Prezatide	0	0	0	0	FALSE	0.4	134
DB00816	Orciprenaline	0	0	0	0	FALSE	0.4	700
DB06774	Capsaicin	0	0	0	0	FALSE	0.4	700
DB01088	Iloprost	0	0	0	0	FALSE	0.4	700
DB09129	Chromic chloride	0	0	0	0	FALSE	0.4	672
DB09120	Zucapsaicin	0	0	0	0	FALSE	0.4	658
DB00746	Deferoxamine	0	0	0	0	FALSE	0.4	700
DB01164	Calcium Chloride	0	0	0	0	FALSE	0.39	700
DB00244	Mesalazine	0	0	0	0	FALSE	0.39	700
DB01326	Cefamandole	0	0	0	0	FALSE	0.39	319
DB09498	Strontium chloride Sr-89	0	0	0	0	FALSE	0.39	299
DB11157	Anthralin	0	0	0	0	FALSE	0.39	700
DB00156	L-Threonine	0	0	0	0	FALSE	0.39	700
DB00857	Terbinafine	0	0	0	0	FALSE	0.38	700
DB01053	Benzylpenicillin	0	0	0	0	FALSE	0.38	700
DB00738	Pentamidine	0	0	0	0	FALSE	0.38	700
DB01130	Prednicarbate	0	1	1	0	TRUE	0.38	700
DB01004	Ganciclovir	0	0	0	0	FALSE	0.38	700
DB04335	Inosine	0	0	0	0	FALSE	0.38	700
DB12965	Silver	0	0	0	0	FALSE	0.38	700
DB06736	Aceclofenac	0	0	0	0	FALSE	0.38	700
DB01094	Hesperetin	0	0	0	0	FALSE	0.38	700
DB08946	Iopanoic acid	0	0	0	0	FALSE	0.37	700
DB00892	Oxybuprocaine	0	0	0	0	FALSE	0.37	700
DB01145	Sulfoxone	0	0	0	0	FALSE	0.37	700
DB00821	Carprofen	0	0	0	0	FALSE	0.37	700
DB01119	Diazoxide	0	1	1	0	TRUE	0.37	700
DB00357	Aminoglutethimide	1	1	1	0	TRUE	0.37	700
DB09421	Protirelin	0	0	0	0	FALSE	0.37	700
DB09418	Potassium perchlorate	0	0	0	0	FALSE	0.37	581
DB09220	Nicorandil	0	0	0	0	FALSE	0.36	700
DB09289	Tianeptine	0	0	0	0	FALSE	0.36	700
DB00440	Trimethoprim	0	0	0	0	FALSE	0.36	700
DB01357	Mestranol	0	0	0	0	FALSE	0.36	700
DB06782	Dimercaprol	0	0	0	0	FALSE	0.36	700
DB11135	Selenium	0	0	0	0	FALSE	0.35	700
DB09144	Uridine triacetate	0	0	0	0	FALSE	0.35	700
DB00373	Timolol	0	0	0	1	TRUE	0.35	487
DB00756	Hexachlorophene	0	0	0	0	FALSE	0.35	700
DB11068	Selenic acid	0	0	0	0	FALSE	0.35	700
DB00741	Hydrocortisone	0	1	1	0	TRUE	0.35	700
DB00887	Bumetanide	0	0	0	0	FALSE	0.35	700
DB09132	Gadoteric acid	0	0	0	0	FALSE	0.35	134
DB00394	Beclomethasone dipropionate	0	0	0	0	FALSE	0.35	700
DB09138	Technetium Tc-99m medronate	0	0	0	0	FALSE	0.35	134
DB00955	Netilmicin	0	0	0	0	FALSE	0.35	700
DB01581	Sulfamerazine	0	0	0	0	FALSE	0.35	134
DB09274	Artesunate	0	0	0	0	FALSE	0.34	700
DB00882	Clomifene	0	0	0	0	FALSE	0.34	658
DB13257	Ferrous sulfate	0	0	0	0	FALSE	0.34	271
DB04786	Suramin	1	0	0	0	TRUE	0.34	431
DB06788	Histrelin	1	0	1	0	TRUE	0.34	319
DB00239	Oxiconazole	0	0	0	0	FALSE	0.33	700
DB00608	Chloroquine	0	0	0	0	FALSE	0.33	700
DB00822	Disulfiram	0	0	0	0	FALSE	0.33	700
DB00914	Phenformin	0	0	0	0	FALSE	0.33	700
DB00614	Furazolidone	0	0	0	0	FALSE	0.33	700
DB01082	Streptomycin	0	0	0	0	FALSE	0.33	700
DB00724	Imiquimod	1	1	1	1	TRUE	0.33	700
DB01025	Amlexanox	0	0	0	0	FALSE	0.33	700
DB01232	Saquinavir	0	0	0	0	FALSE	0.33	700
DB11180	Tetrofosmin	0	0	0	0	FALSE	0.33	134
DB00421	Spironolactone	0	0	0	0	FALSE	0.33	700
DB06202	Lasofoxifene	0	0	0	0	FALSE	0.33	700
DB01026	Ketoconazole	0	0	0	1	TRUE	0.32	505
DB00249	Idoxuridine	0	0	0	0	FALSE	0.32	700
DB00296	Ropivacaine	0	0	0	0	FALSE	0.32	700
DB00995	Auranofin	0	0	0	0	FALSE	0.32	700
DB04339	Carbocisteine	0	0	0	0	FALSE	0.32	700
DB01393	Bezafibrate	0	0	0	0	FALSE	0.32	700
DB00294	Etonogestrel	0	0	0	0	FALSE	0.32	700
DB11091	Hydrogen peroxide	0	0	0	0	FALSE	0.32	700
DB06663	Pasireotide	0	0	0	0	FALSE	0.32	700
DB01070	Dihydrotachysterol	0	0	0	0	FALSE	0.32	700
DB01223	Aminophylline	0	0	0	0	FALSE	0.32	700
DB00977	Ethinyl Estradiol	0	0	0	0	FALSE	0.32	700
DB09031	Miltefosine	1	0	0	0	TRUE	0.32	582
DB01103	Quinacrine	1	0	0	0	TRUE	0.32	417
DB00513	Aminocaproic Acid	0	0	0	0	FALSE	0.31	700
DB06809	Plerixafor	1	1	1	0	TRUE	0.31	700
DB00876	Eprosartan	0	0	0	0	FALSE	0.31	700
DB11575	Grazoprevir	0	0	0	0	FALSE	0.31	271
DB09153	Sodium Chloride	0	0	0	0	FALSE	0.31	700
DB00760	Meropenem	0	0	0	0	FALSE	0.31	581
DB00907	Cocaine	0	0	0	0	FALSE	0.31	700
DB00632	Docosanol	0	0	0	0	FALSE	0.31	700
DB00525	Tolnaftate	0	0	0	0	FALSE	0.3	700
DB00288	Amcinonide	0	1	1	0	TRUE	0.3	700
DB09407	Magnesium chloride	0	0	0	0	FALSE	0.3	700
DB01261	Sitagliptin	0	0	0	0	FALSE	0.3	700
DB00207	Azithromycin	0	0	0	0	FALSE	0.3	700
DB00437	Allopurinol	0	0	0	0	FALSE	0.3	700
DB09039	Eliglustat	0	0	0	0	FALSE	0.3	700
DB00536	Guanidine	0	0	0	0	FALSE	0.3	700
DB00438	Ceftazidime	0	0	0	0	FALSE	0.29	700
DB11184	Oftasceine	0	0	0	0	FALSE	0.29	700
DB00389	Carbimazole	0	0	0	0	FALSE	0.29	700
DB06764	Tetryzoline	0	0	0	0	FALSE	0.29	700
DB09021	Benzoctamine	0	0	0	0	FALSE	0.29	700
DB06792	Lanthanum carbonate	0	0	0	0	FALSE	0.29	271
DB00744	Zileuton	0	0	0	0	FALSE	0.29	700
DB11263	Polydatin	0	0	0	0	FALSE	0.29	700
DB00091	Cyclosporine	1	0	0	1	TRUE	0.29	397
DB01092	Ouabain	0	0	0	0	FALSE	0.29	700
DB09014	Captodiame	0	0	0	0	FALSE	0.28	700
DB00428	Streptozocin	1	0	1	1	TRUE	0.28	700
DB00163	Vitamin E	0	0	0	0	FALSE	0.28	700
DB01172	Kanamycin	0	0	0	0	FALSE	0.28	700
DB00196	Fluconazole	0	0	0	0	FALSE	0.28	700
DB00720	Clodronic Acid	0	0	0	0	FALSE	0.28	700
DB00362	Anidulafungin	0	0	0	0	FALSE	0.28	581
DB06151	Acetylcysteine	0	0	0	0	FALSE	0.28	700
DB03843	Formaldehyde	0	0	0	0	FALSE	0.28	700
DB01406	Danazol	0	0	0	0	FALSE	0.28	700
DB11183	Light green sf yellowish	0	0	0	0	FALSE	0.28	134
DB00456	Cefalotin	0	0	0	0	FALSE	0.27	700
DB00740	Riluzole	0	0	0	0	FALSE	0.27	700
DB00175	Pravastatin	0	0	0	0	FALSE	0.27	700
DB06211	Doripenem	0	0	0	0	FALSE	0.27	581
DB00923	Ceforanide	0	0	0	0	FALSE	0.27	271
DB01356	Lithium	0	0	0	0	FALSE	0.27	700
DB02325	Isopropyl Alcohol	0	0	0	0	FALSE	0.27	700
DB00900	Didanosine	0	0	0	0	FALSE	0.27	700
DB04854	Febuxostat	0	0	0	0	FALSE	0.27	700
DB01097	Leflunomide	1	0	0	0	TRUE	0.27	431
DB00474	Methohexital	0	0	0	0	FALSE	0.27	700
DB00910	Paricalcitol	0	0	0	0	FALSE	0.27	700
DB09342	Propoxycaine	0	0	0	0	FALSE	0.27	134
DB03619	Deoxycholic Acid	0	0	0	0	FALSE	0.27	700
DB00992	Methyl aminolevulinate	1	0	0	0	TRUE	0.27	431
DB01141	Micafungin	0	0	0	0	FALSE	0.27	700
DB01407	Clenbuterol	0	0	0	0	FALSE	0.26	700
DB00681	Amphotericin B	0	0	0	0	FALSE	0.26	700
DB00890	Dienestrol	0	0	0	0	FALSE	0.26	700
DB11342	Aluminum oxide	0	0	0	0	FALSE	0.26	581
DB06785	Ganirelix	0	0	0	0	FALSE	0.26	700
DB09156	Iopromide	0	0	0	0	FALSE	0.26	134
DB00435	Nitric Oxide	0	0	0	0	FALSE	0.26	700
DB00825	Menthol	0	0	0	0	FALSE	0.26	700
DB00781	Polymyxin B Sulfate	0	0	0	0	FALSE	0.26	658
DB00945	Acetylsalicylic acid	0	0	0	0	FALSE	0.26	700
DB09041	Tavaborole	0	0	0	0	FALSE	0.26	700
DB00916	Metronidazole	0	0	0	0	FALSE	0.26	700
DB00117	Histidine	0	0	0	0	FALSE	0.26	700
DB04930	Permethrin	0	0	0	0	FALSE	0.25	700
DB00403	Ceruletide	0	0	0	0	FALSE	0.25	700
DB00213	Pantoprazole	0	1	0	0	TRUE	0.25	504
DB09230	Azelnidipine	0	0	0	0	FALSE	0.25	700
DB01015	Sulfamethoxazole	0	0	0	0	FALSE	0.25	700
DB09459	Tartaric acid	0	0	0	0	FALSE	0.25	700
DB01340	Cilazapril	0	0	0	0	FALSE	0.25	700
DB02187	Equilin	0	0	0	0	FALSE	0.25	700
DB01235	Levodopa	0	0	0	0	FALSE	0.25	700
DB11155	Triclocarban	0	0	0	0	FALSE	0.25	581
DB00131	Adenosine monophosphate	0	0	0	0	FALSE	0.25	700
DB01074	Perhexiline	0	0	0	0	FALSE	0.25	700
DB08797	Salicylamide	0	0	0	0	FALSE	0.25	700
DB01132	Pioglitazone	0	0	0	0	FALSE	0.25	700
DB00183	Pentagastrin	0	0	0	0	FALSE	0.25	700
DB00654	Latanoprost	0	0	0	0	FALSE	0.24	700
DB01093	Dimethyl sulfoxide	0	0	0	0	FALSE	0.24	700
DB04951	Pirfenidone	1	0	0	0	TRUE	0.24	449
DB04938	Ospemifene	0	0	0	0	FALSE	0.24	700
DB00578	Carbenicillin	0	0	0	0	FALSE	0.24	700
DB00948	Mezlocillin	0	0	0	0	FALSE	0.24	700
DB00554	Piroxicam	0	0	0	0	FALSE	0.24	700
DB01165	Ofloxacin	1	1	1	0	TRUE	0.24	700
DB04573	Estriol	0	0	0	0	FALSE	0.24	700
DB00659	Acamprosate	0	0	0	0	FALSE	0.24	700
DB09065	Cobicistat	0	0	0	0	FALSE	0.24	700
DB00328	Indomethacin	0	0	0	0	FALSE	0.24	700
DB01048	Abacavir	0	0	0	0	FALSE	0.24	700
DB08981	Fenbufen	0	0	0	0	FALSE	0.23	700
DB01601	Lopinavir	0	0	0	0	FALSE	0.23	700
DB02300	Calcipotriol	1	0	0	0	TRUE	0.23	473
DB01024	Mycophenolic acid	1	0	0	0	TRUE	0.23	492
DB00552	Pentostatin	1	1	1	1	TRUE	0.23	700
DB00698	Nitrofurantoin	0	0	0	0	FALSE	0.23	700
DB06267	Udenafil	0	0	0	0	FALSE	0.23	700
DB00550	Propylthiouracil	0	0	0	0	FALSE	0.23	700
DB00548	Azelaic Acid	1	0	0	0	TRUE	0.23	546
DB13155	Esculin	0	0	0	0	FALSE	0.23	690
DB04552	Niflumic Acid	0	0	0	0	FALSE	0.22	700
DB11123	Hypochlorite	0	0	0	0	FALSE	0.22	700
DB01224	Quetiapine	0	0	0	0	FALSE	0.22	700
DB11145	Oxyquinoline	0	0	0	0	FALSE	0.22	700
DB01020	Isosorbide Mononitrate	0	0	0	0	FALSE	0.22	700
DB00655	Estrone	0	0	0	0	FALSE	0.22	700
DB11127	Selenious acid	0	0	0	0	FALSE	0.22	700
DB00792	Tripelennamine	0	0	0	0	FALSE	0.22	700
DB00615	Rifabutin	0	0	0	0	FALSE	0.22	700
DB08965	Fusafungine	0	0	0	0	FALSE	0.22	134
DB01154	Thiamylal	0	0	0	0	FALSE	0.22	700
DB07615	Tranilast	0	0	0	0	FALSE	0.22	700
DB00410	Mupirocin	0	0	0	0	FALSE	0.22	700
DB06794	Lodoxamide	0	0	0	0	FALSE	0.22	134
DB01076	Atorvastatin	0	0	0	0	FALSE	0.22	700
DB01011	Metyrapone	0	0	0	0	FALSE	0.22	700
DB04160	Pyrophosphoric acid	0	0	0	0	FALSE	0.22	700
DB00162	Vitamin A	1	0	0	0	TRUE	0.22	459
DB00843	Donepezil	0	0	0	0	FALSE	0.22	700
DB00479	Amikacin	0	0	0	0	FALSE	0.22	700
DB04931	Afamelanotide	0	0	0	0	FALSE	0.22	700
DB00806	Pentoxifylline	0	0	0	0	FALSE	0.22	700
DB00319	Piperacillin	0	0	0	0	FALSE	0.21	700
DB01091	Butenafine	0	0	0	0	FALSE	0.21	700
DB01156	Bupropion	0	0	0	0	FALSE	0.21	700
DB01236	Sevoflurane	0	0	0	0	FALSE	0.21	700
DB11364	Pidotimod	1	0	0	0	TRUE	0.21	543
DB00201	Caffeine	0	0	0	0	FALSE	0.21	700
DB09262	Imidafenacin	0	0	0	0	FALSE	0.21	700
DB11611	Lifitegrast	0	0	0	0	FALSE	0.21	700
DB08800	Chloropyramine	0	0	0	0	FALSE	0.21	700
DB03255	Phenol	0	0	0	0	FALSE	0.21	700
DB00733	Pralidoxime	0	0	0	0	FALSE	0.21	683
DB01606	Tazobactam	0	0	0	0	FALSE	0.21	668
DB00358	Mefloquine	0	0	0	0	FALSE	0.2	700
DB06203	Alogliptin	0	0	0	0	FALSE	0.2	700
DB08968	Fominoben	0	0	0	0	FALSE	0.2	271
DB01440	Gamma Hydroxybutyric Acid	0	0	0	0	FALSE	0.2	700
DB00649	Stavudine	0	0	0	0	FALSE	0.2	700
DB04794	Bifonazole	0	0	0	0	FALSE	0.2	700
DB00277	Theophylline	0	0	0	0	FALSE	0.2	700
DB01299	Sulfadoxine	0	0	0	0	FALSE	0.2	700
DB00898	Ethanol	0	0	0	0	FALSE	0.2	700
DB01423	Stepronin	0	0	0	0	FALSE	0.2	134
DB09272	Eluxadoline	0	0	0	0	FALSE	0.19	700
DB00118	Ademetionine	0	0	0	0	FALSE	0.19	700
DB01194	Brinzolamide	0	0	0	0	FALSE	0.19	700
DB00974	Edetic Acid	0	0	0	0	FALSE	0.19	700
DB00336	Nitrofural	0	0	0	0	FALSE	0.19	700
DB00927	Famotidine	0	0	0	0	FALSE	0.19	700
DB00152	Thiamine	0	0	0	0	FALSE	0.19	700
DB09020	Bisacodyl	0	0	0	0	FALSE	0.19	700
DB00170	Menadione	0	0	0	0	FALSE	0.19	700
DB01065	Melatonin	0	0	0	0	FALSE	0.19	700
DB01180	Rescinnamine	0	0	0	0	FALSE	0.19	700
DB01190	Clindamycin	0	0	0	0	FALSE	0.19	700
DB06196	Icatibant	0	0	0	0	FALSE	0.19	700
DB00983	Formoterol	0	0	0	0	FALSE	0.18	700
DB11164	Bicisate	0	0	0	0	FALSE	0.18	134
DB00259	Sulfanilamide	0	0	0	0	FALSE	0.18	700
DB01327	Cefazolin	0	0	0	0	FALSE	0.18	700
DB00114	Pyridoxal Phosphate	0	0	0	0	FALSE	0.18	700
DB01037	Selegiline	0	0	0	0	FALSE	0.18	700
DB00584	Enalapril	0	0	0	0	FALSE	0.18	700
DB00573	Fenoprofen	0	0	0	0	FALSE	0.18	700
DB13154	Parachlorophenol	0	0	0	0	FALSE	0.18	134
DB08808	Bupranolol	0	0	0	0	FALSE	0.18	700
DB08822	Azilsartan medoxomil	0	0	0	0	FALSE	0.18	700
DB08933	Luliconazole	0	0	0	0	FALSE	0.18	581
DB11085	Resorcinol	0	0	0	0	FALSE	0.18	700
DB00787	Aciclovir	0	0	0	0	FALSE	0.18	700
DB05521	Telaprevir	0	0	0	0	FALSE	0.18	700
DB08842	Acetylcarnitine	0	0	0	0	FALSE	0.18	700
DB06757	Manganese	0	0	0	0	FALSE	0.18	700
DB01220	Rifaximin	0	0	0	0	FALSE	0.18	700
DB00390	Digoxin	0	0	0	0	FALSE	0.18	700
DB00140	Riboflavin	0	0	0	0	FALSE	0.18	700
DB09326	Ammonia N-13	0	0	0	0	FALSE	0.18	690
DB09084	Benzydamine	0	0	0	0	FALSE	0.18	700
DB00975	Dipyridamole	0	0	0	0	FALSE	0.17	700
DB00451	Levothyroxine	0	1	1	0	TRUE	0.17	700
DB01274	Arformoterol	0	0	0	0	FALSE	0.17	700
DB01166	Cilostazol	0	0	0	0	FALSE	0.17	700
DB08860	Pitavastatin	0	0	0	0	FALSE	0.17	700
DB00415	Ampicillin	0	0	0	0	FALSE	0.17	700
DB08990	Eprazinone	0	0	0	0	FALSE	0.17	134
DB09297	Paritaprevir	0	0	0	0	FALSE	0.17	134
DB00730	Thiabendazole	0	0	0	0	FALSE	0.17	700
DB01436	Alfacalcidol	0	0	0	0	FALSE	0.17	700
DB01131	Proguanil	0	0	0	0	FALSE	0.17	700
DB01085	Pilocarpine	0	0	0	0	FALSE	0.17	700
DB09183	Dasabuvir	0	0	0	0	FALSE	0.17	134
DB09027	Ledipasvir	0	0	0	0	FALSE	0.17	134
DB11081	Aluminum chloride	0	0	0	0	FALSE	0.17	700
DB01221	Ketamine	0	0	0	0	FALSE	0.17	700
DB00564	Carbamazepine	0	0	0	0	FALSE	0.16	700
DB08887	Icosapent ethyl	0	0	0	0	FALSE	0.16	700
DB08984	Etofenamate	0	0	0	0	FALSE	0.16	134
DB00452	Framycetin	0	0	0	0	FALSE	0.16	700
DB00601	Linezolid	0	0	0	0	FALSE	0.16	700
DB11989	Benznidazole	0	0	0	0	FALSE	0.16	700
DB00666	Nafarelin	0	0	0	0	FALSE	0.16	658
DB00250	Dapsone	0	0	0	0	FALSE	0.16	700
DB00341	Cetirizine	0	0	0	0	FALSE	0.16	700
DB00577	Valaciclovir	0	0	0	0	FALSE	0.16	700
DB00813	Fentanyl	0	0	0	0	FALSE	0.16	700
DB00693	Fluorescein	0	0	0	0	FALSE	0.16	700
DB00967	Desloratadine	0	0	0	0	FALSE	0.16	700
DB00830	Phenmetrazine	0	0	0	0	FALSE	0.16	700
DB01586	Ursodeoxycholic acid	0	0	0	0	FALSE	0.16	700
DB00959	Methylprednisolone	1	1	1	1	TRUE	0.16	700
DB00384	Triamterene	0	0	0	0	FALSE	0.15	700
DB01144	Diclofenamide	0	0	0	1	TRUE	0.15	559
DB01598	Imipenem	0	0	0	0	FALSE	0.15	700
DB00203	Sildenafil	0	0	0	0	FALSE	0.15	700
DB01288	Fenoterol	0	0	0	0	FALSE	0.15	700
DB01394	Colchicine	1	0	0	0	TRUE	0.15	542
DB00963	Bromfenac	0	0	0	0	FALSE	0.15	700
DB09049	Naloxegol	0	0	0	0	FALSE	0.15	700
DB09142	Sincalide	0	0	0	0	FALSE	0.15	700
DB06777	Chenodeoxycholic acid	0	0	0	0	FALSE	0.15	700
DB00442	Entecavir	0	0	0	0	FALSE	0.15	319
DB01120	Gliclazide	0	0	0	0	FALSE	0.15	700
DB02659	Cholic Acid	0	0	0	0	FALSE	0.15	700
DB00267	Cefmenoxime	0	0	0	0	FALSE	0.15	271
DB02772	Sucrose	0	0	0	0	FALSE	0.15	700
DB01332	Ceftizoxime	0	0	0	0	FALSE	0.15	700
DB00657	Mecamylamine	0	0	0	0	FALSE	0.14	700
DB00335	Atenolol	0	0	0	1	TRUE	0.14	424
DB00502	Haloperidol	0	0	0	0	FALSE	0.14	700
DB00567	Cephalexin	0	0	0	0	FALSE	0.14	700
DB11994	Diacerein	0	0	0	0	FALSE	0.14	700
DB06282	Levocetirizine	0	0	0	0	FALSE	0.14	700
DB00104	Octreotide	1	1	1	1	TRUE	0.14	700
DB00360	Sapropterin	0	0	0	0	FALSE	0.14	700
DB00295	Morphine	0	0	0	0	FALSE	0.14	700
DB01146	Diphenylpyraline	0	0	0	0	FALSE	0.14	700
DB04221	Didecyldimethylammonium	0	0	0	0	FALSE	0.14	700
DB06697	Artemether	0	0	0	0	FALSE	0.14	700
DB00768	Olopatadine	0	0	0	0	FALSE	0.14	700
DB05389	WF10	0	0	0	0	FALSE	0.14	700
DB01718	Cetrimonium	0	0	0	0	FALSE	0.14	700
DB04837	Clofedanol	0	0	0	0	FALSE	0.14	700
DB01783	Pantothenic acid	0	0	0	0	FALSE	0.14	700
DB01597	Cilastatin	0	0	0	0	FALSE	0.14	700
DB08966	Fursultiamine	0	0	0	0	FALSE	0.14	134
DB01188	Ciclopirox	0	0	0	0	FALSE	0.14	700
DB11189	Magnesium glycinate	0	0	0	0	FALSE	0.14	271
DB00130	L-Glutamine	0	0	0	0	FALSE	0.14	700
DB00742	Mannitol	0	0	0	0	FALSE	0.14	700
DB06737	Zaltoprofen	0	0	0	0	FALSE	0.14	700
DB00729	Diphemanil Methylsulfate	0	0	0	0	FALSE	0.14	700
DB00411	Carbachol	0	0	0	0	FALSE	0.14	700
DB09038	Empagliflozin	0	0	0	0	FALSE	0.14	700
DB00664	Sulfametopyrazine	0	0	0	0	FALSE	0.14	700
DB01183	Naloxone	0	0	0	0	FALSE	0.14	700
DB01463	Fencamfamine	0	0	0	0	FALSE	0.14	700
DB03904	Urea	0	0	0	0	FALSE	0.14	700
DB00266	Dicoumarol	0	0	0	0	FALSE	0.14	700
DB04570	Latamoxef	0	0	0	0	FALSE	0.14	700
DB09510	Urea C-13	0	0	0	0	FALSE	0.14	658
DB09494	Cetyl alcohol	0	0	0	0	FALSE	0.14	700
DB09148	Florbetaben (18F)	0	0	0	0	FALSE	0.13	700
DB00174	L-Asparagine	0	0	0	0	FALSE	0.13	700
DB11573	Aluminum chlorohydrate	0	0	0	0	FALSE	0.13	444
DB00316	Acetaminophen	0	0	0	0	FALSE	0.13	700
DB00252	Phenytoin	0	0	0	0	FALSE	0.13	700
DB01427	Amrinone	0	0	0	0	FALSE	0.13	700
DB00378	Dydrogesterone	0	0	0	0	FALSE	0.13	700
DB00542	Benazepril	0	0	0	0	FALSE	0.13	700
DB11151	Sodium hydroxide	0	0	0	0	FALSE	0.13	700
DB00818	Propofol	0	0	0	0	FALSE	0.13	700
DB00348	Nitisinone	0	0	0	0	FALSE	0.13	700
DB06154	Pentaerythritol Tetranitrate	0	0	0	0	FALSE	0.13	581
DB06150	Sulfadimethoxine	0	0	0	0	FALSE	0.13	271
DB01167	Itraconazole	0	0	0	0	FALSE	0.13	700
DB01121	Phenacemide	0	0	0	0	FALSE	0.13	700
DB00184	Nicotine	0	0	0	0	FALSE	0.13	700
DB00507	Nitazoxanide	0	0	0	0	FALSE	0.13	700
DB08814	Triflusal	0	0	0	0	FALSE	0.13	700
DB00761	Potassium Chloride	0	0	0	0	FALSE	0.13	700
DB06817	Raltegravir	0	0	0	0	FALSE	0.13	700
DB00166	Lipoic Acid	0	0	0	0	FALSE	0.12	700
DB04898	Ximelagatran	0	0	0	0	FALSE	0.12	700
DB09112	Sodium Nitrite	0	0	0	0	FALSE	0.12	700
DB01058	Praziquantel	0	0	0	0	FALSE	0.12	319
DB00393	Nimodipine	0	0	0	0	FALSE	0.12	700
DB00700	Eplerenone	0	0	0	0	FALSE	0.12	700
DB05265	Ecabet	1	0	0	0	TRUE	0.12	392
DB09242	Moxonidine	0	0	0	0	FALSE	0.12	700
DB06725	Lornoxicam	0	0	0	0	FALSE	0.12	700
DB04911	Oritavancin	0	0	0	0	FALSE	0.12	319
DB11142	Selenomethionine	0	0	0	0	FALSE	0.12	700
DB08819	Tafluprost	0	0	0	0	FALSE	0.12	700
DB00891	Sulfapyridine	0	0	0	0	FALSE	0.12	700
DB00472	Fluoxetine	0	0	0	0	FALSE	0.11	700
DB08834	Tauroursodeoxycholic acid	0	0	0	0	FALSE	0.11	700
DB00338	Omeprazole	0	0	0	0	FALSE	0.11	700
DB03754	Tromethamine	0	0	0	0	FALSE	0.11	700
DB09276	Sodium aurothiomalate	0	0	0	0	FALSE	0.11	700
DB09552	Thonzonium	0	0	0	0	FALSE	0.11	271
DB06755	Beta carotene	0	0	0	0	FALSE	0.11	700
DB06145	Spiramycin	0	0	0	0	FALSE	0.11	640
DB00678	Losartan	0	0	0	0	FALSE	0.11	700
DB09546	Iobenguane sulfate I-123	0	0	0	0	FALSE	0.11	688
DB00859	Penicillamine	0	0	0	0	FALSE	0.11	700
DB00869	Dorzolamide	0	0	0	0	FALSE	0.11	700
DB11244	Cyclomethicone 5	0	0	0	0	FALSE	0.11	700
DB01153	Sertaconazole	0	0	0	0	FALSE	0.11	700
DB01064	Isoprenaline	0	0	0	0	FALSE	0.11	700
DB01613	Erythrityl Tetranitrate	0	0	0	0	FALSE	0.11	700
DB00709	Lamivudine	0	0	0	0	FALSE	0.11	700
DB00612	Bisoprolol	0	0	0	0	FALSE	0.11	700
DB01181	Ifosfamide	1	1	1	1	TRUE	0.11	700
DB09293	Iodide I-131	0	0	0	0	FALSE	0.11	700
DB08930	Dolutegravir	0	0	0	0	FALSE	0.11	700
DB00836	Loperamide	0	0	0	0	FALSE	0.11	700
DB00625	Efavirenz	0	0	0	0	FALSE	0.11	700
DB00123	L-Lysine	0	0	0	0	FALSE	0.11	700
DB09273	Doxofylline	0	0	0	0	FALSE	0.1	700
DB00528	Lercanidipine	0	0	0	0	FALSE	0.1	700
DB00938	Salmeterol	0	0	0	0	FALSE	0.1	700
DB08958	Hexetidine	0	0	0	0	FALSE	0.1	271
DB03793	Benzoic Acid	0	0	0	0	FALSE	0.1	700
DB11259	Diosmetin	0	0	0	0	FALSE	0.1	700
DB04953	Ezogabine	0	0	0	0	FALSE	0.1	700
DB09563	Choline C-11	0	0	0	0	FALSE	0.1	668
DB09050	Ceftolozane	0	0	0	0	FALSE	0.1	319
DB00412	Rosiglitazone	0	0	0	0	FALSE	0.1	700
DB00310	Chlorthalidone	0	0	0	0	FALSE	0.1	700
DB00258	Calcium Acetate	0	0	0	0	FALSE	0.1	134
DB00494	Entacapone	0	0	0	0	FALSE	0.1	700
DB03193	Stearic acid	0	0	0	0	FALSE	0.1	700
DB00727	Nitroglycerin	0	0	0	0	FALSE	0.1	700
DB01956	Taurine	0	0	0	0	FALSE	0.1	700
DB00770	Alprostadil	0	0	0	0	FALSE	0.1	700
DB01197	Captopril	0	0	0	0	FALSE	0.1	700
DB00703	Methazolamide	0	0	0	1	TRUE	0.1	580
DB06228	Rivaroxaban	0	0	0	0	FALSE	0.1	700
DB00736	Esomeprazole	0	0	0	0	FALSE	0.1	700
DB11156	Pyrantel	0	0	0	0	FALSE	0.1	700
DB09231	Benidipine	0	0	0	0	FALSE	0.1	658
DB01072	Atazanavir	0	0	0	0	FALSE	0.1	700
DB09135	Ioxilan	0	0	0	0	FALSE	0.1	700
DB00718	Adefovir Dipivoxil	0	0	0	0	FALSE	0.1	700
DB06775	Carglumic Acid	0	0	0	0	FALSE	0.1	700
DB09216	Tolfenamic Acid	0	0	0	0	FALSE	0.1	700
DB01039	Fenofibrate	0	0	0	0	FALSE	0.1	700
DB09155	Helium	0	0	0	0	FALSE	0.1	669
DB01638	Sorbitol	0	0	0	0	FALSE	0.1	700
DB06590	Ceftaroline fosamil	0	0	0	0	FALSE	0.1	134
DB11119	Sodium iodide	0	0	0	0	FALSE	0.09	700
DB00662	Trimethobenzamide	0	0	0	0	FALSE	0.09	700
DB06155	Rimonabant	0	0	0	0	FALSE	0.09	700
DB00388	Phenylephrine	0	0	0	0	FALSE	0.09	700
DB00167	L-Isoleucine	0	0	0	0	FALSE	0.09	700
DB00613	Amodiaquine	0	0	0	0	FALSE	0.09	700
DB13390	Algeldrate	0	0	0	0	FALSE	0.09	700
DB01191	Dexfenfluramine	0	0	0	0	FALSE	0.09	700
DB01607	Ticarcillin	0	0	0	0	FALSE	0.09	134
DB01422	Nitroxoline	0	0	0	0	FALSE	0.09	700
DB00575	Clonidine	0	0	0	0	FALSE	0.09	700
DB01089	Deserpidine	0	0	0	0	FALSE	0.09	700
DB11362	Selexipag	0	0	0	0	FALSE	0.09	134
DB00832	Phensuximide	0	0	0	0	FALSE	0.09	271
DB11257	Fluoride ion	0	0	0	0	FALSE	0.09	700
DB00264	Metoprolol	0	0	0	1	TRUE	0.09	417
DB00168	Aspartame	0	0	0	0	FALSE	0.09	700
DB12982	Silicon	0	0	0	0	FALSE	0.09	319
DB01066	Cefditoren	0	0	0	0	FALSE	0.09	258
DB06623	Flupirtine	0	0	0	0	FALSE	0.09	700
DB00194	Vidarabine	0	0	0	0	FALSE	0.09	700
DB09140	Oxygen	0	0	0	0	FALSE	0.09	700
DB00594	Amiloride	0	0	0	0	FALSE	0.09	700
DB00919	Spectinomycin	0	0	0	0	FALSE	0.09	700
DB09009	Articaine	0	0	0	0	FALSE	0.09	134
DB00692	Phentolamine	0	1	1	0	TRUE	0.09	700
DB00951	Isoniazid	0	0	0	0	FALSE	0.09	700
DB01839	Propylene glycol	0	0	0	0	FALSE	0.09	700
DB01319	Fosamprenavir	0	0	0	0	FALSE	0.09	134
DB11246	Copper gluconate	0	0	0	0	FALSE	0.09	134
DB00562	Benzthiazide	0	0	0	0	FALSE	0.09	700
DB08908	Dimethyl fumarate	0	0	0	0	FALSE	0.09	700
DB00080	Daptomycin	0	0	0	0	FALSE	0.09	700
DB01249	Iodixanol	0	0	0	0	FALSE	0.09	319
DB01104	Sertraline	0	0	0	0	FALSE	0.09	700
DB00238	Nevirapine	0	0	0	0	FALSE	0.09	700
DB00257	Clotrimazole	0	0	0	0	FALSE	0.09	700
DB00330	Ethambutol	0	0	0	0	FALSE	0.09	700
