# Supplementary material for: HyperFoods: Machine intelligent mapping of cancer-beating molecules in foods
Source: Sci Rep. 2019 Jul 3;9:9237. doi: 10.1038/s41598-019-45349-y (PMC6610092; doi:10.1038/s41598-019-45349-y)
Supplement: Supplementary file 4 — Dataset 3 [file 41598_2019_45349_MOESM4_ESM.csv]

Index	FooDB_ID	Name	Anticancer likeness	Model count	Description if known toxin (T3DB)	Mechanism of Toxicity (T3DB)	Carcinogenicity (T3DB)	SubClass (FooDB)	Class (FooDB)	SuperClass(FooDB)	Description	GSEA Top 10 propagated (Reactome)	GSEA Top 10 propagated (KEGG)	Top 10 propagated genes	InChI key	Synonyms	PubChem ID
0	FDB017535	Panaxadiol	1.00	95				Triterpenoids	Prenol lipids	Lipids and lipid-like molecules	Present in ginseng. Panaxadiol is found in tea. belongs to the class of organic compounds known as triterpenoids. These are terpene molecules containing six isoprene units.	G1 Phase (2.02); G0 and Early G1 (2.01); TP53 Regulates Transcription of Cell Cycle Genes (2.01); Glucagon signaling in metabolic regulation (1.90); Formation of Senescence-Associated Heterochromatin Foci (SAHF) (1.89); Prostacyclin signalling through prostacyclin receptor (1.89); PKA activation (1.89); Cell Cycle, Mitotic (1.89); Spry regulation of FGF signaling (1.89); PKA-mediated phosphorylat…	MicroRNAs in cancer (1.78); Circadian entrainment (1.78); Neurotrophin signaling pathway (1.78); Toxoplasmosis (1.78); GnRH signaling pathway (1.78); Pertussis (1.77); Proteasome (1.77); Thyroid hormone signaling pathway (1.77); Adherens junction (1.77); Longevity regulating pathway - mammal (1.76)	RBL2; RB1; STMN4; PRDM10; TUBA1A; TP53; TUBA4A; TUBB; TUBB4A; TUBB4B	PVLHOJXLNBFHDX-UHFFFAOYSA-N	Ginsengenin II,Panaxol,Panaxadiol, (3beta,12beta)-isomer,Panaxadiol	328778
1	FDB005870	Artecanin	1.00	130				Terpene lactones	Prenol lipids	Lipids and lipid-like molecules	Artecanin belongs to guaianolides and derivatives class of compounds. Those are diterpene lactones with a structure characterized by the presence of a gamma-lactone fused to a guaiane, forming 3,6,9-trimethyl-azuleno[4,5-b]furan-2-one or a derivative. Artecanin is slightly soluble (in water) and a very weakly acidic compound (based on its pKa). Artecanin can be found in sweet bay, which makes art…	Separation of Sister Chromatids (1.96); Mitotic Anaphase (1.95); G1/S Transition (1.94); Cell Cycle, Mitotic (1.94); Senescence-Associated Secretory Phenotype (SASP) (1.94); Cell Cycle Checkpoints (1.94); Mitotic Metaphase and Anaphase (1.93); RHO GTPases Activate Formins (1.93); G2/M Checkpoints (1.93); Antigen processing: Ubiquitination & Proteasome degradation (1.93)	p53 signaling pathway (1.80); Prostate cancer (1.80); Pancreatic cancer (1.80); Homologous recombination (1.80); Glioma (1.78); Viral carcinogenesis (1.77); Spliceosome (1.76); Fanconi anemia pathway (1.76); Colorectal cancer (1.75); VEGF signaling pathway (1.75)	GINS2; TOP2A; CDK1; PCNA; CCNB1; PLK1; BUB1; RAD51; CDC20; CCNA2	KXLUWEYBZBGJRZ-POEOZHCLSA-N	Artecanin,Canin	442175
2	FDB001461	6-Oxocamphor	1.00	700					Camptothecins	Alkaloids and derivatives	6-oxocamphor, also known as topotecan or hycamtin, is a member of the class of compounds known as camptothecins. Camptothecins are heterocyclic compounds comprising a planar pentacyclic ring structure, that includes a pyrrolo[3,4-beta]-quinoline moiety (rings A, B and C), conjugated pyridone moiety (ring D) and one chiral center at position 20 within the alpha-hydroxy lactone ring with (S) config…	Senescence-Associated Secretory Phenotype (SASP) (1.99); G2/M DNA damage checkpoint (1.97); Meiotic recombination (1.96); Processing of DNA double-strand break ends (1.95); APC/C:Cdc20 mediated degradation of Cyclin B (1.94); Recruitment and ATM-mediated phosphorylation of repair and signaling proteins at DNA double strand breaks (1.94); Dual incision in TC-NER (1.94); HDR through Single Strand A…	Prostate cancer (1.95); Colorectal cancer (1.95); Progesterone-mediated oocyte maturation (1.93); Pancreatic cancer (1.92); Endometrial cancer (1.92); Non-small cell lung cancer (1.91); Glioma (1.91); AGE-RAGE signaling pathway in diabetic complications (1.91); HIF-1 signaling pathway (1.91); Renal cell carcinoma (1.91)	TP53; TOP2A; TOP2B; AKT1; JUN; EGFR; BCL2; CTNNB1; CASP3; H2AFX	DGHHQBMTXTWTJV-BQAIUKQQSA-N	Topotecan hydrochloride,Hycamtin,9-Dimethylaminomethyl-10-hydroxycamptothecin, HCl salt,Evotropin,Hycamptamine,Hycamptamine hydrochloride,Hycamtin (TN),Nogitecan hydrochloride,Nogitecan hydrochloride (jan),Topotecan,Topotecan HCL,Topotecan hydrochloride (usan),Topotecan hydrochloride [usan],Topotecan monohydrochloride	60699
3	FDB003934	(E)-Butylidene phthalide	1.00	633				Isobenzofuranones	Isocoumarans	Organoheterocyclic compounds	(e)-butylidene phthalide, also known as 3-butylidene-1(3h)-isobenzofuranone, is a member of the class of compounds known as isobenzofuranones. Isobenzofuranones are compounds containing a 2-benzofuran moiety that carries an oxo group at the 1 position (e)-butylidene phthalide is practically insoluble (in water) and an extremely weak basic (essentially neutral) compound (based on its pKa). (e)-but…	The role of GTSE1 in G2/M progression after G2 checkpoint (1.98); G1/S DNA Damage Checkpoints (1.98); NIK-->noncanonical NF-kB signaling (1.98); Intrinsic Pathway for Apoptosis (1.97); APC/C:Cdh1 mediated degradation of Cdc20 and other APC/C:Cdh1 targeted proteins in late mitosis/early G1 (1.97); Cyclin E associated events during G1/S transition (1.97); Cyclin A:Cdk2-associated events at S phase …	Prostate cancer (2.03); Hepatitis B (2.02); Pancreatic cancer (2.02); Chronic myeloid leukemia (2.00); p53 signaling pathway (2.00); Non-small cell lung cancer (2.00); Colorectal cancer (1.99); Endometrial cancer (1.98); Small cell lung cancer (1.98); Apoptosis (1.97)	TP53; CASP3; RB1; CASP8; CASP9; AKT1; PRDM10; MAPK1; ALB; UBA52	WMBOCUXXNSOQHM-FLIBITNWSA-N	Butylidenephthalide,3-Butylidene-1(3H)-isobenzofuranone,N-Butylidenephthalide	642376
4	FDB008770	(Z)-3-Butylidene-1(3H)-isobenzofuranone	1.00	591				Isobenzofuranones	Isocoumarans	Organoheterocyclic compounds	Constituent of Angelica glauca. (Z)-3-Butylidene-1(3H)-isobenzofuranone is found in lovage and herbs and spices. belongs to the class of organic compounds known as isobenzofuranones. Isobenzofuranones are compounds containing a 2-benzofuran moiety that carries an oxo group at the 1 position.	Antigen processing: Ubiquitination & Proteasome degradation (2.00); APC/C:Cdc20 mediated degradation of mitotic proteins (1.99); Activation of APC/C and APC/C:Cdc20 mediated degradation of mitotic proteins (1.98); APC/C:Cdh1 mediated degradation of Cdc20 and other APC/C:Cdh1 targeted proteins in late mitosis/early G1 (1.97); Programmed Cell Death (1.97); Regulation of APC/C activators between G1/…	Hepatitis B (2.01); Prostate cancer (2.00); Chronic myeloid leukemia (2.00); Pancreatic cancer (1.99); Non-small cell lung cancer (1.99); Apoptosis (1.99); Glioma (1.98); Colorectal cancer (1.98); Melanoma (1.98); p53 signaling pathway (1.98)	TP53; CASP3; RB1; CASP8; CASP9; AKT1; PRDM10; MAPK1; UBA52; ALB	WMBOCUXXNSOQHM-DHZHZOJOSA-N	(Z)-3-Butylidenephthalide,(e)-3-Butylidenephthalide,3-Butylidene-phthalide,3-Butylidenephthalide, 8ci,FEMA 3333,Ligusticum lactone,Butylidenephthalide,N-Butylidenephthalide,3-Butylidene-1(3H)-isobenzofuranone,(Z)-Ligusticum lactone	5352899
5	FDB005955	Lignans	1.00	550	A lignan (lignans) found in podophyllin resin from the roots of podophyllum plants. It is a potent spindle poison, toxic if taken internally, and has been used as a cathartic. It is very irritating to skin and mucous membranes, has keratolytic actions, has been used to treat warts and keratoses, and may have antineoplastic properties, as do some of its congeners and derivatives.	Etoposide, a semisynthetic derivative of podofilox, induces DNA breakage through its inhibition of topoisomerase II. The drug is most active in the late S and early G2 phases of the cell cycle. Teniposide is an analog with very similar pharmacologic characteristics. Podofilox derivatives display binding activity to the enzyme topoisomerase II during the late S and early G2 stage. For instance, et…		Podophyllotoxins	Lignan lactones	Lignans, neolignans and related compounds	Podofilox, also called podophyllotoxin, is a purer and more stable form of podophyllin in which only the biologically active portion of the compound is present. Podofilox is used to remove certain types of warts on the outside skin of the genital areas. Lignans is found in arrowroot and flaxseed. belongs to the class of organic compounds known as podophyllotoxins. These are tetralin lignans in wh…	Loss of Nlp from mitotic centrosomes (2.07); Loss of proteins required for interphase microtubule organizationÂ from the centrosome (2.06); Regulation of PLK1 Activity at G2/M Transition (2.05); Centrosome maturation (2.04); Recruitment of mitotic centrosome proteins and complexes (2.04); Formation of tubulin folding intermediates by CCT/TriC (1.98); Senescence-Associated Secretory Phenotype (SAS…	Pathogenic Escherichia coli infection (1.96); Gap junction (1.95); Progesterone-mediated oocyte maturation (1.92); Oocyte meiosis (1.91); Glioma (1.90); Apoptosis (1.89); Prolactin signaling pathway (1.88); Estrogen signaling pathway (1.88); Prostate cancer (1.87); Prion diseases (1.87)	TUBA4A; CDK1; MAPK1; TUBB4A; TUBB4B; MAPK3; TOP2A; TUBB; TUBB|TUBB2A; TUBB2B	YJGVMLPVUAXIQN-BCVBHCCTSA-N	Picropodophyllotoxin,Podophyllotoxin,Lignans,Neolignans,Picropodophyllin	443013
6	FDB013641	Lupeol	1.00	437				Prenol lipids	Lipids and lipid-like molecules	Organic compounds	Lupeol is a member of the class of compounds known as triterpenoids. Triterpenoids are terpene molecules containing six isoprene units. Lupeol is practically insoluble (in water) and an extremely weak acidic compound (based on its pKa). Lupeol can be found in a number of food items such as canola, wild carrot, annual wild rice, and european plum, which makes lupeol a potential biomarker for the c…	G beta:gamma signalling through PLC beta (1.99); Regulation of APC/C activators between G1/S and early anaphase (1.99); Activation of APC/C and APC/C:Cdc20 mediated degradation of mitotic proteins (1.99); APC:Cdc20 mediated degradation of cell cycle proteins prior to satisfation of the cell cycle checkpoint (1.99); Senescence-Associated Secretory Phenotype (SASP) (1.98); Degradation of beta-caten…	Prostate cancer (2.05); Glioma (2.04); Colorectal cancer (2.02); Endometrial cancer (2.02); Central carbon metabolism in cancer (2.01); Thyroid hormone signaling pathway (2.00); Pancreatic cancer (1.99); Hepatitis B (1.99); Small cell lung cancer (1.99); Progesterone-mediated oocyte maturation (1.98)	TP53; CTNNB1; PTEN; MITF; LSS; PMVK; SAMM50; PRDM10; AKT1; UBA52	MQYXUWHLBZFQQO-UHFFFAOYSA-N	β-lupeol,β-viscol,1H-Cyclopenta[a]chrysene, lup-20(29)-en-3-ol deriv.,b-Viscol,Cautchicol,Clerodol,Fagarasterol,Fagarsterol,Farganasterol,Lup-20(29)-en-3-ol,Lup-20(29)-en-3-ol, (3β)-,Lup-20(29)-en-3β-ol,Lupenol,Lupeol,Monogynol B,Triterpene lupeol,Xanthosterin	521518
7	FDB013598	Ginsenoside Rc	1.00	96				Triterpenoids	Prenol lipids	Lipids and lipid-like molecules	Constituent of Panax ginseng (ginseng). Ginsenoside Rc is found in tea. belongs to the class of organic compounds known as triterpenoids. These are terpene molecules containing six isoprene units.	Signaling by NOTCH1 PEST Domain Mutants in Cancer (1.90); Meiotic recombination (1.90); E2F mediated regulation of DNA replication (1.90); APC:Cdc20 mediated degradation of cell cycle proteins prior to satisfation of the cell cycle checkpoint (1.90); Oxidative Stress Induced Senescence (1.90); Signaling by NOTCH1 HD+PEST Domain Mutants in Cancer (1.90); Activation of APC/C and APC/C:Cdc20 mediate…	p53 signaling pathway (1.86); Small cell lung cancer (1.85); Acute myeloid leukemia (1.85); Alcoholism (1.85); AGE-RAGE signaling pathway in diabetic complications (1.83); DNA replication (1.83); Proteasome (1.83); Prion diseases (1.83); Nucleotide excision repair (1.83); Epstein-Barr virus infection (1.82)	RBL2; TP53; PRDM10; TOP2A; EHMT2; UBA52; SMARCA4; EHMT1; UBC; POTEF	JDCPEKQWFDWQLI-UHFFFAOYSA-N	Panaxoside RC,Ginsenoside RC,Ginsenoside-RC,Ginsenoside Rc	100018
8	FDB013289	Ginsenoside Rf	1.00	94				Triterpenoids	Prenol lipids	Lipids and lipid-like molecules	Constituent of Panax ginseng (ginseng). The first pure ginseng constituent to show nearly all the activities of the plant extract. Ginsenoside Rf is found in tea. belongs to the class of organic compounds known as triterpenoids. These are terpene molecules containing six isoprene units.	Synthesis of DNA (1.90); SCF(Skp2)-mediated degradation of p27/p21 (1.90); Orc1 removal from chromatin (1.90); Oxidative Stress Induced Senescence (1.90); G1/S-Specific Transcription (1.90); Cellular Senescence (1.90); Ubiquitin-dependent degradation of Cyclin D1 (1.90); The role of GTSE1 in G2/M progression after G2 checkpoint (1.90); S Phase (1.89); APC/C:Cdc20 mediated degradation of mitotic p…	p53 signaling pathway (1.84); DNA replication (1.84); Thyroid cancer (1.84); Prion diseases (1.83); Epstein-Barr virus infection (1.83); Chagas disease (American trypanosomiasis) (1.82); Proteasome (1.82); Gap junction (1.82); AGE-RAGE signaling pathway in diabetic complications (1.81); Estrogen signaling pathway (1.81)	RBL2; TP53; PRDM10; TOP2A; EHMT2; UBA52; SMARCA4; UBC; EHMT1; POTEF	UZIOUZHBUYLDHW-UHFFFAOYSA-N	Panaxoside RF,Ginsenoside Rf	4483443
9	FDB019164	Ginsenoside F2	1.00	94				Triterpenoids	Prenol lipids	Lipids and lipid-like molecules	Isolated from Panax subspecies Ginsenoside F2 is found in tea. belongs to the class of organic compounds known as triterpenoids. These are terpene molecules containing six isoprene units.	Inactivation of APC/C via direct inhibition of the APC/C complex (1.90); Signaling by NOTCH1 in Cancer (1.89); Regulation of APC/C activators between G1/S and early anaphase (1.89); ERCC6 (CSB) and EHMT2 (G9a) positively regulate rRNA expression (1.89); Regulation of TP53 Expression and Degradation (1.89); APC/C:Cdc20 mediated degradation of mitotic proteins (1.89); SCF(Skp2)-mediated degradation…	Cell cycle (2.09); Ubiquitin mediated proteolysis (1.89); Non-small cell lung cancer (1.88); VEGF signaling pathway (1.86); Acute myeloid leukemia (1.86); Alcoholism (1.85); Hepatitis B (1.85); p53 signaling pathway (1.85); DNA replication (1.84); Thyroid cancer (1.84)	RBL2; TP53; PRDM10; TOP2A; EHMT2; UBA52; SMARCA4; UBC; EHMT1; POTEF	SWIROVJVGRGSPO-UHFFFAOYSA-N	Ginsenoside F2	12831933
10	FDB019166	Gynosaponin S	1.00	94				Triterpenoids	Prenol lipids	Lipids and lipid-like molecules	Constituent of Panax subspecies Gynosaponin S is found in tea. belongs to the class of organic compounds known as triterpenoids. These are terpene molecules containing six isoprene units.	Synthesis of DNA (1.90); S Phase (1.90); Oxidative Stress Induced Senescence (1.90); Meiotic recombination (1.90); APC/C:Cdh1 mediated degradation of Cdc20 and other APC/C:Cdh1 targeted proteins in late mitosis/early G1 (1.90); Spry regulation of FGF signaling (1.90); Cellular Senescence (1.90); Regulation of APC/C activators between G1/S and early anaphase (1.90); Signaling by NOTCH1 PEST Domain…	Cell cycle (2.08); FoxO signaling pathway (2.03); Viral carcinogenesis (2.02); Prostate cancer (1.95); Oocyte meiosis (1.94); Progesterone-mediated oocyte maturation (1.94); Pancreatic cancer (1.93); Glioma (1.93); Chronic myeloid leukemia (1.93); PI3K-Akt signaling pathway (1.92)	RBL2; TP53; PRDM10; TOP2A; EHMT2; UBA52; SMARCA4; UBC; EHMT1; POTEF	ZRBFCAALKKNCJG-UHFFFAOYSA-N	Gypenoside XVII,Gynosaponin S	13059252
11	FDB007223	Procyanidin	1.00	572				Flavonoids	Phenylpropanoids and polyketides	Organic compounds	Procyanidin, also known as epicatechin-4alpha,8-epicatechin, is a member of the class of compounds known as catechins. Catechins are compounds containing a catechin moiety, which is a 3,4-dihydro-2-chromene-3,5.7-tiol. Procyanidin is practically insoluble (in water) and a very weakly acidic compound (based on its pKa). Procyanidin can be found in cloves, ginkgo nuts, and soursop, which makes proc…	The role of GTSE1 in G2/M progression after G2 checkpoint (1.91); p53-Dependent G1 DNA Damage Response (1.90); G1/S DNA Damage Checkpoints (1.90); APC/C:Cdc20 mediated degradation of mitotic proteins (1.90); Regulation of TP53 Expression and Degradation (1.90); p53-Dependent G1/S DNA damage checkpoint (1.90); Stabilization of p53 (1.89); Autodegradation of the E3 ubiquitin ligase COP1 (1.89); Sen…	Prostate cancer (1.89); Longevity regulating pathway - multiple species (1.87); Chronic myeloid leukemia (1.87); Longevity regulating pathway - mammal (1.87); Cell cycle (1.86); Thyroid hormone signaling pathway (1.86); Progesterone-mediated oocyte maturation (1.86); Pancreatic cancer (1.86); Non-small cell lung cancer (1.85); p53 signaling pathway (1.85)	TP53; CDK1; FOXO1; NCOA1; AIFM2|PRG3; PRDM10; UBA52; AKT1; IDDM2|INS; UBC	HGVVOUNEGQIPMS-UHFFFAOYSA-N	Procyanidins	107876
12	FDB003771	Gadoleic acid	0.99	126				Fatty acids and conjugates	Fatty Acyls	Lipids and lipid-like molecules	Cis-gadoleic acid, also known as (Z)-eicos-9-enoic acid or 9c-eicosensaeure, is a member of the class of compounds known as long-chain fatty acids. Long-chain fatty acids are fatty acids with an aliphatic tail that contains between 13 and 21 carbon atoms. Thus, cis-gadoleic acid is considered to be a fatty acid lipid molecule. Cis-gadoleic acid is practically insoluble (in water) and a weakly aci…	Aquaporin-mediated transport (1.91); G beta:gamma signalling through PLC beta (1.91); G beta:gamma signalling through PI3Kgamma (1.91); EPH-ephrin mediated repulsion of cells (1.90); G-protein beta:gamma signalling (1.90); EPHB-mediated forward signaling (1.90); Constitutive Signaling by Ligand-Responsive EGFR Cancer Variants (1.90); Activation of Kainate Receptors upon glutamate binding (1.90); …	Insulin resistance (1.84); Thyroid hormone signaling pathway (1.84); Circadian entrainment (1.84); Chemokine signaling pathway (1.84); Melanoma (1.84); Sphingolipid signaling pathway (1.83); Oxytocin signaling pathway (1.83); Hepatitis B (1.83); Pertussis (1.83); Osteoclast differentiation (1.83)	PDP1; PDP2; POTEF; POTEE; POTEJ; POTEI; LRRK2; RIPK4; PHLPP1; PHLPP2	LQJBNNIYVWPHFW-QXMHVHEDSA-N	(Z)-Eicos-9-enoic acid,9C-Eicosensaeure,C20:1C,cis-9-Eicosenoic acid,cis-Delta(9)-Eicosenoic acid,Eicos-9C-enoic acid,Eicos-9C-ensaeure,(Z)-Eicos-9-enoate,cis-9-Eicosenoate,cis-delta(9)-Eicosenoate,cis-Î”(9)-eicosenoate,cis-Î”(9)-eicosenoic acid,Eicos-9C-enoate,cis-Gadoleate,9Z-Eicosenoate,Gadoleate,Gadoleic acid,FA(20:1(9Z))	5282767
13	FDB005571	Glutamyltyrosine	0.99	120				Amino acids, peptides, and analogues	Carboxylic acids and derivatives	Organic acids and derivatives	Glutamyltyrosine, also known as alpha-glu-tyr or E-Y, is a member of the class of compounds known as dipeptides. Dipeptides are organic compounds containing a sequence of exactly two alpha-amino acids joined by a peptide bond. Glutamyltyrosine is practically insoluble (in water) and a weakly acidic compound (based on its pKa). Glutamyltyrosine can be found in soy bean, which makes glutamyltyrosin…	Gap-filling DNA repair synthesis and ligation in TC-NER (2.08); Dual incision in TC-NER (2.06); Transcription-Coupled Nucleotide Excision Repair (TC-NER) (2.05); Nucleotide Excision Repair (2.03); Telomere Maintenance (2.02); Global Genome Nucleotide Excision Repair (GG-NER) (2.01); GPVI-mediated activation cascade (2.01); DNA strand elongation (2.00); Signaling by Ligand-Responsive EGFR Variants…	Nucleotide excision repair (2.05); Natural killer cell mediated cytotoxicity (2.02); DNA replication (2.02); NF-kappa B signaling pathway (2.00); Fc epsilon RI signaling pathway (2.00); T cell receptor signaling pathway (2.00); B cell receptor signaling pathway (1.99); Mismatch repair (1.96); Progesterone-mediated oocyte maturation (1.94); Epstein-Barr virus infection (1.94)	SYK; ZAP70; LIG1; PRDM10; POTEF; TP53; ALB; POTEE; POTEJ; POTEI	YSWHPLCDIMUKFE-QWRGUYRKSA-N	alpha-Glu-tyr,alpha-Glutamyltyrosine,alpha-L-Glu-L-tyr,E-Y,EY,Glutamyltyrosine,L-Glu-L-tyr,a-Glu-tyr,Î±-glu-tyr,a-Glutamyltyrosine,Î±-glutamyltyrosine,a-L-Glu-L-tyr,Î±-L-glu-L-tyr,Î±-L-Glutamyl-L-tyrosine,L-Î±-Glutamyl-L-tyrosine,N-Î±-Glutamyltyrosine,N-Î±-L-Glutamyl-L-tyrosine,N-L-Î±-Glutamyltyrosine,N-L-Î±-Glutamyl-L-tyrosine,alpha-L-Glutamyl-L-tyrosine,L-alpha-Glutamyl-L-tyrosine,N-alpha-Gluta…	515717
14	FDB014036	Notoginsenoside R1	0.99	119				Triterpenoids	Prenol lipids	Lipids and lipid-like molecules	Constituent of roots of Panax notoginseng (ginseng). Notoginsenoside R1 is found in tea. belongs to the class of organic compounds known as triterpenoids. These are terpene molecules containing six isoprene units.	Synthesis of substrates in N-glycan biosythesis (2.04); Condensation of Prophase Chromosomes (2.03); Inhibition of the proteolytic activity of APC/C required for the onset of anaphase by mitotic spindle checkpoint components (1.87); DNA Replication (1.87); Thromboxane signalling through TP receptor (1.86); G beta:gamma signalling through PI3Kgamma (1.86); Oxidative Stress Induced Senescence (1.86…	Prostate cancer (2.02); Glioma (2.02); Bladder cancer (2.01); Melanoma (2.01); Pancreatic cancer (2.01); Terpenoid backbone biosynthesis (1.99); Chronic myeloid leukemia (1.98); Hepatitis B (1.95); Viral carcinogenesis (1.94); Gap junction (1.94)	RB1; MVD; STMN4; PRDM10; ACLY; MAPK1; MAPK3; ALB; GAPDH; TUBA1A	LLPWNQMSUYAGQI-UHFFFAOYSA-N	Ginsenoside R1,Notoginsenoside R1	4483635
15	FDB011929	Apiole	0.99	605					Benzodioxoles	Organoheterocyclic compounds	Occurs in Sassafras albidum (sassafras) and Anethum graveolens (dill) Apiol is an organic chemical compound, also known as parsley apiol, apiole or parsley camphor. It is found in celery, parsley seeds, and the essential oil of parsley. Heinrich Christoph Link, an apothecary in Leipzig, discovered the substance in 1715 as greenish crystals reduced by steam from oil of parsley. In 1855 Joret and H…	p53-Dependent G1/S DNA damage checkpoint (2.08); p53-Dependent G1 DNA Damage Response (2.06); p53-Independent G1/S DNA damage checkpoint (2.06); G2/M Checkpoints (2.06); APC/C:Cdc20 mediated degradation of Securin (2.06); G1/S DNA Damage Checkpoints (2.06); Regulation of APC/C activators between G1/S and early anaphase (2.06); CDK-mediated phosphorylation and removal of Cdc6 (2.06); APC/C:Cdh1 me…	Chronic myeloid leukemia (2.06); Cell cycle (2.05); Pancreatic cancer (2.04); Melanoma (2.04); Small cell lung cancer (2.04); Glioma (2.03); Hepatitis B (2.03); Endometrial cancer (2.03); Non-small cell lung cancer (2.03); Thyroid hormone signaling pathway (2.02)	TP53; UBA52; UBC; RPS27A; UBB; PRDM10; AKT1; ALB; IDDM2|INS; GAPDH	QQRSPHJOOXUALR-UHFFFAOYSA-N	1-Allyl-2,5-dimethoxy-3, 4-(methylenedioxy)benzene,1-Allyl-2,5-dimethoxy-3,4-(methylenedioxy)-benzene,1-Allyl-2,5-dimethoxy-3,4-(methylenedioxy)benzene,1-Allyl-2,5-dimethoxy-3,4-methylenedioxybenzene,4,7-Dimethoxy-5-(2-propen-1-yl)-1,3-benzodioxole,4,7-Dimethoxy-5-(2-propenyl)-1,3-benzodioxole,4,7-Dimethoxy-5-(2-propenyl)-1,3-benzodioxole, 9ci,5-Allyl-4,7-dimethoxy-1,3-benzodioxol,5-Allyl-4,7-dim…	10659
16	FDB011636	Ajoene	0.99	180					Sulfoxides	Organosulfur compounds	Isolated from garlic (Allium sativum) extracts. Nutriceutical with anti-cancer props. Ajoene (pronounced /???ho?i?n/) is a chemical compound available from garlic (Allium sativum). The name (and pronunciation) is derived from "ajo", the Spanish word for garlic. It is found as a mixture of two isomers, E-, and Z- 4,5,9-trithiadodeca-1,6,11-triene 9-oxide.; Ajoene, an unsaturated disulfide, is form…	G1 Phase (2.07); Cyclin D associated events in G1 (2.06); Pre-NOTCH Expression and Processing (2.06); G0 and Early G1 (2.06); TP53 Regulates Transcription of Cell Cycle Genes (2.05); Oxidative Stress Induced Senescence (2.04); Senescence-Associated Secretory Phenotype (SASP) (2.04); Pre-NOTCH Transcription and Translation (2.04); Mitotic G1-G1/S phases (2.04); SMAD2/SMAD3:SMAD4 heterotrimer regul…	Cell cycle (2.08); Pancreatic cancer (1.93); Viral carcinogenesis (1.91); Ubiquitin mediated proteolysis (1.91); p53 signaling pathway (1.90); Non-small cell lung cancer (1.90); Proteasome (1.90); Small cell lung cancer (1.89); Melanoma (1.89); Endometrial cancer (1.89)	TFDP1; TFDP2; TFDP3; TP53; CDK2; PRDM10; RB1; PCNA; CDK4; TOP2A	IXELFRRANAOWSF-ALCCZGGFSA-N	2-Propenyl 3-(2-propenylsulfinyl)-1-propenyl disulfide, 9ci,2-Propenyl-3-(2-propenylsulfinyl)-1-propenyl disulfide,4,5,9-Trithia-1,6,11-dodecatriene 9-oxide,4,5,9-Trithiadodeca-1,6,11-triene 9-oxide,Allyl 3-allylsulfinyl-1-propenyl disulfide,Disulfide, 2-propenyl 3-(2-propenylsulfinyl)-1-propenyl,trans-Ajoene,2-Propenyl 3-(2-propenylsulfinyl)-1-propenyl disulfide, 9CI,Ajoene, trans-,Trans-ajoene	9881148
17	FDB003279	Methyl isobutyrate	0.99	208				Carboxylic acid derivatives	Carboxylic acids and derivatives	Organic acids and derivatives	Found in various fruits, e.g. apple, banana, kumquat peel, wild blueberry, strawberryand is also present in French fried potato, dill herb and Russian champagnes. Flavouring agent. belongs to the class of organic compounds known as methyl esters. These are organic compounds containing a carboxyl group that is esterified with a methyl group. They have the general structure RC(=O)OR', where R=H or …	Gap-filling DNA repair synthesis and ligation in GG-NER (1.89); Constitutive Signaling by Ligand-Responsive EGFR Cancer Variants (1.89); Meiotic recombination (1.89); Lagging Strand Synthesis (1.89); Glucagon signaling in metabolic regulation (1.89); Signaling by FGFR2 IIIa TM (1.89); L13a-mediated translational silencing of Ceruloplasmin expression (1.88); Signaling by Ligand-Responsive EGFR Var…	Pertussis (1.74); Pathogenic Escherichia coli infection (1.74); Pathways in cancer (1.74); Homologous recombination (1.74); Hepatitis C (1.73); Apoptosis (1.73); Aminoacyl-tRNA biosynthesis (1.72); Dorso-ventral axis formation (1.72); Influenza A (1.72); Melanogenesis (1.71)	CDA; RNASEH2A; HHEX; PRDM10; ALB; GAPDH; TOP2A; TOP2B; TP53; CAD	BHIWKHZACMWKOJ-UHFFFAOYSA-N	Methyl isobutyric acid,2-Methyl-propanoic acid, methyl ester,FEMA 2694,Isobutyric acid methyl ester,Methyl 2-methylpropanoate,Methyl 2-methylpropionate,Methyl isobutanoate,Propanoic acid, 2-methyl-, methyl ester,Methyl isobutyrate	11039
18	FDB013226	Cucurbitacin I	0.99	547				Cucurbitacins	Steroids and steroid derivatives	Lipids and lipid-like molecules	Cucurbitacin i is a member of the class of compounds known as cucurbitacins. Cucurbitacins are polycyclic compounds containing the tetracyclic cucurbitane nucleus skeleton, 19-(10->9b)-abeo-10alanost-5-ene (also known as 9b-methyl-19-nor lanosta-5-ene), with a variety of oxygenation functionalities at different positions. Cucurbitacin i is practically insoluble (in water) and a very weakly acidic…	Senescence-Associated Secretory Phenotype (SASP) (1.92); APC/C:Cdh1 mediated degradation of Cdc20 and other APC/C:Cdh1 targeted proteins in late mitosis/early G1 (1.90); Regulation of mitotic cell cycle (1.90); Intrinsic Pathway for Apoptosis (1.90); APC/C:Cdc20 mediated degradation of mitotic proteins (1.90); APC/C-mediated degradation of cell cycle proteins (1.90); Regulation of APC/C activator…	Prolactin signaling pathway (1.92); Hepatitis B (1.92); TNF signaling pathway (1.92); Apoptosis (1.91); Colorectal cancer (1.91); Progesterone-mediated oocyte maturation (1.91); VEGF signaling pathway (1.91); Epithelial cell signaling in Helicobacter pylori infection (1.90); AGE-RAGE signaling pathway in diabetic complications (1.90); Pancreatic cancer (1.90)	JUN; SRC; MAPK8; CASP3; VEGFA; PARP1; CASP8; CASP9; CASP7; AURKA	NISPVUDLMHQFRQ-VAWYXSNFSA-N	Cucurbitacin,Cucurbitacin I,Elatericin B	5353548
19	FDB000612	Didymin	0.99	366				Flavonoid glycosides	Flavonoids	Phenylpropanoids and polyketides	From leaves of Monarda didyma (bergamot) and Citrus subspecies Didymin is found in many foods, some of which are citrus, tea, sweet orange, and grapefruit. belongs to the class of organic compounds known as flavonoid-7-o-glycosides. These are phenolic compounds containing a flavonoid moiety which is O-glycosidically linked to carbohydrate moiety at the C7-position.	Vpu mediated degradation of CD4 (1.90); SCF-beta-TrCP mediated degradation of Emi1 (1.90); AUF1 (hnRNP D0) binds and destabilizes mRNA (1.90); Cyclin A:Cdk2-associated events at S phase entry (1.90); Activation of NF-kappaB in B cells (1.90); p53-Dependent G1 DNA Damage Response (1.90); Degradation of GLI2 by the proteasome (1.90); Stabilization of p53 (1.89); p53-Dependent G1/S DNA damage checkp…	Progesterone-mediated oocyte maturation (1.91); Pancreatic cancer (1.91); Chronic myeloid leukemia (1.91); Non-small cell lung cancer (1.90); Bladder cancer (1.89); Prolactin signaling pathway (1.89); Proteasome (1.88); Estrogen signaling pathway (1.87); VEGF signaling pathway (1.87); Melanoma (1.87)	MYCN; TP53; PRDM10; BCL2; VEGFA; CCND1; CDKN2A; PTEN; RB1; MTOR	RMCRQBAILCLJGU-UHFFFAOYSA-N	4'-Methoxy-5,7-dihydroxyflavanone-7-O-rutinoside,Neoponcirin,(S)-5,7-Dihydroxy-4'-methoxyflavanone 7-O-[a-L-rhamnopyranosyl-(1->6)-b-D-glucopyranoside],Didymin,Isosakuranetin 7-[rhamnosyl-(1->6)-glucoside],Isosakuranetin 7-O-[a-L-rhamnopyranosyl-(1->6)-b-D-glucopyranoside],Isosakuranetin 7-O-[a-L-rhamnosyl-(1->6)-b-D-glucoside],Isosakuranetin 7-O-[rhamnosyl-(1->6)-glucoside],Isosakuranetin 7-ruti…	85705
20	FDB012124	Cajanol	0.99	664				O-methylated isoflavonoids	Isoflavonoids	Phenylpropanoids and polyketides	Isolated from fungus-infected stems of Cajanus cajan (pigeon pea). Cajanol is found in pigeon pea and pulses. belongs to the class of organic compounds known as 7-o-methylated isoflavonoids. These are isoflavonoids with methoxy groups attached to the C7 atom of the isoflavonoid backbone. Isoflavonoids are natural products derived from 3-phenylchromen-4-one.	Intrinsic Pathway for Apoptosis (1.99); Programmed Cell Death (1.97); Caspase activation via extrinsic apoptotic signalig pathway (1.97); Apoptosis (1.97); Regulation of APC/C activators between G1/S and early anaphase (1.91); G beta:gamma signalling through PI3Kgamma (1.91); APC/C:Cdc20 mediated degradation of Securin (1.91); Ubiquitin-dependent degradation of Cyclin D1 (1.91); GLI3 is processed…	Prostate cancer (2.01); p53 signaling pathway (2.00); Colorectal cancer (2.00); Pancreatic cancer (2.00); Hepatitis B (2.00); Toxoplasmosis (2.00); AGE-RAGE signaling pathway in diabetic complications (1.99); Legionellosis (1.98); Amyotrophic lateral sclerosis (ALS) (1.98); Non-small cell lung cancer (1.98)	CASP3; CASP9; TP53; AKT1; PRDM10; BCL2; PIK3CA; MAPK1; ALB; JUN	RYYWWFXWFMYKJM-UHFFFAOYSA-N	4',5-Dihydroxy-2',7-dimethoxyisoflavanone,Cajanol	442670
21	FDB018478	Dioxindole-3-acetic acid	0.98	131				Indolyl carboxylic acids and derivatives	Indoles and derivatives	Organoheterocyclic compounds	Dioxindole-3-acetic acid belongs to indolyl carboxylic acids and derivatives class of compounds. Those are compounds containing a carboxylic acid chain (of at least 2 carbon atoms) linked to an indole ring. Dioxindole-3-acetic acid is slightly soluble (in water) and a moderately acidic compound (based on its pKa). Dioxindole-3-acetic acid can be found in sunflower, which makes dioxindole-3-acetic…	Synthesis of DNA (1.90); Cell Cycle Checkpoints (1.90); Separation of Sister Chromatids (1.90); Resolution of Sister Chromatid Cohesion (1.90); DNA strand elongation (1.90); G1/S-Specific Transcription (1.90); Recognition of DNA damage by PCNA-containing replication complex (1.90); E2F mediated regulation of DNA replication (1.90); Mitotic G1-G1/S phases (1.90); S Phase (1.90)	Viral carcinogenesis (1.81); Ubiquitin mediated proteolysis (1.81); p53 signaling pathway (1.80); Proteasome (1.80); Pancreatic cancer (1.79); Glioma (1.79); Prostate cancer (1.78); Colorectal cancer (1.77); Longevity regulating pathway - multiple species (1.76); Gap junction (1.76)	NASP; PCNA; CCNB1; RFC4; BUB1; MAD2L1; NDC80; CDC6; AURKA; AIM1|AURKB	MHLHEINWUCSPTL-UHFFFAOYSA-N	Dioxindole-3-acetic acid	10488522
22	FDB001216	Arabinan	0.98	700					Pyrimidine nucleosides	Nucleosides, nucleotides, and analogues	Arabinans devoid of other sugars have been isolated from mustard seeds. Heteroarabinans have been found in sugar beet and apples. belongs to the class of organic compounds known as pyrimidine nucleosides. Pyrimidine nucleosides are compounds comprising a pyrimidine base attached to a ribosyl or deoxyribosyl moiety.	Metabolism of nucleotides (2.02); Antigen processing: Ubiquitination & Proteasome degradation (1.98); Purine metabolism (1.96); Pyrimidine metabolism (1.96); Senescence-Associated Secretory Phenotype (SASP) (1.94); Transport of vitamins, nucleosides, and related molecules (1.93); APC/C:Cdc20 mediated degradation of Cyclin B (1.91); Class I MHC mediated antigen processing & presentation (1.91); Sy…	Pyrimidine metabolism (1.95); Purine metabolism (1.91); Drug metabolism - other enzymes (1.88); Progesterone-mediated oocyte maturation (1.88); Chronic myeloid leukemia (1.87); Ubiquitin mediated proteolysis (1.87); Glioma (1.86); Prostate cancer (1.86); Morphine addiction (1.84); HIF-1 signaling pathway (1.84)	CDA; TP53; GAPDH; DCK; SLC29A1; UCKL1; APOBEC4; SLC28A1; SLC29A2; BCL2	UHDGCWIWMRVCDJ-CCXZUQQUSA-N	1-beta-D-Arabinofuranosylcytosine,4-Amino-1-beta-D-arabinofuranosyl-2(1H)-pyrimidinone,Ara-C,Arabinocytosine,Arabinoside C,Citarabina,Cytarabinum,Cytosine arabinoside,Cytosine-1-beta-D-arabinofuranoside,Cytosine-beta-D-arabinofuranoside,Depocyt,1-b-D-Arabinofuranosylcytosine,1-Î’-D-arabinofuranosylcytosine,4-Amino-1-b-D-arabinofuranosyl-2(1H)-pyrimidinone,4-Amino-1-β-D-arabinofuranosyl-2(1H)-pyri…	6253
23	FDB012647	N-Methylbenzylamine	0.98	124				Benzene and substituted derivatives	Benzenoids	Organic compounds	N-methylbenzylamine, also known as N-benzyl methyl ammonium or N-benzyl-N-methylamine, is a member of the class of compounds known as phenylmethylamines. Phenylmethylamines are compounds containing a phenylmethtylamine moiety, which consists of a phenyl group substituted by an methanamine. N-methylbenzylamine is slightly soluble (in water) and a very strong basic compound (based on its pKa). N-me…	Synthesis of DNA (1.94); G2/M Checkpoints (1.94); Activation of APC/C and APC/C:Cdc20 mediated degradation of mitotic proteins (1.94); Cell Cycle Checkpoints (1.94); Cyclin E associated events during G1/S transition (1.94); Regulation of APC/C activators between G1/S and early anaphase (1.94); Removal of licensing factors from origins (1.94); S Phase (1.94); Cdc20:Phospho-APC/C mediated degradati…	Nucleotide excision repair (1.84); Homologous recombination (1.80); Prostate cancer (1.79); Glioma (1.79); Mismatch repair (1.78); p53 signaling pathway (1.78); Pancreatic cancer (1.77); Viral carcinogenesis (1.77); VEGF signaling pathway (1.77); Spliceosome (1.76)	TRIP13; TOP2A; UBA52; CDK1; PCNA; PLK1; RAD51; PRDM10; CCNB1; LRRK2	RIWRFSMVIUAEBX-UHFFFAOYSA-N	N-Benzyl methyl ammonium,N-Benzyl-N-methylamine,N-Methylbenzylamine hydride,N-Methylbenzylamine acetate,N-Methylbenzylamine hydrochloride,N-Methylbenzylamine tosylate,Benzylmethylamine,Methylbenzylamine,N-Benzyl-n-methylamine,N-Benzylmethylamine,N-Methy-n-benzylamine,N-Methyl-1-phenylmethanamine,N-Methyl(phenyl)methanamine,N-Methylbenzylamine	7669
24	FDB007106	Eicosan-1-ol	0.98	246				Fatty alcohols	Fatty Acyls	Lipids and lipid-like molecules	Arachidyl alcohol, also 1-icosanol, is a waxy substance used as an emollient in cosmetics. It is a straight-chain fatty alcohol.; Arachidyl alcohol, also 1-icosanol, is a waxy substance used as an emollient in cosmetics. It is a straight-chain fatty alcohol.; ; from wikipedia. Eicosan-1-ol is found in flaxseed, black elderberry, and potato.This compound belongs to the class of organic compounds k…	Signaling by ERBB2 (1.89); CD28 co-stimulation (1.89); G beta:gamma signalling through PLC beta (1.89); Regulation of KIT signaling (1.88); APC/C:Cdc20 mediated degradation of Cyclin B (1.88); G-protein mediated events (1.88); Peptide chain elongation (1.88); Signal amplification (1.88); Activated TLR4 signalling (1.88); PLC beta mediated events (1.88)	Prolactin signaling pathway (1.93); HIF-1 signaling pathway (1.93); ErbB signaling pathway (1.93); Central carbon metabolism in cancer (1.93); T cell receptor signaling pathway (1.92); Renal cell carcinoma (1.92); Pancreatic cancer (1.92); Endometrial cancer (1.92); Fc epsilon RI signaling pathway (1.91); AGE-RAGE signaling pathway in diabetic complications (1.91)	PDP1; PDP2; POTEF; POTEE; POTEJ; POTEI; LRRK2; RIPK4; PRDM10; PHLPP1	BTFJIXJJCSYFAL-UHFFFAOYSA-N	1-Eicosanol,Arachidic alcohol,Eicosan-1-ol,Eicosyl alcohol,1-Icosanol,1-Icosanol (acd/name 4.0),1-Prydroxyeicosane,Arachic alcohol,Eicosanol,Eicosanol-(1),N-1-Eicosanol,N-Eicosanol,ARACHIDIC ALCOHOL, 99%,Arachidyl alcohol,Arachinyl alcohol,icosan-1-ol,Icosanol,n-1-Eicosanol,Pri-n-eicosyl alcohol	12404
25	FDB014432	Cafestol	0.98	596					Naphthofurans	Organoheterocyclic compounds	Cafestol is a diterpene molecule and is a constituent of coffee bean oil. It is found in boiled-type coffee beverages. Possesses hypercholesterolaemic activity. Diterpenoid constitsuents of coffee products are associated with cardiotoxic props. belongs to the class of organic compounds known as naphthofurans. Naphthofurans are compounds containing a furan ring fused to a naphthalene moiety. Furan…	Intrinsic Pathway for Apoptosis (2.02); Activation of BH3-only proteins (1.97); Senescence-Associated Secretory Phenotype (SASP) (1.97); Cell death signalling via NRAGE, NRIF and NADE (1.96); Constitutive Signaling by Ligand-Responsive EGFR Cancer Variants (1.95); Programmed Cell Death (1.95); Apoptosis (1.95); ADP signalling through P2Y purinoceptor 12 (1.95); CTLA4 inhibitory signaling (1.94); …	Apoptosis (2.05); Prostate cancer (2.00); AGE-RAGE signaling pathway in diabetic complications (2.00); Toxoplasmosis (1.99); Hepatitis B (1.98); Pancreatic cancer (1.98); Progesterone-mediated oocyte maturation (1.98); Colorectal cancer (1.97); Small cell lung cancer (1.96); Amyotrophic lateral sclerosis (ALS) (1.96)	BCL2; CASP3; BCL2L11; MCL1; BCL2L1; BAK1; BCL2A1; BOK; BCL2L14; SARS2	DNJVYWXIDISQRD-UHFFFAOYSA-N	Cafesterol,Coffeol	2516
26	FDB007481	5-Hydroxyuracil	0.98	462				Pyrimidines and pyrimidine derivatives	Diazines	Organoheterocyclic compounds	5-hydroxyuracil, also known as dihydropyrimidine-2,4,5(3h)-trione or isobarbituric acid, is a member of the class of compounds known as hydroxypyrimidines. Hydroxypyrimidines are organic compounds containing a hydroxyl group attached to a pyrimidine ring. Pyrimidine is a 6-membered ring consisting of four carbon atoms and two nitrogen centers at the 1- and 3- ring positions. 5-hydroxyuracil is sl…	Dual incision in TC-NER (2.02); Base Excision Repair (2.01); Gap-filling DNA repair synthesis and ligation in TC-NER (2.01); DNA Repair (1.99); Resolution of Abasic Sites (AP sites) (1.99); Dual Incision in GG-NER (1.99); Transcription-Coupled Nucleotide Excision Repair (TC-NER) (1.98); Presynaptic phase of homologous DNA pairing and strand exchange (1.97); HDR through Homologous Recombination (H…	Nucleotide excision repair (2.00); Base excision repair (1.96); DNA replication (1.93); Mismatch repair (1.92); Cell cycle (1.91); Ubiquitin mediated proteolysis (1.88); Spliceosome (1.87); Fanconi anemia pathway (1.86); Oocyte meiosis (1.84); Homologous recombination (1.84)	OGG1; NTHL1; NEIL1; NEIL2; CCNO; APEX1; APEX2; ERCC1; CHEK2; HNRNPU	OFJNVANOCZHTMW-UHFFFAOYSA-N	Dihydropyrimidine-2,4,5(3H)-trione,Isobarbituric acid,Isobarbitate,Isobarbitic acid,2,4,5-Trihydroxypyrimidine,2,4,5(3H)-Pyrimidinetrione, dihydro-,2,4(1H,3H)-Pyrimidinedione, 5-hydroxy-,5-Hydroxyazouracil,5-hydroxypyrimidine-2,4(1H,3H)-dione,Isobarbituric acid (van),Pyrimidine-2,4,5-triol	73268
27	FDB006999	Manool	0.98	198				Diterpenoids	Prenol lipids	Lipids and lipid-like molecules	Manool, also known as (+)-manool, is a member of the class of compounds known as diterpenoids. Diterpenoids are terpene compounds formed by four isoprene units. Manool is practically insoluble (in water) and an extremely weak acidic compound (based on its pKa). Manool can be found in common sage, which makes manool a potential biomarker for the consumption of this food product.This compound belon…	Separation of Sister Chromatids (1.90); Antigen processing: Ubiquitination & Proteasome degradation (1.90); Oxidative Stress Induced Senescence (1.90); Mitotic Metaphase and Anaphase (1.89); Mitotic Anaphase (1.89); APC/C:Cdc20 mediated degradation of Cyclin B (1.89); ERCC6 (CSB) and EHMT2 (G9a) positively regulate rRNA expression (1.89); Phosphorylation of the APC/C (1.89); Cell Cycle Checkpoint…	mTOR signaling pathway (1.70); Thyroid hormone signaling pathway (1.70); HTLV-I infection (1.70); Pathways in cancer (1.70); Homologous recombination (1.69); Hepatitis C (1.69); Pertussis (1.69); Lysine degradation (1.68); Cholinergic synapse (1.68); Adherens junction (1.68)	PRC1; LIN54; MTL5; RB1; RBBP4; RBBP7; RBL1|PRB1; MSH2; TOP2A; RBL2	CECREIRZLPLYDM-OQLBXJDTSA-N	2-Ketoepimanool,Labda-8(20),14-dien-13-ol, (13R)-,Labda-8(20),14-dien-13-ol, (13R)- (8CI),Labda-8(20),14-dien-13-ol, (13S)-,Manool	92131
28	FDB000939	1H-Indole-3-methanol	0.98	531				Indoles	Indoles and derivatives	Organoheterocyclic compounds	Produced from glucosinolates in Brassica species on crushing or cooking. Potential nutriceutical 16082211).; Indole-3-carbinol is produced by members of the family Cruciferae and particularly members of the genus Brassica, for example, cabbage, radishes, cauliflower, broccoli, Brussels sprouts, and daikon). Indole-3-carbinol is metabolized to a number of products, including the dimeric 3,3'-diind…	Cyclin A:Cdk2-associated events at S phase entry (1.98); Regulation of APC/C activators between G1/S and early anaphase (1.97); Cyclin E associated events during G1/S transition (1.97); Cdc20:Phospho-APC/C mediated degradation of Cyclin A (1.97); Ubiquitin-dependent degradation of Cyclin D1 (1.96); Senescence-Associated Secretory Phenotype (SASP) (1.96); Ubiquitin Mediated Degradation of Phosphor…	Prostate cancer (1.95); Proteasome (1.93); Pancreatic cancer (1.92); Progesterone-mediated oocyte maturation (1.90); Prolactin signaling pathway (1.90); Hepatitis B (1.90); Chronic myeloid leukemia (1.90); Small cell lung cancer (1.90); Endometrial cancer (1.89); Bladder cancer (1.89)	MYC; HGF|IL6; EGF; EGFR; BCL2; CCND1; CASP3; NFKB1; ESR1; PTEN	IVYPNXXAYMYVSP-UHFFFAOYSA-N	3-Hydroxymethylindole,3-Indolylcarbinol,1H-indol-3-Ylmethanol,1H-Indole-3-methanol,3-(Hydroxymethyl)indole,3-Indolecarbinol,3-Indolylmethanol,Indinol,Indole-3-methanol,I3c CPD,1H-indol-3-ylmethanol,1H-Indole-3-methanol (9CI),3-Indolemethanol,3-indolylcarbinol,C9H9NO,I3C cpd,Indole-3-carbinol,indole-3-methanol,PREVENTION 4 (INDOLE-3-CARBINOL)	3712
29	FDB005595	Legumelin	0.98	549				Rotenoids	Isoflavonoids	Phenylpropanoids and polyketides	Legumelin, also known as (-)-cis-deguelin, is a member of the class of compounds known as rotenones. Rotenones are rotenoids with a structure based on a 6a,12a-dihydrochromeno[3,4-b]chromen-12(6H)-one skeleton. Thus, legumelin is considered to be a flavonoid lipid molecule. Legumelin is practically insoluble (in water) and a very weakly acidic compound (based on its pKa). Legumelin can be found i…	p53-Independent DNA Damage Response (1.98); Regulation of activated PAK-2p34 by proteasome mediated degradation (1.98); Ubiquitin-dependent degradation of Cyclin D1 (1.98); Cdc20:Phospho-APC/C mediated degradation of Cyclin A (1.97); Vpu mediated degradation of CD4 (1.97); Regulation of Apoptosis (1.97); Ubiquitin-dependent degradation of Cyclin D (1.97); p53-Independent G1/S DNA damage checkpoin…	Proteasome (1.97); Prostate cancer (1.92); Prolactin signaling pathway (1.91); Hepatitis B (1.90); AGE-RAGE signaling pathway in diabetic complications (1.90); Endometrial cancer (1.90); HIF-1 signaling pathway (1.90); Thyroid hormone signaling pathway (1.89); Progesterone-mediated oocyte maturation (1.89); Pancreatic cancer (1.89)	AKT1; SRC; CTNNB1; VEGFA; STAT3; CASP3; RELA; CDH1; GSK3B; NFKBIA	ORDAZKGHSNRHTD-UXHICEINSA-N	(-)-cis-Deguelin,13,13a-dihydro-9,10-Dimethoxy-3,3-dimethyl-3H-bis(1)benzopyrano(3,4-b:6',5'-e)pyran-7(7ah)-one	107935
30	FDB030279	17β-estradiol	0.98	700				Estrane steroids	Steroids and steroid derivatives	Lipids and lipid-like molecules	Estradiol, also known as estradiol-17beta or estrogel, belongs to estrogens and derivatives class of compounds. Those are steroids with a structure containing a 3-hydroxylated estrane. Thus, estradiol is considered to be a steroid lipid molecule. Estradiol is practically insoluble (in water) and a very weakly acidic compound (based on its pKa). Estradiol can be found in a number of food items suc…	Xenobiotics (1.91); Senescence-Associated Secretory Phenotype (SASP) (1.91); ADP signalling through P2Y purinoceptor 12 (1.90); Glucuronidation (1.90); G beta:gamma signalling through PLC beta (1.90); Presynaptic function of Kainate receptors (1.89); Constitutive Signaling by Ligand-Responsive EGFR Cancer Variants (1.88); Signaling by Ligand-Responsive EGFR Variants in Cancer (1.88); Activation o…	Metabolism of xenobiotics by cytochrome P450 (1.98); Drug metabolism - cytochrome P450 (1.94); Chemical carcinogenesis (1.94); Prolactin signaling pathway (1.92); Steroid hormone biosynthesis (1.91); Retinol metabolism (1.90); Prostate cancer (1.88); Estrogen signaling pathway (1.88); AGE-RAGE signaling pathway in diabetic complications (1.86); Progesterone-mediated oocyte maturation (1.86)	TP53; AKT1; ALB; GAPDH; PRDM10; IDDM2|INS; HGF|IL6; MAPK1; SRC; MAPK3	VOXZDWNPVJITMN-ZBRFXRBCSA-N	(17beta)-Estra-1,3,5(10)-triene-3,17-diol,17beta Oestradiol,17beta-Estra-1,3,5(10)-triene-3,17-diol,17beta-Oestradiol,beta-Estradiol,cis-Estradiol,Estradiol-17beta,Climara,Divigel,Estrace,Estraderm,Estrasorb,Estring,Estrogel,Innofem,Vagifem,Vivelle,(17b)-Estra-1,3,5(10)-triene-3,17-diol,(17Î’)-estra-1,3,5(10)-triene-3,17-diol,17b Oestradiol,17Î’ oestradiol,17b-Estra-1,3,5(10)-triene-3,17-diol,17Î…	5757
31	FDB017110	Ergosterol peroxide	0.98	537				Ergostane steroids	Steroids and steroid derivatives	Lipids and lipid-like molecules	obtained from leaves of Ananas comosus (pineapple). Ergosterol peroxide is found in pineapple and fruits. belongs to the class of organic compounds known as ergostane steroids. These are steroids with a structure based on the ergostane skeleton, which arises from the methylation of cholestane at the 24-position.	G beta:gamma signalling through PI3Kgamma (1.90); APC/C:Cdh1 mediated degradation of Cdc20 and other APC/C:Cdh1 targeted proteins in late mitosis/early G1 (1.90); Signaling by Ligand-Responsive EGFR Variants in Cancer (1.90); Cdc20:Phospho-APC/C mediated degradation of Cyclin A (1.90); APC/C:Cdc20 mediated degradation of Securin (1.90); p53-Independent DNA Damage Response (1.89); p53-Independent …	Apoptosis (2.02); Epithelial cell signaling in Helicobacter pylori infection (2.02); p53 signaling pathway (2.00); Toxoplasmosis (2.00); TNF signaling pathway (2.00); Pertussis (1.99); Legionellosis (1.98); Natural killer cell mediated cytotoxicity (1.98); Viral myocarditis (1.98); Serotonergic synapse (1.97)	CASP3; TP53; AKT1; PRDM10; ALB; MAPK1; PIK3CA; IDDM2|INS; GAPDH; SRC	VXOZCESVZIRHCJ-BQYQJAHWSA-N	(-)-5alpha,8alpha-Epidioxyergosta-6,22-dien-3beta-ol,5a,8a-Peroxyergosterol,5alpha,8alpha-Epidioxyergosta-6,22-dien-3beta-ol,Ergosterol 5alpha ,8alpha -epidioxide,Ergosterol endoperoxide,ERGOSTEROL-5,8-peroxide,O-(Trifluoromethyl)cinnamic acid,Peroxyergosterol,3-Hydroxy-5,7-epidioxyergosta-6,22-diene,Ergosterol peroxide,5,8-Epidioxyergosta-6,22-dien-3-ol,Ergosterol 5Î±,8Î±-epidioxide,ERGOSTEROL-5…	5379713
32	FDB012387	Sesamolin	0.98	537					Benzodioxoles	Organoheterocyclic compounds	Constituent of sesame oil. Sesamolin is found in flaxseed, fats and oils, and sesame. belongs to the class of organic compounds known as benzodioxoles. These are organic compounds containing a benzene ring fused to either isomers of dioxole. Dioxole is a five-membered unsaturated ring of two oxygen atoms and three carbon atoms.	Vasopressin regulates renal water homeostasis via Aquaporins (1.87); Glucagon signaling in metabolic regulation (1.87); p53-Independent G1/S DNA damage checkpoint (1.87); Cyclin E associated events during G1/S transition (1.87); Aquaporin-mediated transport (1.87); Degradation of GLI1 by the proteasome (1.87); Signaling by FGFR2 IIIa TM (1.87); Vif-mediated degradation of APOBEC3G (1.87); Degrada…	Hepatitis B (2.00); AGE-RAGE signaling pathway in diabetic complications (2.00); Colorectal cancer (2.00); Toxoplasmosis (2.00); TNF signaling pathway (1.99); p53 signaling pathway (1.99); Pertussis (1.98); Legionellosis (1.98); Natural killer cell mediated cytotoxicity (1.98); Viral myocarditis (1.98)	CASP3; TP53; AKT1; PRDM10; ALB; MAPK1; PIK3CA; IDDM2|INS; GAPDH; SRC	ZZMNWJVJUKMZJY-UHFFFAOYSA-N	(+)-Sesamolin,Sesamolinol,Sesamolin	585998
33	FDB016340	Licochalcone B	0.98	551				Chalcones and dihydrochalcones	Linear 1,3-diarylpropanoids	Phenylpropanoids and polyketides	Constituent of the roots of Glycyrrhiza glabra (licorice). Licochalcone B is found in tea and herbs and spices. belongs to the class of organic compounds known as retrochalcones. These are a form of normal chalcones that are structurally distinguished by the lack of oxygen functionalities at the C2'- and C6'-positions.	p53-Independent DNA Damage Response (1.89); Constitutive Signaling by Ligand-Responsive EGFR Cancer Variants (1.89); The role of GTSE1 in G2/M progression after G2 checkpoint (1.89); Ubiquitin Mediated Degradation of Phosphorylated Cdc25A (1.89); AUF1 (hnRNP D0) binds and destabilizes mRNA (1.89); Vpu mediated degradation of CD4 (1.89); APC/C:Cdc20 mediated degradation of Cyclin B (1.89); p53-Ind…	Hepatitis B (2.02); TNF signaling pathway (2.01); Epithelial cell signaling in Helicobacter pylori infection (2.00); p53 signaling pathway (2.00); Toxoplasmosis (2.00); AGE-RAGE signaling pathway in diabetic complications (1.99); Pertussis (1.99); Amyotrophic lateral sclerosis (ALS) (1.98); Legionellosis (1.98); Non-alcoholic fatty liver disease (NAFLD) (1.98)	CASP3; TP53; AKT1; PRDM10; ALB; MAPK1; PIK3CA; IDDM2|INS; GAPDH; SRC	DRDRYGIIYOPBBZ-XBXARRHUSA-N	3,4,4'-Trihydroxy-2-methoxychalcone,3-(3,4-Dihydroxy-2-methoxyphenyl)-1-(4-hydroxyphenyl)-2-propen-1-one,Licochalcone B	5318999
34	FDB001521	Verbenalin	0.98	532				Terpene glycosides	Prenol lipids	Lipids and lipid-like molecules	Verbenalin, also known as cornin (glycoside) or cornin iridoid, is a member of the class of compounds known as iridoid o-glycosides. Iridoid o-glycosides are iridoid monoterpenes containing a glycosyl (usually a pyranosyl) moiety linked to the iridoid skeleton. Thus, verbenalin is considered to be an isoprenoid lipid molecule. Verbenalin is soluble (in water) and a very weakly acidic compound (ba…	Signaling by FGFR3 in disease (1.85); Constitutive Signaling by Ligand-Responsive EGFR Cancer Variants (1.85); FGFR2 mutant receptor activation (1.85); FGFR2 ligand binding and activation (1.84); Negative regulation of FGFR1 signaling (1.84); Signaling by EGFR in Cancer (1.83); Signaling by FGFR in disease (1.82); Negative regulation of the PI3K/AKT network (1.82); Tie2 Signaling (1.82); SHC-medi…	Rap1 signaling pathway (1.92); HIF-1 signaling pathway (1.92); Ras signaling pathway (1.92); Rheumatoid arthritis (1.87); PI3K-Akt signaling pathway (1.85); VEGF signaling pathway (1.85); Focal adhesion (1.85); Glioma (1.83); Renal cell carcinoma (1.83); AGE-RAGE signaling pathway in diabetic complications (1.82)	FLT1; PIK3CA; SRC; IDDM2|INS; TP53; KDR; EGF; EGFR; VEGFA; UBA52	HLXRWTJXGMHOFN-XJSNKYLASA-N	Cornin (glycoside)	73467
35	FDB013879	Phloroglucinol	0.98	351				Benzenetriols and derivatives	Phenols	Benzenoids	Phloroglucinol, also known as 1,3,5-benzenetriol or 1,3,5-trihydroxybenzene, belongs to phloroglucinols and derivatives class of compounds. Those are compounds containing a phloroglucinol (benzene-1,3,5-triol) moiety, which consists of a benzene ring bearing one hydroxyl group at positions 1,3, and 5. Phloroglucinol is soluble (in water) and a very weakly acidic compound (based on its pKa). Phlor…	RNA Polymerase I Promoter Opening (1.74); Glucagon signaling in metabolic regulation (1.74); Negative regulation of the PI3K/AKT network (1.74); Conversion from APC/C:Cdc20 to APC/C:Cdh1 in late anaphase (1.74); Cellular response to hypoxia (1.74); Oxygen-dependent proline hydroxylation of Hypoxia-inducible Factor Alpha (1.74); G alpha (z) signalling events (1.74); CD209 (DC-SIGN) signaling (1.73…	Adherens junction (1.92); Chronic myeloid leukemia (1.86); Hippo signaling pathway (1.86); Colorectal cancer (1.85); Pancreatic cancer (1.85); Bladder cancer (1.84); Melanoma (1.84); Endometrial cancer (1.84); Prostate cancer (1.84); Progesterone-mediated oocyte maturation (1.83)	SNAI2; TP53; CDH1; CTNNB1; EGF; EGFR; NOTCH1; HDAC1; CCND1; TGFB1	QCDYQQDYXPDABM-UHFFFAOYSA-N	1,3,5-Benzenetriol,1,3,5-Trihydroxybenzene,Benzene-1,3,5-triol,S-Trihydroxybenzene,Dilospan S,1,3, 5-Trihydroxybenzene,1,3,5-Benzenetriol (acd/name 4.0),1,3,5-Trihydroxy-benzene,1,3,5-Trihydroxycyclohexatriene,1,3,5-Triol,3,5-Dihydroxyphenol,5-Benzenetriol,5-Hydroxyresorcinol,5-Oxyresorcinol,5-Oxyresorcinolphloroglucin,Benzene, trihydroxy,Benzene-S-triol,Floroglucin,Floroglucinol,Phloroglucin,Phl…	359
36	FDB021809	Cytidine	0.98	680	A pyrimidine nucleoside analog that is used mainly in the treatment of leukemia, especially acute non-lymphoblastic leukemia. Cytarabine is an antimetabolite antineoplastic agent that inhibits the synthesis of DNA. Its actions are specific for the S phase of the cell cycle. It also has antiviral and immunosuppressant properties. (From Martindale, The Extra Pharmacopoeia, 30th ed, p472)	Cytarabine acts through direct DNA damage and incorporation into DNA. Cytarabine is cytotoxic to a wide variety of proliferating mammalian cells in culture. It exhibits cell phase specificity, primarily killing cells undergoing DNA synthesis (S-phase) and under certain conditions blocking the progression of cells from the G1 phase to the S-phase. Although the mechanism of action is not completely…			Pyrimidine nucleosides	Nucleosides, nucleotides, and analogues	Cytidine is a nucleoside that is composed of the base cytosine linked to the five-carbon sugar D-ribose. Cytidine is a pyrimidine that besides being incorporated into nucleic acids, can serve as substrate for the salvage pathway of pyrimidine nucleotide synthesis; as precursor of the cytidine triphosphate (CTP) needed in the phosphatidylcholine (PC) and phosphatidylethanolamine (PE) biosynthetic …	Metabolism of nucleotides (2.00); Antigen processing: Ubiquitination & Proteasome degradation (1.98); Pyrimidine metabolism (1.96); Purine metabolism (1.95); Senescence-Associated Secretory Phenotype (SASP) (1.94); Transport of vitamins, nucleosides, and related molecules (1.92); APC/C:Cdc20 mediated degradation of Cyclin B (1.92); Peptide chain elongation (1.91); Nonsense Mediated Decay (NMD) in…	Pyrimidine metabolism (1.96); Purine metabolism (1.91); Drug metabolism - other enzymes (1.87); Progesterone-mediated oocyte maturation (1.87); Ubiquitin mediated proteolysis (1.87); Chronic myeloid leukemia (1.85); Prostate cancer (1.85); HIF-1 signaling pathway (1.84); Glioma (1.84); Morphine addiction (1.84)	CDA; TP53; DCK; UCKL1; GAPDH; SLC29A1; APOBEC4; SLC28A1; SLC29A2; SLC28A3	UHDGCWIWMRVCDJ-UHFFFAOYSA-N	1-beta-D-Arabinofuranosylcytosine,4-Amino-1-beta-D-arabinofuranosyl-2(1H)-pyrimidinone,Ara-C,Arabinocytosine,Arabinoside C,Citarabina,Cytarabinum,Cytosine arabinoside,Cytosine-1-beta-D-arabinofuranoside,Cytosine-beta-D-arabinofuranoside,Depocyt,1-b-D-Arabinofuranosylcytosine,1-Î’-D-arabinofuranosylcytosine,4-Amino-1-b-D-arabinofuranosyl-2(1H)-pyrimidinone,4-Amino-1-β-D-arabinofuranosyl-2(1H)-pyri…	596
37	FDB005800	Anisatin	0.97	233	Anisatin is a plant toxin found in the Japanese star anise (Illicium anisatum). The Japanese star anise has been burned as incense in Japan, where it is known as shikimi, as well as used in topical folk remedies. (L1226)	Anisatin acts as a GABA system antagonist. It binds non-competitively to the picrotoxinin site of the GABA receptor, prolonging the closed time of the receptor channel and reducing the probability of it opening. (A345)		Delta valerolactones	Lactones	Organoheterocyclic compounds	ANIASATIN, also known as shikimin, is a member of the class of compounds known as terpene lactones. Terpene lactones are prenol lipids containing a lactone ring. ANIASATIN is soluble (in water) and a very weakly acidic compound (based on its pKa).This compound belongs to the class of organic compounds known as delta valerolactones. These are cyclic organic compounds containing an oxan-2- one moie…	Mitotic Metaphase and Anaphase (1.96); Lagging Strand Synthesis (1.96); Chromosome Maintenance (1.96); Condensation of Prophase Chromosomes (1.95); S Phase (1.95); Gap-filling DNA repair synthesis and ligation in TC-NER (1.95); Telomere C-strand (Lagging Strand) Synthesis (1.95); RHO GTPases Activate Formins (1.95); G1/S Transition (1.94); Recognition of DNA damage by PCNA-containing replication …	DNA replication (1.98); Cell cycle (1.95); Oocyte meiosis (1.93); Progesterone-mediated oocyte maturation (1.91); Nucleotide excision repair (1.91); Glioma (1.89); Mismatch repair (1.88); Prostate cancer (1.87); VEGF signaling pathway (1.87); Ubiquitin mediated proteolysis (1.86)	KIAA0101; PRDM10; TOP2A; ALB; TP53; UBA52; TOP2B; CDK1; PCNA; UBC	GEVWHIDSUOMVRI-QHRGTXDDSA-N	(-)-anisatin,Anisatin	115121
38	FDB000790	Tricetin	0.97	391				Flavones	Flavonoids	Phenylpropanoids and polyketides	Constituent of the seed coat of lentil (Lens culinaris). Tricetin is found in many foods, some of which are ginkgo nuts, pulses, tea, and cereals and cereal products. belongs to the class of organic compounds known as flavones. These are flavonoids with a structure based on the backbone of 2-phenylchromen-4-one (2-phenyl-1-benzopyran-4-one).	Senescence-Associated Secretory Phenotype (SASP) (2.00); Myogenesis (2.00); CDO in myogenesis (2.00); Antigen processing: Ubiquitination & Proteasome degradation (1.97); RNA Pol II CTD phosphorylation and interaction with CE (1.96); mRNA Capping (1.96); Dual incision in TC-NER (1.95); Formation of Incision Complex in GG-NER (1.95); Formation of the HIV-1 Early Elongation Complex (1.95); Glucagon …	Progesterone-mediated oocyte maturation (1.94); Prostate cancer (1.93); AGE-RAGE signaling pathway in diabetic complications (1.92); Glioma (1.92); Acute myeloid leukemia (1.91); Oocyte meiosis (1.90); Nucleotide excision repair (1.90); Longevity regulating pathway - multiple species (1.90); VEGF signaling pathway (1.90); Endometrial cancer (1.89)	MYF5; MYF6; PARP1; PIM1; MYOG; MYOD1; PAX3; MRX85|DMD; EPRS|QARS; YARS	ARSRJFRKVXALTF-UHFFFAOYSA-N	3',4',5,5',7-Pentahydroxyflavone,5,7,3',4',5'-Pentahydroxyflavone,5,7,3,4,5-Pentahydroxyflavone,5,7-Dihydroxy-2-(3,4,5-trihydroxyphenyl)-4H-1-benzopyran-4-one,5,7-Dihydroxy-2-(3,4,5-trihydroxyphenyl)-4H-1-benzopyran-4-one, 9ci,5,7-Dihydroxy-2-(3,4,5-trihydroxyphenyl)-4H-chromen-4-one,MYF,5,7-Dihydroxy-2-(3,4,5-trihydroxyphenyl)-4H-1-benzopyran-4-one, 9CI,5,7-dihydroxy-2-(3,4,5-trihydroxyphenyl)-4…	5281701
39	FDB007443	Caffeic acid 3-glucoside	0.97	93				Glycosyl compounds	Carbohydrates and carbohydrate conjugates	Organooxygen compounds	Caffeic acid 3-glucoside is a member of the class of compounds known as phenolic glycosides. Phenolic glycosides are organic compounds containing a phenolic structure attached to a glycosyl moiety. Some examples of phenolic structures include lignans, and flavonoids. Among the sugar units found in natural glycosides are D-glucose, L-Fructose, and L rhamnose. Caffeic acid 3-glucoside is slightly s…	Autodegradation of Cdh1 by Cdh1:APC/C (2.14); Regulation of APC/C activators between G1/S and early anaphase (2.14); Degradation of GLI1 by the proteasome (2.13); APC/C:Cdc20 mediated degradation of Securin (2.13); Vpu mediated degradation of CD4 (2.13); Activation of APC/C and APC/C:Cdc20 mediated degradation of mitotic proteins (2.13); Regulation of mitotic cell cycle (2.13); Cdc20:Phospho-APC/…	Proteasome (2.10); Progesterone-mediated oocyte maturation (1.93); Ubiquitin mediated proteolysis (1.93); Oocyte meiosis (1.92); Prolactin signaling pathway (1.89); Prostate cancer (1.88); Colorectal cancer (1.87); Glioma (1.87); Endometrial cancer (1.86); VEGF signaling pathway (1.86)	PSMA7; PSMA8; PROP1; CTNNB1; TP53; POMC; UBA52; UBC; PRL; PRDM10	QOPSZFXPZWQLOG-VHCZEJTMSA-N		5281759
40	FDB000256	Ferulic acid 4-glucoside	0.97	93				Glycosyl compounds	Carbohydrates and carbohydrate conjugates	Organooxygen compounds	Ferulic acid 4-glucoside is a member of the class of compounds known as phenolic glycosides. Phenolic glycosides are organic compounds containing a phenolic structure attached to a glycosyl moiety. Some examples of phenolic structures include lignans, and flavonoids. Among the sugar units found in natural glycosides are D-glucose, L-Fructose, and L rhamnose. Ferulic acid 4-glucoside is slightly s…	Regulation of mitotic cell cycle (2.15); APC/C:Cdh1 mediated degradation of Cdc20 and other APC/C:Cdh1 targeted proteins in late mitosis/early G1 (2.14); APC/C:Cdc20 mediated degradation of mitotic proteins (2.14); Regulation of APC/C activators between G1/S and early anaphase (2.14); Degradation of beta-catenin by the destruction complex (2.14); APC/C:Cdc20 mediated degradation of Securin (2.14)…	Proteasome (2.08); Colorectal cancer (1.86); Chronic myeloid leukemia (1.86); Endometrial cancer (1.85); Gap junction (1.85); Epstein-Barr virus infection (1.84); Cell cycle (1.84); VEGF signaling pathway (1.84); Pancreatic cancer (1.84); Chagas disease (American trypanosomiasis) (1.83)	PSMA7; PSMA8; PROP1; CTNNB1; TP53; POMC; UBA52; UBC; PRL; PRDM10	IEMIRSXOYFWPFD-BJGSYIFTSA-N	Ferulic acid 4-glucoside,Ferulic acid 4-O-glucoside,Ferulic acid glucoside	13916049
41	FDB014977	Verbenol	0.97	103				Monoterpenoids	Prenol lipids	Lipids and lipid-like molecules	Flavouring ingredient. Verbenol is found in many foods, some of which are hyssop, rosemary, spearmint, and wild celery. belongs to the class of organic compounds known as bicyclic monoterpenoids. These are monoterpenoids containing exactly 2 rings, which are fused to each other.	Loss of Nlp from mitotic centrosomes (2.02); Anchoring of the basal body to the plasma membrane (2.02); AURKA Activation by TPX2 (2.02); Loss of proteins required for interphase microtubule organizationÂ from the centrosome (2.01); Mitotic Prophase (2.00); Regulation of HSF1-mediated heat shock response (2.00); Export of Viral Ribonucleoproteins from Nucleus (2.00); Transport of Mature mRNA Deriv…	Adrenergic signaling in cardiomyocytes (1.58); Dorso-ventral axis formation (1.58); TNF signaling pathway (1.58); Tight junction (1.58); Regulation of lipolysis in adipocytes (1.58); Rap1 signaling pathway (1.58); GABAergic synapse (1.58); Herpes simplex infection (1.58); Oxytocin signaling pathway (1.58); AMPK signaling pathway (1.58)	RRM1; NEK6; NEK7; NEK2; TOP2A; TOP2B; AIM1|AURKB; CDK1; BUB1; NDC80	WONIGEXYPVIKFS-UHFFFAOYSA-N	(+)-Verbenol,(e)-Verbenol,(S)-cis-Verbenol,2-Pinen-4-ol (8ci),4,6,6-Trimethyl-bicyclo(3.1.1)hept-3-en-2-ol,4,6,6-Trimethyl-bicyclo[3,1,1]hept-3-en-2-ol,4,6,6-Trimethyl-bicyclo[3.1.1]hept-3-en-2-ol,4,6,6-Trimethylbicyclo(3.1.1)hept-3-en-2-ol,4,6,6-Trimethylbicyclo[3.1.1]hept-3-en-2-ol, 9ci,4-Hydroxy-2,6,6-trimethylbicyclo(3.1.1)hept-2-ene,Berbenol,Bicyclo(3.1.1)hept-3-en-2-ol, 4,6,6-trimethyl- (9c…	61126
42	FDB003308	2-Nonanone	0.97	127				Carbonyl compounds	Organooxygen compounds	Organic oxygen compounds	Present in banana, ginger, Brazil nut, attar of rose, clove oil, coconut oil, passionflower, sorghum, asparagus, tomato, corn, wine, cheese, beer, blackcurrant buds, melon, strawberry jam etc. Flavouring ingredient. 2-Nonanone is found in many foods, some of which are green vegetables, cereals and cereal products, watermelon, and cloves. belongs to the class of organic compounds known as ketones.…	Resolution of Sister Chromatid Cohesion (2.10); Mitotic Prometaphase (2.08); Meiosis (2.05); RHO GTPases Activate Formins (2.04); Meiotic synapsis (2.03); Separation of Sister Chromatids (2.02); Mitotic Metaphase and Anaphase (2.01); M Phase (2.00); Mitotic Anaphase (2.00); SUMO E3 ligases SUMOylate target proteins (1.98)	Systemic lupus erythematosus (1.79); Pancreatic cancer (1.79); Glioma (1.78); Endometrial cancer (1.78); VEGF signaling pathway (1.78); Homologous recombination (1.78); p53 signaling pathway (1.77); Spliceosome (1.77); Prolactin signaling pathway (1.77); Colorectal cancer (1.76)	RAD21; TOP2A; CDK1; TOP2B; PLK1; POTEF; PCNA; PRDM10; TP53; POTEE	VKCYHJWLYTUGCC-UHFFFAOYSA-N	2-Nonanone,beta-Nonanone,Heptyl methyl ketone,Methyl heptyl ketone,Methyl N-heptyl ketone,N-C7H15COCH3,NONANONE-2,NSC 14760,b-Nonanone,Î’-nonanone,Nonan-2-one,β-nonanone,Beta-nonanone,FEMA 2785,Ketone, heptyl methyl,Methyl n-heptyl ketone,n-C7H15COCH3,N-heptyl methyl ketone,β-nonanone	13187
43	FDB014034	Ginsenoside Rb3	0.97	183				Triterpenoids	Prenol lipids	Lipids and lipid-like molecules	Constituent of Panax ginseng (ginseng). Ginsenoside Rb3 is found in tea. belongs to the class of organic compounds known as triterpenoids. These are terpene molecules containing six isoprene units.	Condensation of Prophase Chromosomes (1.93); TP53 Regulates Transcription of Genes Involved in G2 Cell Cycle Arrest (1.93); Cooperation of PDCL (PhLP1) and TRiC/CCT in G-protein beta folding (1.92); Kinesins (1.92); G alpha (z) signalling events (1.92); NOTCH1 Intracellular Domain Regulates Transcription (1.91); Regulation of PLK1 Activity at G2/M Transition (1.91); Prostacyclin signalling throug…	Thyroid hormone signaling pathway (1.77); Long-term depression (1.76); Nucleotide excision repair (1.76); Toxoplasmosis (1.75); Systemic lupus erythematosus (1.75); MicroRNAs in cancer (1.75); Pathways in cancer (1.75); Salmonella infection (1.74); GABAergic synapse (1.74); Longevity regulating pathway - mammal (1.74)	STMN4; RBL2; TUBA1A; TUBA4A; TUBB; TUBB4A; TUBB4B; TUBB|TUBB2A; TUBG1; TUBA1B	NODILNFGTFIURN-UHFFFAOYSA-N	Ginsenoside Rb3	432450
44	FDB017767	4-Methoxyglucobrassicin	0.97	195				Organooxygen compounds	Organic oxygen compounds	Organic compounds	4-methoxyglucobrassicin is a member of the class of compounds known as alkylglucosinolates. Alkylglucosinolates are organic compounds containing a glucosinolate moiety that carries an alkyl chain. 4-methoxyglucobrassicin is slightly soluble (in water) and an extremely strong acidic compound (based on its pKa). 4-methoxyglucobrassicin can be found in a number of food items such as broccoli, chines…	SCF(Skp2)-mediated degradation of p27/p21 (2.05); Degradation of beta-catenin by the destruction complex (2.05); NIK-->noncanonical NF-kB signaling (2.05); Activation of NF-kappaB in B cells (2.05); Dectin-1 mediated noncanonical NF-kB signaling (2.05); G1/S DNA Damage Checkpoints (2.05); p53-Dependent G1/S DNA damage checkpoint (2.05); Degradation of GLI2 by the proteasome (2.05); SCF-beta-TrCP …	Ubiquitin mediated proteolysis (2.08); Proteasome (2.01); Cell cycle (2.00); Oocyte meiosis (1.99); Circadian rhythm (1.97); TGF-beta signaling pathway (1.97); Wnt signaling pathway (1.91); Protein processing in endoplasmic reticulum (1.90); Progesterone-mediated oocyte maturation (1.89); Herpes simplex infection (1.86)	CUL1; UBA52; UBC; UBB; POTEF; RPS27A; PRDM10; POTEJ; POTEE; POTEI	IIAGSABLXRZUSE-UNOMPAQXSA-N	Methoxyglucobrassicin,4-Methoxy-3-indolylmethylglucosinolate,4-Methoxyglucobrassicin,4-Methoxyindol-3-ylmethyl glucosinolate	6122984
45	FDB030849	ent-kaurenol	0.96	192				Diterpenoids	Prenol lipids	Lipids and lipid-like molecules	Candol b, also known as ent-kaur-16-en-15 beta-ol or kaurenol, is a member of the class of compounds known as kaurane diterpenoids. Kaurane diterpenoids are diterpene alkaloids with a structure that is based on the kaurane skeleton. Kaurane is a tetracyclic compound that arises by cyclisation of a pimarane precursor followed by rearrangement. It possesses a [3,2,1]-bicyclic ring system with C15-C…	Translesion synthesis by POLK (1.84); GTP hydrolysis and joining of the 60S ribosomal subunit (1.84); Glucagon signaling in metabolic regulation (1.84); Gap-filling DNA repair synthesis and ligation in TC-NER (1.84); Inhibition of the proteolytic activity of APC/C required for the onset of anaphase by mitotic spindle checkpoint components (1.83); Abortive elongation of HIV-1 transcript in the abs…	VEGF signaling pathway (1.78); Bladder cancer (1.78); Prion diseases (1.77); Viral carcinogenesis (1.77); Non-small cell lung cancer (1.76); Colorectal cancer (1.76); Retinol metabolism (1.76); Gap junction (1.76); Carbon metabolism (1.76); Mismatch repair (1.75)	RNASEH2A; CDA; HSD11B1; TOP2A; TOP2B; GAPDH; ACLY; PRDM10; CAD; GMPS	TUJQVRFWMWRMIO-UHFFFAOYSA-N	(-)-Kaur-16-en-18-ol,ent-Kaur-16-en-19-ol,ent-Kaurenol,Kaur-16-en-18-ol,Kaurenol,Kaur-16-en-15-ol,ent-Kaur-16-en-15 beta-ol	529650
46	FDB014637	Obacunone	0.96	664				Triterpenoids	Prenol lipids	Lipids and lipid-like molecules	Constituent of Citrus subspecies, Fortunella margarita (oval kumquat) and Casimiroa edulis (Mexican apple). Obacunone is found in many foods, some of which are pomes, sweet orange, lemon, and fruits. belongs to the class of organic compounds known as limonoids. These are highly oxygenated, modified terpenoids with a prototypical structure either containing or derived from a precursor with a 4,4,8…	Intrinsic Pathway for Apoptosis (1.96); MyD88-independent TLR3/TLR4 cascade (1.95); Nucleotide-binding domain, leucine rich repeat containing receptor (NLR) signaling pathways (1.94); Senescence-Associated Secretory Phenotype (SASP) (1.94); Apoptosis (1.93); Programmed Cell Death (1.93); Activated TLR4 signalling (1.92); Toll Like Receptor 3 (TLR3) Cascade (1.92); Caspase activation via extrinsic…	TNF signaling pathway (1.99); Hepatitis B (1.98); Toxoplasmosis (1.98); Pancreatic cancer (1.97); Small cell lung cancer (1.97); p53 signaling pathway (1.97); VEGF signaling pathway (1.97); Colorectal cancer (1.96); Prostate cancer (1.96); Legionellosis (1.95)	CASP3; CASP8; CASP9; PTGS2; TP53; AKT1; PRDM10; MAPK1; ALB; PIK3CA	MAYJEFRPIKEYBL-UHFFFAOYSA-N	Casimirolide,Obacunoic acid, eta-lactone,Tricoccin S3,Obacunone	500031
47	FDB012204	Procyanidin B2	0.96	533				Biflavonoids and polyflavonoids	Flavonoids	Phenylpropanoids and polyketides	Present in red wine. Procyanidin B2 is found in many foods, some of which are alcoholic beverages, sherry, bilberry, and yellow zucchini. belongs to the class of organic compounds known as biflavonoids and polyflavonoids. These are organic compounds containing at least two flavan/flavone units. These units are usually linked through CC or C-O-C bonds. Some examples include C2-O-C3, C2-O-C4, C3'-C…	Transport of vitamins, nucleosides, and related molecules (2.01); Senescence-Associated Secretory Phenotype (SASP) (2.01); G beta:gamma signalling through PI3Kgamma (1.98); Aquaporin-mediated transport (1.97); Vasopressin regulates renal water homeostasis via Aquaporins (1.97); Nucleotide-binding domain, leucine rich repeat containing receptor (NLR) signaling pathways (1.97); Thrombin signalling …	Pancreatic cancer (2.03); Progesterone-mediated oocyte maturation (2.02); Prostate cancer (2.02); Non-small cell lung cancer (2.01); Prolactin signaling pathway (2.00); Colorectal cancer (2.00); Fc epsilon RI signaling pathway (2.00); VEGF signaling pathway (2.00); Endometrial cancer (1.99); NOD-like receptor signaling pathway (1.99)	AKT1; MAPK1; MAPK3; TOP2A; CASP9; NLRP3|DFNA34|AVP; NCOA1; OAT; TP53; PRDM10	XFZJEEAOWLFHDH-NFJBMHMQSA-N	EC-(4b,8)-ec,Epicathechin-(4beta->8)-epicathechin,Proanthocyanidin b2,Procyanidol b2,Epicathechin-(4b->8)-epicathechin,Epicathechin-(4β->8)-epicathechin,(+)-Procyanidin b2,2,3-cis-Proanthocyanidin,cis,Cis"-4,8"-bi(3,3',4',5,7-pentahydroxyflavane),Procyanidin dimer b2,(+)-Procyanidin B2,cis,cis"-4,8"-Bi(3,3',4',5,7-pentahydroxyflavane),EC-(4b,8)-EC,Proanthocyanidin B2,Procyanidin B2,Procyanidin di…	122738
48	FDB002455	Solamargine	0.96	391				Steroids and steroid derivatives	Lipids and lipid-like molecules	Organic compounds	Solamargine, also known as beta-solamarine, is a member of the class of compounds known as steroidal saponins. Steroidal saponins are saponins in which the aglycone moiety is a steroid. The steroidal aglycone is usually a spirostane, furostane, spirosolane, solanidane, or curcubitacin derivative. Solamargine is practically insoluble (in water) and a very weakly acidic compound (based on its pKa).…	Signaling by PTK6 (2.06); Signaling by ERBB2 (2.04); Negative regulation of the PI3K/AKT network (2.02); PI3K/AKT Signaling in Cancer (2.02); PI-3K cascade:FGFR3 (2.01); GAB1 signalosome (2.01); PI3K/AKT activation (2.01); PI-3K cascade:FGFR2 (2.01); PI5P, PP2A and IER3 Regulate PI3K/AKT Signaling (2.01); Constitutive Signaling by Aberrant PI3K in Cancer (2.00)	Prostate cancer (2.02); Central carbon metabolism in cancer (2.02); HIF-1 signaling pathway (2.02); Pancreatic cancer (2.01); ErbB signaling pathway (2.01); Bladder cancer (2.01); Endometrial cancer (2.01); Non-small cell lung cancer (1.99); Adherens junction (1.99); Prolactin signaling pathway (1.95)	ERBB2; SC5DL; AGMO; TP53; PRDM10; ALB; IDDM2|INS; EGFR; AKT1; GAPDH	MBWUSSKCCUMJHO-UHFFFAOYSA-N	beta-Solamarine,Solamargine	437080
49	FDB000146	Jaceosidin	0.96	570				O-methylated flavonoids	Flavonoids	Phenylpropanoids and polyketides	Jaceosidin, also known as 4',5,7-trihydroxy-3',6-dimethoxyflavone, is a member of the class of compounds known as 6-o-methylated flavonoids. 6-o-methylated flavonoids are flavonoids with methoxy groups attached to the C6 atom of the flavonoid backbone. Thus, jaceosidin is considered to be a flavonoid lipid molecule. Jaceosidin is practically insoluble (in water) and a very weakly acidic compound …	Vasopressin regulates renal water homeostasis via Aquaporins (1.83); VEGFR2 mediated cell proliferation (1.82); PI5P, PP2A and IER3 Regulate PI3K/AKT Signaling (1.82); G beta:gamma signalling through PI3Kgamma (1.82); APC/C:Cdc20 mediated degradation of Cyclin B (1.82); Regulation of signaling by CBL (1.82); SHC-mediated cascade:FGFR4 (1.82); Negative regulation of the PI3K/AKT network (1.82); AD…	Rap1 signaling pathway (1.94); VEGF signaling pathway (1.93); Ras signaling pathway (1.93); Melanoma (1.93); Proteoglycans in cancer (1.89); Focal adhesion (1.86); PI3K-Akt signaling pathway (1.86); Chronic myeloid leukemia (1.85); Renal cell carcinoma (1.85); Bacterial invasion of epithelial cells (1.85)	KDR; TP53; SRC; PIK3CA; IDDM2|INS; ALB; EGF; EGFR; PRDM10; VEGFA	GLAAQZFBFGEBPS-UHFFFAOYSA-N	4',5,7-Trihydroxy-3',6-dimethoxyflavone,5,7-Dihydroxy-2-(4-hydroxy-3-methoxyphenyl)-6-methoxy-4H-1-benzopyran-4-one,5,7,4'-Trihydroxy-6,3'-dimethoxyflavone	5379096
50	FDB016771	Prodelphinidin B4	0.96	496				Biflavonoids and polyflavonoids	Flavonoids	Phenylpropanoids and polyketides	Isolated from leaves of Assam tea (Camellia sinensis assamica). Prodelphinidin B4 is found in tea, blackcurrant, and broad bean. belongs to the class of organic compounds known as biflavonoids and polyflavonoids. These are organic compounds containing at least two flavan/flavone units. These units are usually linked through CC or C-O-C bonds. Some examples include C2-O-C3, C2-O-C4, C3'-C3''', and…	Transport of vitamins, nucleosides, and related molecules (2.02); Senescence-Associated Secretory Phenotype (SASP) (2.01); Vasopressin regulates renal water homeostasis via Aquaporins (1.98); G beta:gamma signalling through PI3Kgamma (1.97); G-protein beta:gamma signalling (1.96); PI-3K cascade:FGFR1 (1.95); PI3K events in ERBB4 signaling (1.95); PI3K/AKT activation (1.95); Nucleotide-binding dom…	Pancreatic cancer (2.02); VEGF signaling pathway (2.02); Endometrial cancer (2.01); Non-small cell lung cancer (2.01); Progesterone-mediated oocyte maturation (2.00); Prostate cancer (2.00); Prolactin signaling pathway (1.99); NOD-like receptor signaling pathway (1.99); Chronic myeloid leukemia (1.99); Fc epsilon RI signaling pathway (1.99)	AKT1; MAPK1; MAPK3; TOP2A; CASP9; NLRP3|DFNA34|AVP; NCOA1; OAT; TP53; PRDM10	XFZJEEAOWLFHDH-VUGKQVTMSA-N	Catechin-(4alpha->8)-epicatechin,Catechin-(4a->8)-epicatechin,Catechin-(4Î±->8)-epicatechin,Procyanidin b4,Gallocatechin-(4alpha->8)-epigallocatechin,Gallocatechin(4a->8)epigallocatechin,Prodelphinidin B4	147299
51	FDB012205	Procyanidin B3	0.96	496				Biflavonoids and polyflavonoids	Flavonoids	Phenylpropanoids and polyketides	Present in red wine. Occurs in Fragaria subspecies Procyanidin B3 is found in many foods, some of which are quince, strawberry, bilberry, and japanese persimmon. belongs to the class of organic compounds known as biflavonoids and polyflavonoids. These are organic compounds containing at least two flavan/flavone units. These units are usually linked through CC or C-O-C bonds. Some examples include…	Transport of vitamins, nucleosides, and related molecules (2.02); Senescence-Associated Secretory Phenotype (SASP) (2.02); Vasopressin regulates renal water homeostasis via Aquaporins (1.97); Aquaporin-mediated transport (1.97); G beta:gamma signalling through PI3Kgamma (1.96); G-protein beta:gamma signalling (1.96); Nucleotide-binding domain, leucine rich repeat containing receptor (NLR) signali…	Non-small cell lung cancer (2.02); Chronic myeloid leukemia (2.01); Prolactin signaling pathway (2.01); Endometrial cancer (2.01); Pancreatic cancer (2.01); Colorectal cancer (2.00); Progesterone-mediated oocyte maturation (2.00); NOD-like receptor signaling pathway (2.00); Prostate cancer (2.00); VEGF signaling pathway (2.00)	AKT1; MAPK1; MAPK3; TOP2A; CASP9; NLRP3|DFNA34|AVP; NCOA1; OAT; TP53; PRDM10	XFZJEEAOWLFHDH-AVFWISQGSA-N	C-(4a,8)-C,Catechin(4a->8)catechin,Catechin-(4alpha->8)-catechin,Proanthocyanidin b3,Catechin-(4a->8)-catechin,Catechin-(4Î±->8)-catechin,2,3-trans-Proanthocyanidin,Afzelechin-(4alpha->8)-afzelechin,Procyanidin b-3,2,3-trans-proanthocyanidin,Proanthocyanidin B3,Procyanidin B3	146798
52	FDB021688	Procyanidin C	0.96	496				Biflavonoids and polyflavonoids	Flavonoids	Phenylpropanoids and polyketides	Ent-epicatechin(4alpha->8)catechin, also known as procyanidin b, is a member of the class of compounds known as biflavonoids and polyflavonoids. Biflavonoids and polyflavonoids are organic compounds containing at least two flavan/flavone units. These units are usually linked through CC or C-O-C bonds. Some examples include C2-O-C3, C2-O-C4, C3'-C3''', and C6-C8''. Ent-epicatechin(4alpha->8)catech…	Transport of vitamins, nucleosides, and related molecules (2.00); Senescence-Associated Secretory Phenotype (SASP) (2.00); Thrombin signalling through proteinase activated receptors (PARs) (1.98); Vasopressin regulates renal water homeostasis via Aquaporins (1.97); G-protein beta:gamma signalling (1.97); Aquaporin-mediated transport (1.97); Nucleotide-binding domain, leucine rich repeat containin…	Prostate cancer (2.02); Pancreatic cancer (2.02); Progesterone-mediated oocyte maturation (2.02); Non-small cell lung cancer (2.01); NOD-like receptor signaling pathway (2.01); VEGF signaling pathway (2.01); Estrogen signaling pathway (1.99); Chronic myeloid leukemia (1.99); Toxoplasmosis (1.99); Prolactin signaling pathway (1.99)	AKT1; MAPK1; MAPK3; TOP2A; CASP9; NLRP3|DFNA34|AVP; NCOA1; OAT; TP53; PRDM10	XFZJEEAOWLFHDH-UHFFFAOYSA-N	ent-Epicatechin(4a->8)catechin,ent-Epicatechin-(4alpha->8)-catechin,Procyanidin b,3,3',4',5,7-Pentahydroxyflavan(4->8)-3,3',4',5,7-pentahydroxyflavan,Leucocyanidin 1,Proanthocyanidin C,Procyanidin C	130556
53	FDB000935	Indole-beta-carboxylic acid	0.95	700				Indolecarboxylic acids and derivatives	Indoles and derivatives	Organoheterocyclic compounds	Present in plants, e.g. apple (Pyrus malus), garden pea (Pisum sativum) and brassicas Indole-3-carboxylic acid is a normal urinary indolic tryptophan metabolite (PMID 4844607) and has been found elevated in patients with liver diseases (PMID 13905029). Indole-beta-carboxylic acid is found in many foods, some of which are brussel sprouts, pomes, pulses, and cucumber. belongs to the class of organi…	p53-Independent G1/S DNA damage checkpoint (1.83); Positive epigenetic regulation of rRNA expression (1.83); Regulation of TP53 Degradation (1.83); Switching of origins to a post-replicative state (1.83); G-protein beta:gamma signalling (1.83); HIV Transcription Elongation (1.83); Dual incision in TC-NER (1.83); Formation of HIV-1 elongation complex containing HIV-1 Tat (1.83); Oxygen-dependent p…	Chronic myeloid leukemia (1.84); Alcoholism (1.84); Longevity regulating pathway - multiple species (1.84); Acute myeloid leukemia (1.84); Glioma (1.84); Colorectal cancer (1.83); Viral carcinogenesis (1.83); Bladder cancer (1.83); AGE-RAGE signaling pathway in diabetic complications (1.82); Non-small cell lung cancer (1.82)	AIS|AR; TP53; AKT1; PRDM10; IDDM2|INS; UBA52; GAPDH; JUN; ALB; EP300	KMAKOBLIOCQGJP-UHFFFAOYSA-N	Indole-3-carboxylic acid,1H-Indole-3-carboxylate,1H-Indole-3-carboxylic acid,3-Indole carboxylic acid,3-Indolecarboxylate,3-Indolecarboxylic acid,3-Indoleformate,3-Indoleformic acid,3-Indolylcarboxylate,3-Indolylcarboxylic acid,Indole - 3 carboxylate,Indole - 3 carboxylic acid,Indole-3-carboxylicacid,3-Carboxyindole,Indole-3-carboxylate,3-Indole Carboxylic acid,ICO,Indole - 3 Carboxylate,Indole -…	69867
54	FDB007245	Methoxyl	0.95	204						Organooxygen compounds	Methoxyl, also known as ch3-o(.) or methyloxy, is a member of the class of compounds known as organooxygen compounds. Organooxygen compounds are organic compounds containing a bond between a carbon atom and an oxygen atom. Methoxyl can be found in coconut and tamarind, which makes methoxyl a potential biomarker for the consumption of these food products. A methoxy group is the functional group co…	Senescence-Associated Secretory Phenotype (SASP) (2.00); Ubiquitin Mediated Degradation of Phosphorylated Cdc25A (1.85); Regulation of TNFR1 signaling (1.85); APC/C:Cdc20 mediated degradation of Securin (1.85); p53-Independent G1/S DNA damage checkpoint (1.85); Thrombin signalling through proteinase activated receptors (PARs) (1.85); Cyclin A:Cdk2-associated events at S phase entry (1.85); Prosta…	Glioma (1.93); Fc epsilon RI signaling pathway (1.91); Oocyte meiosis (1.91); Epstein-Barr virus infection (1.90); Pancreatic cancer (1.90); Chagas disease (American trypanosomiasis) (1.90); Prolactin signaling pathway (1.90); Base excision repair (1.89); Chronic myeloid leukemia (1.89); VEGF signaling pathway (1.89)	FOXK1; APEX2; CD84; TNFRSF8; TNFSF8; COLQ; PRDM10; SYK; CD2; CD48	GRVDJDISBSALJP-UHFFFAOYSA-N	CH3-O(.),Methoxy,Methoxy radical,Methoxyl,Methyloxy,CH3O	123146
55	FDB005582	Isoflavones	0.95	635				Isoflav-2-enes	Isoflavonoids	Phenylpropanoids and polyketides	Isoflavones are a class of phytochemicals related to the isoflavonoids. Isoflavones are produced almost exclusively by the members of the Fabaceae (i.e., Leguminosae, or bean) family. Soy isoflavones consumption has been related to a lower incidence of breast cancer and other common cancers. [Wikipedia]. Isoflavones is found in soy bean.This compound belongs to the class of organic compounds know…	Senescence-Associated Secretory Phenotype (SASP) (1.91); Endogenous sterols (1.89); ADP signalling through P2Y purinoceptor 12 (1.88); Cytochrome P450 - arranged by substrate type (1.88); G-protein beta:gamma signalling (1.87); Activated PKN1 stimulates transcription of AR (androgen receptor) regulated genes KLK2 and KLK3 (1.87); Signaling by EGFR in Cancer (1.87); Signaling by FGFR2 IIIa TM (1.8…	Prolactin signaling pathway (1.95); Steroid hormone biosynthesis (1.94); Longevity regulating pathway - multiple species (1.93); Progesterone-mediated oocyte maturation (1.92); Prostate cancer (1.91); Longevity regulating pathway - mammal (1.91); Glioma (1.90); Non-small cell lung cancer (1.89); HIF-1 signaling pathway (1.89); Endometrial cancer (1.89)	AKT1; IGF1; AIS|AR; CYP19A1; NR1I2; FOXO3; ESR1; ESR2; TOP2A; TOP2B	GOMNOOKGLZYEJT-UHFFFAOYSA-N	3-Phenyl-4H-1-benzopyran-4-one,3-Phenylchromone,Isoflavon,Isoflavone	72304
56	FDB004435	6-Keto-28-homobrassinolide	0.95	581				Steroids and steroid derivatives	Lipids and lipid-like molecules	Organic compounds	6-keto-28-homobrassinolide belongs to stigmastanes and derivatives class of compounds. Those are sterol lipids with a structure based on the stigmastane skeleton, which consists of a cholestane moiety bearing an ethyl group at the carbon atom C24. 6-keto-28-homobrassinolide is practically insoluble (in water) and a very weakly acidic compound (based on its pKa). 6-keto-28-homobrassinolide can be …	mTOR signalling (1.92); PKB-mediated events (1.92); CD28 dependent PI3K/Akt signaling (1.91); Glucagon signaling in metabolic regulation (1.91); Signaling by FGFR4 (1.91); Regulation of TP53 Activity (1.91); ADP signalling through P2Y purinoceptor 12 (1.91); Programmed Cell Death (1.91); Opioid Signalling (1.91); Signaling by the B Cell Receptor (BCR) (1.91)	Chronic myeloid leukemia (2.03); Choline metabolism in cancer (2.02); Prolactin signaling pathway (2.02); Pancreatic cancer (2.01); Progesterone-mediated oocyte maturation (2.01); B cell receptor signaling pathway (2.00); Prostate cancer (2.00); AGE-RAGE signaling pathway in diabetic complications (2.00); Melanoma (2.00); Glioma (2.00)	AKT1; TP53; PRDM10; IDDM2|INS; PIK3CA; ALB; UBA52; SRC; MAPK1; GAPDH	WADMTJKRYLAHQV-JZSPVGNFSA-N		134291
57	FDB004684	p-Aminobenzaldehyde	0.95	278				Benzoyl derivatives	Benzene and substituted derivatives	Benzenoids	P-aminobenzaldehyde belongs to benzoyl derivatives class of compounds. Those are organic compounds containing an acyl moiety of benzoic acid with the formula (C6H5CO-). P-aminobenzaldehyde is slightly soluble (in water) and a strong basic compound (based on its pKa). P-aminobenzaldehyde can be found in a number of food items such as pepper (c. annuum), yellow bell pepper, orange bell pepper, and …	Viral mRNA Translation (2.01); E2F mediated regulation of DNA replication (2.00); Eukaryotic Translation Elongation (1.99); Selenocysteine synthesis (1.99); p53-Dependent G1/S DNA damage checkpoint (1.81); Cell Cycle, Mitotic (1.81); Activation of Kainate Receptors upon glutamate binding (1.81); Glucose metabolism (1.81); Oxidative Stress Induced Senescence (1.81); APC/C:Cdh1 mediated degradation…	Viral carcinogenesis (1.77); Acute myeloid leukemia (1.77); p53 signaling pathway (1.76); Fructose and mannose metabolism (1.76); AGE-RAGE signaling pathway in diabetic complications (1.76); Legionellosis (1.76); Chemical carcinogenesis (1.76); Citrate cycle (TCA cycle) (1.76); Fc epsilon RI signaling pathway (1.76); Epstein-Barr virus infection (1.76)	GGH; TYMS; DHFR|DHFRP1; TPI1; GNB2L1; TOP2A; PRDM10; ALB; GAPDH; POTEF	VATYWCRQDJIRAI-UHFFFAOYSA-N		11158
58	FDB001871	Progesterone	0.95	700				Pregnane steroids	Steroids and steroid derivatives	Lipids and lipid-like molecules	Progestational hormone secreted by corpus luteum during menstrual cycleand is also found in the gonads and haemolymph of crustaceans, e.g. Artemia, Euphosia, Homarus, Pandalus and Penaeus spp (CCD). belongs to the class of organic compounds known as gluco/mineralocorticoids, progestogins and derivatives. These are steroids with a structure based on a hydroxylated prostane moiety.	G alpha (i) signalling events (2.02); G alpha (z) signalling events (1.91); ADP signalling through P2Y purinoceptor 12 (1.90); Activation of GABAB receptors (1.90); Prostacyclin signalling through prostacyclin receptor (1.90); Glucagon signaling in metabolic regulation (1.90); Opioid Signalling (1.90); Presynaptic function of Kainate receptors (1.89); Senescence-Associated Secretory Phenotype (SA…	Estrogen signaling pathway (1.93); Prolactin signaling pathway (1.91); Bladder cancer (1.89); Steroid hormone biosynthesis (1.88); Retrograde endocannabinoid signaling (1.87); Chemokine signaling pathway (1.87); Ovarian steroidogenesis (1.86); Prion diseases (1.86); Prostate cancer (1.86); Cholinergic synapse (1.85)	TP53; AKT1; ALB; HGF|IL6; SRC; VEGFA; EGF; GNB1; PRDM10; MAPK1	RJKFOVLPORLFTN-LEKSSAKUSA-N	(S)-4-Pregnene-3,20-dione,(S)-Pregn-4-en-3,20-dione,(S)-Progesterone,17alpha-Progesterone,4-Pregnene-3,20-dione,Agolutin,Akrolutin,Corpus luteum hormone,Crinone,Delta(4)-Pregnene-3,20-dione,Gelbkoerperhormon,Luteohormone,Progesteron,Prometrium,17a-Progesterone,17Î‘-progesterone,Î”(4)-pregnene-3,20-dione,3,20-Pregnene-4,4-Pregnen-3,20-dione,beta-Progesterone,Bio-luton,CIDR,Colprosterone,Corlutin,C…	5994
59	FDB017214	Nigretein	0.95	585				O-methylated flavonoids	Flavonoids	Phenylpropanoids and polyketides	Isolated from violet potatoes. Nigretein is found in alcoholic beverages and potato. belongs to the class of organic compounds known as 3'-o-methylated flavonoids. These are flavonoids with methoxy groups attached to the C3' atom of the flavonoid backbone.	Senescence-Associated Secretory Phenotype (SASP) (1.99); G beta:gamma signalling through PI3Kgamma (1.96); Glucagon signaling in metabolic regulation (1.96); G alpha (i) signalling events (1.95); Aquaporin-mediated transport (1.95); Vasopressin regulates renal water homeostasis via Aquaporins (1.94); Opioid Signalling (1.94); Ca-dependent events (1.94); G-protein beta:gamma signalling (1.94); MyD…	Progesterone-mediated oocyte maturation (2.00); Pancreatic cancer (1.99); AGE-RAGE signaling pathway in diabetic complications (1.98); Prolactin signaling pathway (1.98); VEGF signaling pathway (1.98); Chagas disease (American trypanosomiasis) (1.97); Estrogen signaling pathway (1.97); Cholinergic synapse (1.96); Non-small cell lung cancer (1.96); Colorectal cancer (1.96)	MAPK1; MAPK3; AKT1; CASP3; PARP1; DUSP1; PDE5A; NCOA1; TP53; PRDM10	KZMACGJDUUWFCH-UHFFFAOYSA-O	3',5'-Dimethoxy-3,4',5,7-tetrahydroxyflavylium acid anion,3,4',5,7-Tetrahydroxy-3',5'-dimethoxy-flavylium chloride,3,4',5,7-Tetrahydroxy-3',5'-dimethoxyflavylium chloride,Enidin,Malvidin chloride,Malvidol,Malvinidin,Oenidin,Primulidin,Syringidin,Syringidin chloride,3,5,7,4'-Tetrahydroxy-3',5'-dimethoxyflavylium,Malvidin,Negretein,Nigretein	159287
60	FDB000673	3-Hydroxyglabrol	0.95	130				Flavans	Flavonoids	Phenylpropanoids and polyketides	From Glycyrrhiza glabra (licorice). 3-Hydroxyglabrol is found in tea and herbs and spices.This compound belongs to the class of organic compounds known as 8-prenylated flavanones. These are flavanones that features a C5-isoprenoid substituent at the 8-position.	Loss of proteins required for interphase microtubule organizationÂ from the centrosome (1.86); Condensation of Prophase Chromosomes (1.86); CD209 (DC-SIGN) signaling (1.86); Viral mRNA Translation (1.86); Mitotic G2-G2/M phases (1.86); Eukaryotic Translation Termination (1.86); AURKA Activation by TPX2 (1.85); Signaling by Ligand-Responsive EGFR Variants in Cancer (1.85); Inactivation of APC/C vi…	Oocyte meiosis (1.92); Progesterone-mediated oocyte maturation (1.89); Glioma (1.88); Cell cycle (1.86); Gap junction (1.85); VEGF signaling pathway (1.85); Pathogenic Escherichia coli infection (1.83); Estrogen signaling pathway (1.82); Prolactin signaling pathway (1.82); Alcoholism (1.81)	TUBE1; POTEF; POTEJ; POTEE; POTEI; LRRK2; RIPK4; PHLPP1; PHLPP2; ACTB	LAQLCZKPJGMFRM-UHFFFAOYSA-N	3-Hydroxyglabrol	78190875
61	FDB017898	Tuberin	0.95	411				Phenol ethers	Benzene and substituted derivatives	Benzenoids	Isolated from violet potatoes. Tuberin is found in alcoholic beverages and potato.This compound belongs to the class of organic compounds known as anisoles. These are organic compounds containing a methoxybenzene or a derivative thereof.	mTOR signalling (2.03); TP53 Regulates Metabolic Genes (2.02); Antigen processing: Ubiquitination & Proteasome degradation (2.01); PI3K Cascade (2.00); Energy dependent regulation of mTOR by LKB1-AMPK (1.99); APC/C:Cdc20 mediated degradation of Cyclin B (1.98); mTORC1-mediated signalling (1.98); Senescence-Associated Secretory Phenotype (SASP) (1.97); Class I MHC mediated antigen processing & pre…	mTOR signaling pathway (2.06); Longevity regulating pathway - mammal (2.00); Ubiquitin mediated proteolysis (2.00); Choline metabolism in cancer (1.99); Longevity regulating pathway - multiple species (1.99); Progesterone-mediated oocyte maturation (1.97); Oocyte meiosis (1.96); Insulin signaling pathway (1.94); Glioma (1.93); HIF-1 signaling pathway (1.92)	TSC2; TSC1; FBXW5; RHEB; RAP1GAP; RBX1; RPS6KB1; CUL4A; FKBP1A; DDB1	SZCZSKMCTGEJKI-VOTSOKGWSA-N	Tuberous sclerosis 2 protein,Tuberin,Tuberous sclerosis 2 protein, human,Tuberous sclerosis 2 protein, mouse,TSC2 Protein, rat,TSC2 Protein, human,Tuberin protein, human,TSC2 Protein, mouse,Tuberous sclerosis 2 protein, rat,Tuberous sclerosis complex 2 protein,Tuberin ?	5352006
62	FDB011964	Demethoxycurcumin	0.94	403				Linear diarylheptanoids	Diarylheptanoids	Phenylpropanoids and polyketides	Isolated from Curcuma zedoaria (zedoary), Curcuma longa (turmeric), Curcuma xanthorrhiza (Java turmeric). Demethoxycurcumin is found in many foods, some of which are beverages, herbs and spices, turmeric, and root vegetables. belongs to the class of organic compounds known as curcuminoids. These are aromatic compounds containing a curcumin moiety, which is composed of two aryl buten-2-one (ferulo…	Senescence-Associated Secretory Phenotype (SASP) (2.12); G1 Phase (2.06); Antigen processing: Ubiquitination & Proteasome degradation (2.06); Cellular Senescence (2.04); Cyclin D associated events in G1 (2.04); Oxidative Stress Induced Senescence (2.04); Oncogene Induced Senescence (2.02); Mitotic G1-G1/S phases (2.00); APC/C:Cdc20 mediated degradation of Cyclin B (1.98); Class I MHC mediated ant…	Non-small cell lung cancer (1.92); Prolactin signaling pathway (1.92); Metabolism of xenobiotics by cytochrome P450 (1.91); Chemical carcinogenesis (1.89); Hepatitis B (1.89); Drug metabolism - other enzymes (1.89); Proteasome (1.89); Oocyte meiosis (1.89); Ascorbate and aldarate metabolism (1.89); Drug metabolism - cytochrome P450 (1.89)	CDKN2D; NEUROG1; UGT1A1; UGT1A6; SPICE1; TP53; CCND1; LRRK2; CDKN2A; PHLPP1	HJTVQHVGMGKONQ-LUZURFALSA-N	(1E,6E)-1-(4-Hydroxy-3-methoxyphenyl)-7-(4-hydroxyphenyl)-1,6-heptadiene-3,5-dione,(1E,6E)-1-(4-Hydroxy-3-methoxyphenyl)-7-(4-hydroxyphenyl)-hepta-1,6-diene-3,5-dione,4-Hydroxycinnamoyl(feroyl)methane,4-Hydroxycinnamoyl(feruloyl)methane,BHCFM,CurcuminII,Feruloyl-p-hydroxycinnnamoylmethane,1-(4-Hydroxy-3-methoxyphenyl)-7-(4-hydroxyphenyl)-1,6-heptadiene-3,5-dione, 9ci,Demethoxy-curcumin,Monodemeth…	5469424
63	FDB011689	Dihydrojasmonic acid	0.94	106				Lineolic acids and derivatives	Fatty Acyls	Lipids and lipid-like molecules	Isolated from Vicia faba and Secale cereale (rye). Dihydrojasmonic acid is found in many foods, some of which are pulses, broad bean, cereals and cereal products, and rye. belongs to the class of organic compounds known as jasmonic acids. These are lipids containing or derived from a jasmonic acid, with a structure characterized by the presence of an alkene chain linked to a 2-(3-oxocyclopentyl)a…	Homology Directed Repair (1.99); Meiotic recombination (1.98); Formation of Incision Complex in GG-NER (1.98); Gap-filling DNA repair synthesis and ligation in GG-NER (1.98); HDR through Single Strand Annealing (SSA) (1.98); Presynaptic phase of homologous DNA pairing and strand exchange (1.98); Transcription-Coupled Nucleotide Excision Repair (TC-NER) (1.97); Global Genome Nucleotide Excision Re…	VEGF signaling pathway (1.79); Prion diseases (1.78); Pancreatic cancer (1.77); Chronic myeloid leukemia (1.76); Spliceosome (1.76); Bladder cancer (1.75); Prolactin signaling pathway (1.74); Systemic lupus erythematosus (1.74); Ribosome (1.74); Hepatitis B (1.74)	ZSWIM7; ATM; POLE; POLD1; PRKDC; MSH2; XRCC6; ERCC4|RAD1; MSH6; POLE2	PQEYTAGBXNEUQL-UHFFFAOYSA-N	2-(3-oxo-2-Pentylcyclopentyl)acetate,(-)-9,10-Dihydrojasmonic acid,(-)-Dihydrojasmonic acid,2-[(1R,2R)-3-oxo-2-Pentylcyclopentyl]acetic acid,3-oxo-2-Pentyl-(1R-trans)-cyclopentaneacetic acid,9,10-Dihydrojasmonic acid,Cyclopentaneacetic acid, 3-oxo-2-pentyl-, (1R,2R)- (9ci),[(1R,2R)-3-oxo-2-Pentylcyclopentyl]acetic acid,(-)-9,10-dihydrojasmonic acid,(-)-dihydrojasmonic acid,[(1R,2R)-3-oxo-2-pentyl…	107126
64	FDB010653	Cajanin	0.94	202				O-methylated isoflavonoids	Isoflavonoids	Phenylpropanoids and polyketides	Isolated from Cajanus cajan (pigeon pea), Canavalia ensiformis (jack bean). Cajanin is found in pigeon pea, coffee and coffee products, and pulses. belongs to the class of organic compounds known as 7-o-methylisoflavones. These are isoflavones with methoxy groups attached to the C7 atom of the isoflavone backbone.	SCF(Skp2)-mediated degradation of p27/p21 (2.09); APC/C-mediated degradation of cell cycle proteins (2.09); Regulation of APC/C activators between G1/S and early anaphase (2.09); APC/C:Cdc20 mediated degradation of mitotic proteins (2.09); p53-Dependent G1/S DNA damage checkpoint (2.08); APC:Cdc20 mediated degradation of cell cycle proteins prior to satisfation of the cell cycle checkpoint (2.08)…	Ubiquitin mediated proteolysis (2.09); Cell cycle (2.05); Proteasome (2.04); Oocyte meiosis (2.02); Circadian rhythm (2.00); TGF-beta signaling pathway (1.99); Wnt signaling pathway (1.96); Protein processing in endoplasmic reticulum (1.95); Progesterone-mediated oocyte maturation (1.92); Herpes simplex infection (1.91)	SKP1; UBA52; UBC; PRDM10; UBB; TP53; RPS27A; CUL1; POTEF; GAPDH	ALFNTRJPGFNJQV-UHFFFAOYSA-N	2',4',5-Trihydroxy-7-methoxyisoflavone,Cajinin,Cajanin	5281706
65	FDB001532	Betulinic acid	0.94	470				Triterpenoids	Prenol lipids	Lipids and lipid-like molecules	Betulinic acid is a naturally occurring pentacyclic triterpenoid which has anti-retroviral, anti-malarial, and anti-inflammatory properties, as well as a more recently discovered potential as an anticancer agent, by inhibition of topoisomerase. It is found in the bark of several species of plants, principally the white birch (Betula pubescens) from which it gets its name, but also the Ber tree (Z…	Senescence-Associated Secretory Phenotype (SASP) (1.98); ADP signalling through P2Y purinoceptor 12 (1.96); Glucagon signaling in metabolic regulation (1.95); Constitutive Signaling by Ligand-Responsive EGFR Cancer Variants (1.94); G alpha (s) signalling events (1.94); G beta:gamma signalling through PLC beta (1.94); G alpha (i) signalling events (1.94); Antigen processing: Ubiquitination & Prote…	Progesterone-mediated oocyte maturation (1.97); Estrogen signaling pathway (1.97); Colorectal cancer (1.97); Prostate cancer (1.95); Prolactin signaling pathway (1.95); AGE-RAGE signaling pathway in diabetic complications (1.95); Prion diseases (1.95); Chronic myeloid leukemia (1.94); HIF-1 signaling pathway (1.94); VEGF signaling pathway (1.94)	AKT1; MAPK1; MAPK3; TOP2A; EGFR; CASP3; CYCS; NOS3; BIRC5; SP1	QGJZLNKBHJESQX-UHFFFAOYSA-N	Mairin,Betulinate,3-Epi-betulinic acid,Betulic acid,3-Hydroxy-(3beta)-lup-20(29)-en-28-Oic acid,3-Hydroxylup-20(29)-en-28-oic acid,3beta-Hydroxy-20(29)-lupaene-28-oic acid,3beta-Hydroxy-lup-20(29)-en-28-Oic acid,Lup-20(29)-en-28-oic acid, 3-hydroxy-, (3beta)-,Lup-20(29)-en-28-oic acid, 3β-hydroxy-,Lup-20(29)-en-28-oic acid, 3beta-hydroxy-	2371
66	FDB007221	Palustrol	0.94	131							Palustrol is a member of the class of compounds known as 5,10-cycloaromadendrane sesquiterpenoids. 5,10-cycloaromadendrane sesquiterpenoids are aromadendrane sesquiterpenoids that arise from the C5-C10 cyclization of the aromadendrane skeleton. Palustrol is practically insoluble (in water) and an extremely weak basic (essentially neutral) compound (based on its pKa). Palustrol can be found in clo…	HDR through Homologous Recombination (HR) or Single Strand Annealing (SSA) (2.00); DNA Double-Strand Break Repair (1.99); Dual incision in TC-NER (1.98); Resolution of D-loop Structures through Holliday Junction Intermediates (1.97); Gap-filling DNA repair synthesis and ligation in TC-NER (1.97); Transcription-Coupled Nucleotide Excision Repair (TC-NER) (1.96); Dual Incision in GG-NER (1.96); Res…	Mismatch repair (1.89); Ribosome (1.87); Ubiquitin mediated proteolysis (1.87); Oocyte meiosis (1.84); Progesterone-mediated oocyte maturation (1.84); Cell cycle (1.83); Base excision repair (1.81); Glioma (1.80); Longevity regulating pathway - multiple species (1.79); Pyrimidine metabolism (1.79)	POLN; TOP2A; UBA52; TOP2B; UBC; UBB; RPS27A; ACLY; CAD; PCNA	QWRTXOOFEHOROQ-UHFFFAOYSA-N	1,1,4,7-Tetramethyldecahydro-4ah-cyclopropa[e]azulen-4a-ol,Diepi-palustrol,Palustrol,Palustrol (ledum)	110745
67	FDB014614	Carvone	0.94	623				Monoterpenoids	Prenol lipids	Lipids and lipid-like molecules	Flavouring ingredient. Carvone is found in many foods, some of which are rocket salad (sspecies), caraway, peppermint, and winter savory. belongs to the class of organic compounds known as menthane monoterpenoids. These are monoterpenoids with a structure based on the o-, m-, or p-menthane backbone. P-menthane consists of the cyclohexane ring with a methyl group and a (2-methyl)-propyl group at t…	p53-Dependent G1 DNA Damage Response (2.08); Regulation of APC/C activators between G1/S and early anaphase (2.08); The role of GTSE1 in G2/M progression after G2 checkpoint (2.08); Antigen processing: Ubiquitination & Proteasome degradation (2.08); APC/C:Cdh1 mediated degradation of Cdc20 and other APC/C:Cdh1 targeted proteins in late mitosis/early G1 (2.07); p53-Independent DNA Damage Response …	Prostate cancer (2.05); Glioma (2.04); Chronic myeloid leukemia (2.03); Non-small cell lung cancer (2.03); Colorectal cancer (2.03); Cell cycle (2.03); Melanoma (2.02); Bladder cancer (2.02); Pancreatic cancer (2.02); Thyroid hormone signaling pathway (2.01)	TP53; T2|ACAT1; HMGCS1; HMGCS2; ANKIB1; UBA52; PRDM10; UBC; ALB; IDDM2|INS	ULDHMXUKGWMISQ-UHFFFAOYSA-N	1-Carvone,2-Methyl-5-(1-methyl-1-ethenyl)-2-cyclohexen-1-one,2-Methyl-5-(1-methylethenyl)-2-cyclohexen-1-one,2-Methyl-5-(prop-1-en-2-yl)cyclohex-2-enone,2-Methyl-5-isopropenyl-2-cyclohexenone,5-Isopropenyl-2-methylcyclohex-2-en-1-one,Carvol,Carvon,Karvon,p-Mentha-6,8-dien-2-one,(RS)-5-Isopropenyl-2-methylcyclohex-2-en-1-one,Carvone, (R)-isomer,Limonen-6-one,2-Methyl-5-(1-methylethenyl)-2-cyclohex…	7439
68	FDB003365	1-Octen-3-one	0.93	188				Carbonyl compounds	Organooxygen compounds	Organic oxygen compounds	Mushroom flavour component (shiitake, matsutake)and is also present in cranberry, melon, cape gooseberry, peas, potato, mustards, wheat bread, other breads, coriander seed, dill basil varieties and soybean. Contributes to aroma of cooked artichokes (Cynara scolymus) and many other foods Oct-1-en-3-one (CH2=CHC(=O)(CH2)4CH3), also known as 1-octen-3-one, is the odorant that is responsible for the …	Selenocysteine synthesis (1.93); Opioid Signalling (1.92); G alpha (z) signalling events (1.92); G-protein activation (1.92); APC/C:Cdc20 mediated degradation of Cyclin B (1.90); Aquaporin-mediated transport (1.90); PKA-mediated phosphorylation of CREB (1.90); PKA activation (1.90); Regulation of TP53 Activity through Methylation (1.90); GTP hydrolysis and joining of the 60S ribosomal subunit (1.…	Ubiquitin mediated proteolysis (1.89); Purine metabolism (1.87); Prostate cancer (1.87); Oocyte meiosis (1.87); HIF-1 signaling pathway (1.87); VEGF signaling pathway (1.87); Estrogen signaling pathway (1.87); Bladder cancer (1.86); Prolactin signaling pathway (1.86); Pancreatic cancer (1.85)	CDA; TOP2A; PRDM10; TOP2B; CAD; GAPDH; GMPS; ALB; UMPS; TP53	KLTVSWGXIAYTHO-UHFFFAOYSA-N	1-Octene-3-one,Amyl vinyl ketone,FEMA 3515,Oct-1-en-3-one,Octen-3-one, 1,Pentyl vinyl ketone,Vinyl amyl ketone,1-Nonen-3-one,1-octene-3-one,octen-3-one, 1	61346
69	FDB030953	L-2,4-diaminobutanoate	0.93	494				Amino acids, peptides, and analogues	Carboxylic acids and derivatives	Organic acids and derivatives	2,4-diaminobutyric acid, also known as L-2,4-diaminobutanoate or alpha,gamma-diaminobutyrate, is a member of the class of compounds known as L-alpha-amino acids. L-alpha-amino acids are alpha amino acids which have the L-configuration of the alpha-carbon atom. 2,4-diaminobutyric acid is soluble (in water) and a moderately acidic compound (based on its pKa). 2,4-diaminobutyric acid can be synthesi…	Senescence-Associated Secretory Phenotype (SASP) (1.96); G-protein beta:gamma signalling (1.95); Signaling by EGFR in Cancer (1.94); EPH-Ephrin signaling (1.94); Constitutive Signaling by Ligand-Responsive EGFR Cancer Variants (1.94); EPHA-mediated growth cone collapse (1.94); Spry regulation of FGF signaling (1.94); G beta:gamma signalling through PI3Kgamma (1.93); Signaling by Ligand-Responsive…	Progesterone-mediated oocyte maturation (1.97); Prostate cancer (1.96); VEGF signaling pathway (1.96); Fc epsilon RI signaling pathway (1.95); T cell receptor signaling pathway (1.95); Glioma (1.95); Oocyte meiosis (1.94); ErbB signaling pathway (1.92); Chronic myeloid leukemia (1.92); Longevity regulating pathway - multiple species (1.92)	SRC; YES1; SLC6A12; FYN; ABL1; TRAF3IP2; FGR; FLT3; RIPK4; ABL2	OGNSCSPNOLGXSM-VKHMYHEASA-N	(S)-2,4-Diaminobutanoic acid,alpha,gamma-Diaminobutyrate,Dbu,L-2,4-Diaminobutanoate,L-2,4-Diaminobutanoic acid,L-2,4-Diaminobutyrate,L-Dbu,L-Diaminobutyric acid,(S)-2,4-Diaminobutanoate,a,g-Diaminobutyrate,a,g-Diaminobutyric acid,alpha,gamma-Diaminobutyric acid,Î±,Î³-diaminobutyrate,Î±,Î³-diaminobutyric acid,L-Diaminobutyrate,(S)-2,4-diamino-Butanoate,(S)-2,4-diamino-Butanoic acid,(S)-2,4-Diamino…	134490
70	FDB013718	(R)-Carvone	0.93	615				Monoterpenoids	Prenol lipids	Lipids and lipid-like molecules	Constituent of spearmint (Mentha crispa) costmary, kuromoji and other oils. Flavouring ingredient Carvone is a volatile terpenoid. Carvone is found in many essential oils and is very abundant in the seeds of caraway (Carum carvi). Carvone is occasionally found as a component of biological fluids in normal individuals. Caraway was used for medicinal purposes by the ancient Romans, but carvone was …	Antigen processing: Ubiquitination & Proteasome degradation (2.09); p53-Dependent G1/S DNA damage checkpoint (2.07); APC/C:Cdc20 mediated degradation of mitotic proteins (2.06); APC/C:Cdh1 mediated degradation of Cdc20 and other APC/C:Cdh1 targeted proteins in late mitosis/early G1 (2.06); The role of GTSE1 in G2/M progression after G2 checkpoint (2.06); Stabilization of p53 (2.06); G1/S DNA Dama…	Chronic myeloid leukemia (2.04); Endometrial cancer (2.03); Prostate cancer (2.03); Non-small cell lung cancer (2.03); Melanoma (2.03); Glioma (2.02); Thyroid hormone signaling pathway (2.02); Bladder cancer (2.02); Thyroid cancer (2.02); Small cell lung cancer (2.02)	TP53; ANKIB1; T2|ACAT1; HMGCS1; HMGCS2; UBA52; PRDM10; UBC; UBE2L3; ALB	ULDHMXUKGWMISQ-SECBINFHSA-N	(+)-(4S)-Carvone,(+)-(S)-Carvone,(5S)-2-Methyl-5-(1-methylethenyl)-2-cyclohexen-1-one,(S)-(+)-Carvone,(S)-(+)-p-Mentha-6,8-dien-2-one,(S)-2-Methyl-5-(1-methylethenyl)-2-cyclohexen-1-one,(S)-2-Methyl-5-(1-methylvinyl)cyclohex-2-en-1-one,(S)-5-Isopropenyl-2-methylcyclohex-2-en-1-one,(S)-Carvone,Carvol,Carvone,D-(+)-Carvone,D-Carvone,2-Methyl-5-(1-methylethenyl)-2-cyclohexen-1-one,D-p-Mentha-6,8(9)-…	439570
71	FDB001298	gamma-Tocotrienol	0.93	577				Quinone and hydroquinone lipids	Prenol lipids	Lipids and lipid-like molecules	Constituent of palm oil. Nutriceutical with anticancer props. and a positive influence on the blood lipid profile. gamma-Tocotrienol is found in many foods, some of which are rye, corn, rosemary, and common grape.This compound belongs to the class of organic compounds known as tocotrienols. These are vitamin E derivatives containing an unsaturated trimethyltrideca-3,7,11-trien-1-yl chain attached…	Signaling by Ligand-Responsive EGFR Variants in Cancer (1.81); Signaling by EGFR in Cancer (1.81); Activation of gene expression by SREBF (SREBP) (1.81); YAP1- and WWTR1 (TAZ)-stimulated gene expression (1.80); BMAL1:CLOCK,NPAS2 activates circadian gene expression (1.80); Downregulation of SMAD2/3:SMAD4 transcriptional activity (1.80); Senescence-Associated Secretory Phenotype (SASP) (1.80); Circ…	Pancreatic cancer (1.83); Bladder cancer (1.83); VEGF signaling pathway (1.80); Jak-STAT signaling pathway (1.79); HIF-1 signaling pathway (1.79); AGE-RAGE signaling pathway in diabetic complications (1.79); Malaria (1.79); Renal cell carcinoma (1.77); mTOR signaling pathway (1.76); Prolactin signaling pathway (1.75)	VEGFA; PPARA; PARP1; CSF3; CLASP1; CLASP2; TP53; ALB; AKT1; IDDM2|INS	OTXNTMVVOOBZCV-NTZRDTQNSA-N	Tocotrienol, gamma,7,8-Dimethyltocotrienol,D-gamma-Tocotrienol,g-Tocotrienol,Plastochromanol 3,Î³-tocotrienol	9909519
72	FDB020014	Epigallocatechin 3-(4-methylgallate)	0.93	100				Flavans	Flavonoids	Phenylpropanoids and polyketides	Constituent of oolong tea (Camellia sinensis). Epigallocatechin 3-(4-methylgallate) is found in tea. belongs to the class of organic compounds known as catechin gallates. These are organic compounds containing a gallate moiety glycosidically linked to a catechin.	CTLA4 inhibitory signaling (1.86); Signaling by EGFRvIII in Cancer (1.86); Prostacyclin signalling through prostacyclin receptor (1.86); G-protein activation (1.86); PKA-mediated phosphorylation of CREB (1.86); APC-Cdc20 mediated degradation of Nek2A (1.86); Regulation of signaling by CBL (1.86); Thrombin signalling through proteinase activated receptors (PARs) (1.85); L13a-mediated translational…	T cell receptor signaling pathway (1.87); Neurotrophin signaling pathway (1.87); Estrogen signaling pathway (1.86); Pancreatic cancer (1.86); B cell receptor signaling pathway (1.86); Type II diabetes mellitus (1.86); Chronic myeloid leukemia (1.86); Renal cell carcinoma (1.85); GnRH signaling pathway (1.85); ErbB signaling pathway (1.85)	CARD14|PSORS2; PHLPP1; PHLPP2; POTEF; POTEE; POTEJ; POTEI; CAD; RIPK4; TOP2A	BMJHAAZDURGGSC-TZIWHRDSSA-N	(2R,3R)-5,7-Dihydroxy-2-(3,4,5-trihydroxyphenyl)-3,4-dihydro-2H-1-benzopyran-3-yl 3,5-dihydroxy-4-methoxybenzoic acid,3-O-(4-O-Methylgalloyl)epigallocatechin,4"-methyl-(-)-epigallocatechin 3-gallate,4''-O-Methylepigallocatechin 3-O-gallate,Epigallocatechin 3-(4-methylgallate),Epigallocatechin 3-O-(4-methylgallate),(-)-Epigallocatechin 3-(4-methylgallate),4"-Methyl-(-)-epigallocatechin 3-gallate,E…	401129
73	FDB003405	Cyclododecanone	0.93	94				Carbonyl compounds	Organooxygen compounds	Organic oxygen compounds	Constituent of Panax notoginseng (sanchi). Cyclododecanone is found in tea. belongs to the class of organic compounds known as cyclic ketones. These are organic compounds containing a ketone that is conjugated to a cyclic moiety.	G alpha (12/13) signalling events (2.08); G alpha (q) signalling events (2.07); Vasopressin regulates renal water homeostasis via Aquaporins (2.02); G-protein activation (2.02); Thrombin signalling through proteinase activated receptors (PARs) (2.01); Opioid Signalling (2.01); Signal amplification (2.01); ADP signalling through P2Y purinoceptor 12 (2.00); ADP signalling through P2Y purinoceptor 1…	VEGF signaling pathway (1.99); Estrogen signaling pathway (1.99); Proteoglycans in cancer (1.99); Retrograde endocannabinoid signaling (1.97); Regulation of actin cytoskeleton (1.96); Pathways in cancer (1.96); Cholinergic synapse (1.96); Glioma (1.95); Long-term depression (1.91); T cell receptor signaling pathway (1.91)	ARHGEF1; PRDM10; ALB; AKT1; GNB1; PIK3CA; RHOA; GNGT1; CDC42; HRAS	SXVPOSFURRDKBO-UHFFFAOYSA-N		13246
74	FDB005843	Pentadecadienoic acid	0.92	94				Fatty acids and conjugates	Fatty Acyls	Lipids and lipid-like molecules	Pentadecadienoic acid is also known as pentadecadienoate. Pentadecadienoic acid is practically insoluble (in water) and a weakly acidic compound (based on its pKa). Pentadecadienoic acid can be found in black walnut, which makes pentadecadienoic acid a potential biomarker for the consumption of this food product.This compound belongs to the class of organic compounds known as long-chain fatty aci…	Ubiquitin-dependent degradation of Cyclin D1 (2.01); Vif-mediated degradation of APOBEC3G (2.01); Regulation of Apoptosis (2.01); Cdc20:Phospho-APC/C mediated degradation of Cyclin A (2.01); APC/C-mediated degradation of cell cycle proteins (2.01); Autodegradation of Cdh1 by Cdh1:APC/C (2.01); Ubiquitin Mediated Degradation of Phosphorylated Cdc25A (2.00); p53-Dependent G1/S DNA damage checkpoint…	Basal cell carcinoma (2.13); Wnt signaling pathway (2.09); Hedgehog signaling pathway (2.09); Melanogenesis (2.05); Proteoglycans in cancer (2.04); Signaling pathways regulating pluripotency of stem cells (2.03); Hippo signaling pathway (2.00); Pathways in cancer (1.97); Colorectal cancer (1.96); Proteasome (1.96)	NOTUM; CTNNB1; NOTCH1; SHH; WNT3A; BMP4; WNT5A; WNT1; BMP2; WNT4	XXQINHWMBIXTGY-UHFFFAOYSA-N		54493784
75	FDB011795	Salidroside	0.92	563							Salidroside is a member of the class of compounds known as O-glycosyl compounds. O-glycosyl compounds are glycoside in which a sugar group is bonded through one carbon to another group via a O-glycosidic bond. Salidroside is soluble (in water) and a very weakly acidic compound (based on its pKa). Salidroside can be found in olive, which makes salidroside a potential biomarker for the consumption …	G-protein beta:gamma signalling (1.95); G beta:gamma signalling through PI3Kgamma (1.95); GPVI-mediated activation cascade (1.93); Signaling by PTK6 (1.91); Senescence-Associated Secretory Phenotype (SASP) (1.89); CD28 co-stimulation (1.89); Signaling by Ligand-Responsive EGFR Variants in Cancer (1.88); Intrinsic Pathway for Apoptosis (1.88); Signaling by ERBB2 (1.88); Presynaptic function of Kai…	Toxoplasmosis (1.95); Chagas disease (American trypanosomiasis) (1.95); Renal cell carcinoma (1.94); Central carbon metabolism in cancer (1.93); Choline metabolism in cancer (1.93); TNF signaling pathway (1.93); Pertussis (1.93); Colorectal cancer (1.92); Prolactin signaling pathway (1.92); Prostate cancer (1.92)	AKT1; CASP3; IL10; HIF1A; XDH; TP53; PRDM10; IDDM2|INS; ALB; PIK3CA	ILRCGYURZSFMEG-UHFFFAOYSA-N	2-(4-Hydroxyphenyl)ethyl beta-D-glucopyranoside,beta-D-Glucopyranoside, 2-(4-hydroxyphenyl)ethyl,Glucopyranoside, p-hydroxyphenethyl,Rhodioloside,Rhodosin,Salidroside,Sceptroside	4961358
76	FDB005897	Santamarin	0.92	129				Terpene lactones	Prenol lipids	Lipids and lipid-like molecules	Santamarin, also known as (+)-santamarine or balchanin, belongs to eudesmanolides, secoeudesmanolides, and derivatives class of compounds. Those are terpenoids with a structure based on the eudesmanolide (a 3,5a,9-trimethyl-naphtho[1,2-b]furan-2-one derivative) or secoeudesmanolide (a 3,6-dimethyl-5-(pentan-2-yl)-1-benzofuran-2-one derivative) skeleton. Santamarin is practically insoluble (in wat…	Regulation of RAS by GAPs (2.15); Ubiquitin-dependent degradation of Cyclin D (2.13); Autodegradation of the E3 ubiquitin ligase COP1 (2.13); Ubiquitin-dependent degradation of Cyclin D1 (2.11); Cdc20:Phospho-APC/C mediated degradation of Cyclin A (2.11); Regulation of activated PAK-2p34 by proteasome mediated degradation (2.11); Stabilization of p53 (2.11); Regulation of Apoptosis (2.11); GLI3 i…	Prolactin signaling pathway (1.95); Prostate cancer (1.94); Endometrial cancer (1.93); VEGF signaling pathway (1.93); Chronic myeloid leukemia (1.93); Renal cell carcinoma (1.92); Pancreatic cancer (1.92); Oocyte meiosis (1.92); Ubiquitin mediated proteolysis (1.92); Estrogen signaling pathway (1.92)	NF1; PRDM10; TP53; ALB; GAPDH; LRRK2; UBA52; AKT1; PHLPP1; UBC	PLSSEPIRACGCBO-PFFFPCNUSA-N	(+)-Santamarine,(3AS)-2,3,3abeta,4,5,5a,6,7,9abeta,9balpha-decahydro-6alpha-hydroxy-5aalpha,9-dimethyl-3-methylenenaphtho[1,2-b]furan-2-one,(3AS,5ar,6R,9as,9BS)-6-hydroxy-5a,9-dimethyl-3-methylene-3a,4,5,5a,6,7,9a,9b-octahydro-3H-naphtho[1,2-b]furan-2-one,(3AS,5ar,6R,9as,9BS)-6-hydroxy-5a,9-dimethyl-3-methylidene-4,5,6,7,9a,9b-hexahydro-3ah-benzo[g][1]benzofuran-2-one,Balchanin,Santamarine,Santan…	188297
77	FDB021665	(S)-alpha-Terpinyl acetate	0.92	129				Monoterpenoids	Prenol lipids	Lipids and lipid-like molecules	(Â±)-alpha-terpinyl acetate, also known as P-menth-1-en-8-yl acetate or (Â±)-Î±-terpinyl acetic acid, is a member of the class of compounds known as menthane monoterpenoids. Menthane monoterpenoids are monoterpenoids with a structure based on the o-, m-, or p-menthane backbone. P-menthane consists of the cyclohexane ring with a methyl group and a (2-methyl)-propyl group at the 1 and 4 ring positi…	Ubiquitin-dependent degradation of Cyclin D1 (2.15); Ubiquitin-dependent degradation of Cyclin D (2.11); Cross-presentation of soluble exogenous antigens (endosomes) (2.11); Regulation of Apoptosis (2.11); Degradation of GLI2 by the proteasome (2.11); Regulation of activated PAK-2p34 by proteasome mediated degradation (2.11); CDK-mediated phosphorylation and removal of Cdc6 (2.10); GLI3 is proces…	Prostate cancer (1.96); Prolactin signaling pathway (1.94); VEGF signaling pathway (1.93); Oocyte meiosis (1.93); Glioma (1.93); Chronic myeloid leukemia (1.93); Ubiquitin mediated proteolysis (1.92); Estrogen signaling pathway (1.92); Pancreatic cancer (1.91); Acute myeloid leukemia (1.91)	NF1; PRDM10; TP53; ALB; GAPDH; LRRK2; UBA52; AKT1; PHLPP1; UBC	IGODOXYLBBXFDW-UHFFFAOYSA-N	p-Menth-1-en-8-yl acetate,p-Menth-1-en-8-yl acetic acid,a-Terpinyl acetate,a-Terpinyl acetic acid,alpha-Terpinyl acetic acid,Î‘-terpinyl acetate,Î‘-terpinyl acetic acid,a-Terpineol acetate,a-Terpineol acetic acid,alpha-Terpineol acetic acid,Î‘-terpineol acetate,Î‘-terpineol acetic acid,FEMA 3047,(S)-alpha-Terpinyl acetate,(S)-p-Menth-1-en-8-yl acetate	111037
78	FDB007498	Diethylstilbesterol	0.92	394	A synthetic nonsteroidal estrogen used in the treatment of menopausal and postmenopausal disorders. It was also used formerly as a growth promoter in animals. According to the Fourth Annual Report on Carcinogens (NTP 85-002, 1985), diethylstilbestrol has been listed as a known carcinogen.	Estrogens diffuse into their target cells and interact with a protein receptor, the estrogen receptor. Target cells include the female reproductive tract, the mammary gland, the hypothalamus, and the pituitary. The effect of Estrogen binding their receptors causes downstream increases the hepatic synthesis of sex hormone binding globulin (SHBG), thyroid-binding globulin (TBG), and other serum pro…	1, carcinogenic to humans. (L135)		Stilbenes	Phenylpropanoids and polyketides	Diethylstilbestrol is a synthetic estrogen that was developed to supplement a woman's natural estrogen production. In 1971, the Food and Drug Administration (FDA) issued a Drug Bulletin advising physicians to stop prescribing DES to pregnant women because it was linked to a rare vaginal cancer in female offspring. Diethylstilbesterol is found in gram bean. belongs to the class of organic compound…	G beta:gamma signalling through PLC beta (1.90); Signal amplification (1.89); GABA B receptor activation (1.89); Presynaptic function of Kainate receptors (1.89); ADP signalling through P2Y purinoceptor 12 (1.89); Activation of GABAB receptors (1.88); Constitutive Signaling by Ligand-Responsive EGFR Cancer Variants (1.87); Senescence-Associated Secretory Phenotype (SASP) (1.87); Thrombin signalli…	Prolactin signaling pathway (1.87); Pancreatic cancer (1.86); Estrogen signaling pathway (1.86); Progesterone-mediated oocyte maturation (1.85); Prostate cancer (1.85); AGE-RAGE signaling pathway in diabetic complications (1.84); Chagas disease (American trypanosomiasis) (1.83); Chronic myeloid leukemia (1.83); VEGF signaling pathway (1.83); Cholinergic synapse (1.82)	TP53; ALB; AKT1; GAPDH; PRDM10; HGF|IL6; IDDM2|INS; EGF; SRC; ESR1	RGLYKWWBQGJZGM-UHFFFAOYSA-N	DES,Diethylstilbesterol,Diethylstilbestrol BP,Diethylstilboesterol,Dietilestilbestrol,Percutatrine oestrogenique iscovesco,Rcra waste number u089,trans-Diethylstilbesterol,trans-Diethylstilbestrol,trans-Diethylstilboesterol,(E)-3,4-bis(4-hydroxyphenyl)-3-hexene,(E)-4,4'-(1,2-diethyl-1,2-ethenediyl)bisphenol,4,4'-Dihydroxy-a,b-diethylstilbene,4,4'-dihydroxy-alpha,beta-diethylstilbene,4,4'-Dihydrox…	3054
79	FDB005895	Ridentin B	0.92	125				Terpene lactones	Prenol lipids	Lipids and lipid-like molecules	Ridentin b belongs to eudesmanolides, secoeudesmanolides, and derivatives class of compounds. Those are terpenoids with a structure based on the eudesmanolide (a 3,5a,9-trimethyl-naphtho[1,2-b]furan-2-one derivative) or secoeudesmanolide (a 3,6-dimethyl-5-(pentan-2-yl)-1-benzofuran-2-one derivative) skeleton. Ridentin b is slightly soluble (in water) and a very weakly acidic compound (based on it…	Ubiquitin-dependent degradation of Cyclin D1 (2.12); Signaling by PTK6 (2.12); Ubiquitin-dependent degradation of Cyclin D (2.12); Regulation of activated PAK-2p34 by proteasome mediated degradation (2.10); Autodegradation of the E3 ubiquitin ligase COP1 (2.10); Cdc20:Phospho-APC/C mediated degradation of Cyclin A (2.10); CDK-mediated phosphorylation and removal of Cdc6 (2.10); Vpu mediated degra…	Progesterone-mediated oocyte maturation (1.96); Prostate cancer (1.94); Glioma (1.94); Pancreatic cancer (1.93); Chronic myeloid leukemia (1.93); Prolactin signaling pathway (1.93); Oocyte meiosis (1.93); VEGF signaling pathway (1.92); Estrogen signaling pathway (1.92); Colorectal cancer (1.92)	NF1; PRDM10; TP53; ALB; LRRK2; GAPDH; UBA52; AKT1; PHLPP1; UBC	CXFAEUSGWYVIJU-UHFFFAOYSA-N		14779601
80	FDB005894	Reynosin	0.92	125				Terpene lactones	Prenol lipids	Lipids and lipid-like molecules	Reynosin belongs to eudesmanolides, secoeudesmanolides, and derivatives class of compounds. Those are terpenoids with a structure based on the eudesmanolide (a 3,5a,9-trimethyl-naphtho[1,2-b]furan-2-one derivative) or secoeudesmanolide (a 3,6-dimethyl-5-(pentan-2-yl)-1-benzofuran-2-one derivative) skeleton. Reynosin is practically insoluble (in water) and a very weakly acidic compound (based on i…	Ubiquitin-dependent degradation of Cyclin D1 (2.13); Ubiquitin-dependent degradation of Cyclin D (2.12); GLI3 is processed to GLI3R by the proteasome (2.11); Autodegradation of the E3 ubiquitin ligase COP1 (2.11); Regulation of activated PAK-2p34 by proteasome mediated degradation (2.10); Degradation of GLI1 by the proteasome (2.10); Regulation of Apoptosis (2.10); CDK-mediated phosphorylation an…	Prostate cancer (1.94); Oocyte meiosis (1.93); Prolactin signaling pathway (1.93); Chronic myeloid leukemia (1.93); VEGF signaling pathway (1.92); Pancreatic cancer (1.92); Ubiquitin mediated proteolysis (1.92); Estrogen signaling pathway (1.92); Endometrial cancer (1.91); Colorectal cancer (1.91)	NF1; PRDM10; TP53; ALB; LRRK2; GAPDH; UBA52; AKT1; PHLPP1; UBC	FKBUODICGDOIGB-UHFFFAOYSA-N	Reynosin,SESQUITERPENE LACTONE CP-2	98958
81	FDB008492	Cuminyl alcohol	0.92	95				Monoterpenoids	Prenol lipids	Lipids and lipid-like molecules	Flavouring ingredient. Isolated from oils of Cuminum cyminum (cumin). Cuminyl alcohol is found in many foods, some of which are sweet bay, sunflower, cumin, and herbs and spices. belongs to the class of organic compounds known as aromatic monoterpenoids. These are monoterpenoids containing at least one aromatic ring.	Loss of proteins required for interphase microtubule organizationÂ from the centrosome (2.07); Anchoring of the basal body to the plasma membrane (2.07); AURKA Activation by TPX2 (2.07); Loss of Nlp from mitotic centrosomes (2.06); Regulation of PLK1 Activity at G2/M Transition (2.05); Nuclear Envelope Breakdown (2.04); Centrosome maturation (2.03); Recruitment of mitotic centrosome proteins and …	Thyroid hormone signaling pathway (1.66); Vasopressin-regulated water reabsorption (1.64); RNA polymerase (1.64); MicroRNAs in cancer (1.64); Leishmaniasis (1.63); Toll-like receptor signaling pathway (1.63); Measles (1.63); Melanogenesis (1.62); Shigellosis (1.62); Tight junction (1.62)	NEK6; NEK7; NEK2; TOP2A; TOP2B; AIM1|AURKB; RANBP2; BUB1; CDK1; NDC80	OIGWAXDAPKFNCQ-UHFFFAOYSA-N	(4-Isopropylphenyl)methanol,(4-Propan-2-ylphenyl)methanol,4-(1-Methylethyl)benzenemethanol,Cumic alcohol,Cumin alcohol,Cuminic alcohol,Cuminol,Cuminyl alcohol,Cumyl alcohol,p-Cumic alcohol,p-Cumin-7-ol,p-Cymen-7-ol,p-Isopropylbenzyl alcohol,p-Mentha-1,3,5-trien-7-ol,Para-cymen-7-ol,4-(1-Methylethyl)-benzenemethanol,4-(1-Methylethyl)benzene methanol,4-(1-Methylethyl)benzenemethanol, 9ci,4-Isopropy…	325
82	FDB005915	4-Octanone	0.92	95				Ketones	Carbonyl compounds	Organooxygen compounds	4-octanone is a member of the class of compounds known as ketones. Ketones are organic compounds in which a carbonyl group is bonded to two carbon atoms R2C=O (neither R may be a hydrogen atom). Ketones that have one or more alpha-hydrogen atoms undergo keto-enol tautomerization, the tautomer being an enol. 4-octanone is slightly soluble (in water) and an extremely weak basic (essentially neutral…	Anchoring of the basal body to the plasma membrane (2.06); Loss of proteins required for interphase microtubule organizationÂ from the centrosome (2.06); AURKA Activation by TPX2 (2.06); Loss of Nlp from mitotic centrosomes (2.05); Nuclear Envelope Breakdown (2.05); Recruitment of mitotic centrosome proteins and complexes (2.05); Regulation of PLK1 Activity at G2/M Transition (2.04); Nuclear Pore…	Thyroid hormone signaling pathway (1.66); Measles (1.66); Apoptosis (1.65); Chemokine signaling pathway (1.65); Leishmaniasis (1.65); MicroRNAs in cancer (1.65); Hepatitis C (1.65); Vasopressin-regulated water reabsorption (1.63); Proteoglycans in cancer (1.63); NOD-like receptor signaling pathway (1.63)	NEK6; NEK7; NEK2; TOP2A; TOP2B; AIM1|AURKB; RANBP2; BUB1; CDK1; NDC80	YWXLSHOWXZUMSR-UHFFFAOYSA-N	Butyl propyl ketone,N-butyl-n-propyl ketone,n-C4H9COCH2CH2CH3,Octan-4-one,Propyl n-butyl ketone	11516
83	FDB013929	4-Isopropylbenzoic acid	0.92	95				Monoterpenoids	Prenol lipids	Lipids and lipid-like molecules	Constituent of various plant subspecies including Cuminum cyminum (cumin), Ferula subspecies and Perilla frutescens (perilla). 4-Isopropylbenzoic acid is found in cumin, fats and oils, and herbs and spices. belongs to the class of organic compounds known as aromatic monoterpenoids. These are monoterpenoids containing at least one aromatic ring.	Anchoring of the basal body to the plasma membrane (2.07); Loss of Nlp from mitotic centrosomes (2.06); AURKA Activation by TPX2 (2.05); Loss of proteins required for interphase microtubule organizationÂ from the centrosome (2.05); Regulation of PLK1 Activity at G2/M Transition (2.05); Centrosome maturation (2.03); Nuclear Envelope Breakdown (2.03); Nuclear Pore Complex (NPC) Disassembly (2.03); …	Vasopressin-regulated water reabsorption (1.64); Long-term depression (1.64); Measles (1.64); Ribosome biogenesis in eukaryotes (1.64); Mismatch repair (1.64); Sphingolipid signaling pathway (1.63); MicroRNAs in cancer (1.63); Salmonella infection (1.63); Leishmaniasis (1.63); Proteoglycans in cancer (1.63)	NEK6; NEK7; NEK2; TOP2A; TOP2B; AIM1|AURKB; RANBP2; BUB1; CDK1; NDC80	CKMXAIVXVKGGFM-UHFFFAOYSA-N	4-(1-Methylethyl)benzoic acid,4-Isopropylbenzoic acid,Cumic acid,Cuminic acid,p-Isopropylbenzoic acid,4-(1-Methylethyl)benzoate,4-Isopropylbenzoate,Cumate,Cuminate,p-Isopropylbenzoate,p-Cumate,4-(1-Methylethyl)-benzoic acid,4-(1-Methylethyl)benzoic acid, 9ci,4-(Propan-2-yl)benzoic acid,Benzoic acid, p-isopropyl- (8ci),p-Isopropyl-benzoic acid,P-Cumic acid,4-(1-Methylethyl)benzoic acid, 9CI,4-(pro…	10820
84	FDB007772	[8]-Shogaol	0.92	470				Methoxyphenols	Phenols	Benzenoids	Constituent of grains of paradise (Amomum melegueta) and (Zingiber officinale) [DFC]. [8]-Shogaol is found in ginger. belongs to the class of organic compounds known as shogaols. These are ginger derivatives containing a shogaol moiety, which consists of a benzene ring bearing a dec-4-en-3-one moiety, a methoxyphenyl group, a hydroxyl group and at positions 1, 3, and 4, respectively.	Antigen processing: Ubiquitination & Proteasome degradation (2.04); Class I MHC mediated antigen processing & presentation (1.99); APC/C:Cdc20 mediated degradation of Cyclin B (1.98); APC:Cdc20 mediated degradation of cell cycle proteins prior to satisfation of the cell cycle checkpoint (1.95); APC/C-mediated degradation of cell cycle proteins (1.95); APC/C:Cdh1 mediated degradation of Cdc20 and …	Ubiquitin mediated proteolysis (1.98); Apoptosis (1.96); Hepatitis B (1.95); Endometrial cancer (1.93); Prostate cancer (1.92); Toxoplasmosis (1.92); Colorectal cancer (1.92); Epstein-Barr virus infection (1.91); Hepatitis C (1.91); Progesterone-mediated oocyte maturation (1.91)	CASP3; CASP9; PARP1; TNFSF10; DFFA; KEAP1; TBK1; TRPV1; SPICE1; ATP5B	OQWKEEOHDMUXEO-UHFFFAOYSA-N	1-(4-Hydroxy-3-methoxyphenyl)-4-dodecen-3-one, 9ci,[8]-Shogaol,1-(4-Hydroxy-3-methoxyphenyl)-4-dodecen-3-one, 9CI	11152
85	FDB002491	Umbelliprenin	0.92	522				Terpene lactones	Prenol lipids	Lipids and lipid-like molecules	Isolated from Angelica archangelica (angelica). Umbelliprenin is found in many foods, some of which are coriander, fats and oils, herbs and spices, and green vegetables. belongs to the class of organic compounds known as terpene lactones. These are prenol lipids containing a lactone ring.	Intrinsic Pathway for Apoptosis (2.01); Senescence-Associated Secretory Phenotype (SASP) (1.99); Signaling by Ligand-Responsive EGFR Variants in Cancer (1.99); TP53 Regulates Transcription of Cell Death Genes (1.97); Signaling by EGFR in Cancer (1.96); ADP signalling through P2Y purinoceptor 12 (1.96); Constitutive Signaling by Ligand-Responsive EGFR Cancer Variants (1.96); Nucleotide-binding dom…	Apoptosis (2.06); Pancreatic cancer (2.01); Prostate cancer (2.01); Toxoplasmosis (2.00); Chronic myeloid leukemia (1.99); Small cell lung cancer (1.98); Progesterone-mediated oocyte maturation (1.98); Prolactin signaling pathway (1.97); Hepatitis B (1.97); Colorectal cancer (1.97)	MCL1; BCL2; BCL2L1; BAK1; BCL2A1; BOK; BCL2L14; TP53; AKT1; APAF1	GNMUGVNEWCZUAA-SGRLLCBQSA-N	Umbelliferone farnesyl ether	1781412
86	FDB012734	Diosgenin	0.92	489				Prenol lipids	Lipids and lipid-like molecules	Organic compounds	Diosgenin is a member of the class of compounds known as triterpenoids. Triterpenoids are terpene molecules containing six isoprene units. Diosgenin is practically insoluble (in water) and an extremely weak acidic compound (based on its pKa). Diosgenin can be found in a number of food items such as carrot, wild carrot, yam, and bitter gourd, which makes diosgenin a potential biomarker for the con…	RIPK1-mediated regulated necrosis (1.71); Regulated Necrosis (1.70); Caspase activation via extrinsic apoptotic signalig pathway (1.69); Ligand-dependent caspase activation (1.67); Death Receptor Signalling (1.67); Constitutive Signaling by Ligand-Responsive EGFR Cancer Variants (1.65); Signaling by EGFR in Cancer (1.65); Signaling by Ligand-Responsive EGFR Variants in Cancer (1.64); Regulation o…	Bladder cancer (1.69); Pancreatic cancer (1.61); AGE-RAGE signaling pathway in diabetic complications (1.59); TNF signaling pathway (1.59); Apoptosis (1.57); VEGF signaling pathway (1.56); Type II diabetes mellitus (1.54); Malaria (1.54); Colorectal cancer (1.53); NF-kappa B signaling pathway (1.53)	VEGFA; TNF; MAPK8; MMP2; PTGS2; HGF|SF; TIMP2; SHH; TNFRSF10B; CFLAR	WQLVFSAGQJTQCK-UHFFFAOYSA-N	(25R)-Spirost-5-en-3β-ol,(25R)-Spirost-5-en-3b-ol,Â«deltaÂ»,22Î±-Spirost-5-en-3β-ol,25d-Spirost-5-en-3b-ol,5,20a,22a,25D-spirosten-3β-ol,5,20alpha,22alpha,25D-Spirosten-3 beta-ol,Dioscorea sapogenin,Diosgenin,Nitogenin,Spirost-5-en-3-ol,Spirost-5-en-3-ol deriv.,Spirost-5-en-3-ol, (3β,25R)-,Spirost-5-en-3-ol, (3b,25R)-,Spirost-5-en-3Î±-Spirost-5-en-3β-ol,Spirost-5-en-3β-ol, (25R)-,Spirost-5-en-3b-…	234096
87	FDB030129	(6E)-8-hydroxygeraniol	0.92	96				Prenol lipids	Lipids and lipid-like molecules	Organic compounds	(6e)-8-hydroxygeraniol, also known as trans,trans-2,6-dimethyl-2,6-octadiene-1,8-diol, is a member of the class of compounds known as acyclic monoterpenoids. Acyclic monoterpenoids are monoterpenes that do not contain a cycle (6e)-8-hydroxygeraniol is slightly soluble (in water) and an extremely weak acidic compound (based on its pKa). (6e)-8-hydroxygeraniol can be found in a number of food items…	Loss of Nlp from mitotic centrosomes (2.09); Regulation of PLK1 Activity at G2/M Transition (2.08); Loss of proteins required for interphase microtubule organizationÂ from the centrosome (2.08); Anchoring of the basal body to the plasma membrane (2.08); AURKA Activation by TPX2 (2.07); G2/M DNA damage checkpoint (2.06); Centrosome maturation (2.05); TP53 Regulates Metabolic Genes (2.05); Recruitm…	Oocyte meiosis (2.02); Cell cycle (2.00); Aldosterone-regulated sodium reabsorption (2.00); Viral carcinogenesis (1.99); Glioma (1.98); Epstein-Barr virus infection (1.97); Hippo signaling pathway (1.96); Progesterone-mediated oocyte maturation (1.96); Endometrial cancer (1.96); Prostate cancer (1.95)	YWHAE; YWHAZ; YWHAB; YWHAG; YWHAQ; YWHAH; SFN; LRRK2; TP53; PRDM10	PREUOUJFXMCMSJ-TXFIJWAUSA-N	(e)-8-Hydroxygeraniol,8-Hydroxygeraniol,trans,trans-2,6-Dimethyl-2,6-octadiene-1,8-diol	5363397
88	FDB009777	8-p-Menthene-1,2-diol	0.91	93				Prenol lipids	Lipids and lipid-like molecules	Organic compounds	P-mentha-8(9)-en-1,2-diol, also known as 1-methyl-4-(1-methylethenyl)-1,2-cyclohexanediol, is a member of the class of compounds known as menthane monoterpenoids. Menthane monoterpenoids are monoterpenoids with a structure based on the o-, m-, or p-menthane backbone. P-menthane consists of the cyclohexane ring with a methyl group and a (2-methyl)-propyl group at the 1 and 4 ring position, respect…	Anchoring of the basal body to the plasma membrane (2.06); Loss of Nlp from mitotic centrosomes (2.05); Loss of proteins required for interphase microtubule organizationÂ from the centrosome (2.05); AURKA Activation by TPX2 (2.05); Nuclear Envelope Breakdown (2.04); Regulation of PLK1 Activity at G2/M Transition (2.04); Centrosome maturation (2.03); Recruitment of mitotic centrosome proteins and …	Thyroid hormone signaling pathway (1.66); mRNA surveillance pathway (1.63); Vasopressin-regulated water reabsorption (1.62); Measles (1.62); Shigellosis (1.62); Toll-like receptor signaling pathway (1.62); Herpes simplex infection (1.62); Proteoglycans in cancer (1.62); Melanogenesis (1.62); NOD-like receptor signaling pathway (1.61)	NEK6; NEK7; NEK2; TOP2A; TOP2B; AIM1|AURKB; RANBP2; BUB1; NDC80; CDK1	WKZWTZTZWGWEGE-UHFFFAOYSA-N	1-Methyl-4-(1-methylethenyl)-1,2-cyclohexanediol,1-Methyl-4-(1-methylvinyl)cyclohexane-1,2-diol,Menth-8-ene-1,2-diol,P-Menth-8(9)-ene-1,2-diol,1-methyl-4-(1-methylethenyl)-1,2-cyclohexanediol,1-methyl-4-(prop-1-en-2-yl)cyclohexane-1,2-diol,1,2-Cyclohexanediol, 1-methyl-4-(1-methylethenyl)-,4-Isopropenyl-1-methyl-1,2-cyclohexanediol,8-p-Menthadien-1,2-diol,8-p-menthen-1,2-diol,8-p-Menthene-1,2-dio…	94217
89	FDB007886	1-Hexadecenol	0.91	112				Fatty alcohols	Fatty Acyls	Lipids and lipid-like molecules	1-hexadecenol is a member of the class of compounds known as long-chain fatty alcohols. Long-chain fatty alcohols are fatty alcohols that have an aliphatic tail of 13 to 21 carbon atoms. Thus, 1-hexadecenol is considered to be a fatty alcohol lipid molecule. 1-hexadecenol is practically insoluble (in water) and an extremely weak acidic compound (based on its pKa). 1-hexadecenol can be found in ga…	p53-Dependent G1 DNA Damage Response (1.99); SCF(Skp2)-mediated degradation of p27/p21 (1.98); Vpu mediated degradation of CD4 (1.98); G1/S DNA Damage Checkpoints (1.98); Degradation of GLI1 by the proteasome (1.98); Removal of licensing factors from origins (1.98); Ubiquitin Mediated Degradation of Phosphorylated Cdc25A (1.98); Cdc20:Phospho-APC/C mediated degradation of Cyclin A (1.98); p53-Ind…	TGF-beta signaling pathway (1.72); GABAergic synapse (1.72); B cell receptor signaling pathway (1.72); Leishmaniasis (1.72); mTOR signaling pathway (1.72); Type II diabetes mellitus (1.72); Toll-like receptor signaling pathway (1.71); PI3K-Akt signaling pathway (1.71); Rap1 signaling pathway (1.71); Legionellosis (1.71)	HMP19; TRIP12; CDC6; CDK4; CDKN3; ETS1; CDKN2B; POU5F1; SOX2; RUNX1	RHVMNRHQWXIJIS-WAYWQWQTSA-N	(11Z)-11-Hexadecen-1-ol,(Z)-11-Hexadecen-1-ol,(Z)-Hexadec-11-en-1-ol,11-Hexadecen-1-ol, (11Z)-,11-Hexadecen-1-ol, (Z)-,11-hexadecenol, Z,cis-11-Hexadecen-1-ol,hexadecan-11Z-en-1-ol,Virelure	5283305
90	FDB004432	5-Methylcytosine	0.91	417				Pyrimidines and pyrimidine derivatives	Diazines	Organoheterocyclic compounds	5-Methylcytosine is a methylated form of cytosine in which a methyl group is attached to carbon 5, altering its structure without altering its base-pairing properties.; 5-Methylcytosine is a methylated form of cytosine in which a methyl group is attached to carbon 5, altering its structure without altering its base-pairing properties. -- Wikipedia; 5-Methylcytosine is an epigenetic modification f…	DNA methylation (2.02); PRC2 methylates histones and DNA (2.00); Senescence-Associated Secretory Phenotype (SASP) (1.99); Epigenetic regulation of gene expression (1.97); RNA Polymerase I Promoter Opening (1.97); Resolution of Abasic Sites (AP sites) (1.96); Antigen processing: Ubiquitination & Proteasome degradation (1.95); Negative epigenetic regulation of rRNA expression (1.95); APC/C:Cdc20 me…	Base excision repair (1.91); Prostate cancer (1.89); Cell cycle (1.88); Progesterone-mediated oocyte maturation (1.88); Colorectal cancer (1.87); Glioma (1.87); Alcoholism (1.87); Nucleotide excision repair (1.87); Endometrial cancer (1.87); Chronic myeloid leukemia (1.86)	DNMT1; MED1|MBD4; TET1; TET2; DNMT3A; TET3; DNMT3B; TDG; PRMT5; OGDH	LRSASMSXMSNRBT-UHFFFAOYSA-N	4-Amino-5-methyl-2(1H)-pyrimidinone,4-Amino-5-methyl-2-pyrimidinol,4-Amino-5-methyl-2-(1H)-pyrimidinone,5-Methyl-cytosine,5-Methylcytosine>96,Monohydrochloride, 5-methylcytosine,5 Methylcytosine,5 Methylcytosine monohydrochloride,5-Methylcytosine monohydrochloride,2(1H)-Pyrimidinone, 4-amino-5-methyl-,2(1H)-Pyrimidinone, 4-amino-5-methyl- (9CI),4-amino-5-methyl-2-(1H)-Pyrimidinone,4-amino-5-Methy…	65040
91	FDB030567	5-formyl-tetrahydrofolate	0.9	695	The active metabolite of Folic acid, Pteroyl-D-glutamic acid is used principally as its calcium salt as an antidote to folic acid antagonists which block the conversion of folic acid to folinic acid. Folic acid, a water-soluble B-complex vitamin, is found in foods such as liver, kidneys, yeast, and leafy, green vegetables. Folic acid is used to diagnose folate deficiency and to treat topical spru…	As leucovorin is a derivative of folic acid, it can be used to increase levels of folic acid under conditions favoring folic acid inhibition (following treatment of folic acid antagonists such as methotrexate). Leucovorin enhances the activity of fluorouracil by stabilizing the bond of the active metabolite (5-FdUMP) to the enzyme thymidylate synthetase.					5-formyl-tetrahydrofolate is a member of the class of compounds known as tetrahydrofolic acids. Tetrahydrofolic acids are heterocyclic compounds based on the 5,6,7,8-tetrahydropteroic acid skeleton conjugated with at least one L-glutamic acid unit. 5-formyl-tetrahydrofolate is practically insoluble (in water) and a weakly acidic compound (based on its pKa). 5-formyl-tetrahydrofolate can be found …	Metabolism of folate and pterines (1.99); Metabolism of water-soluble vitamins and cofactors (1.95); Peptide chain elongation (1.94); Viral mRNA Translation (1.93); Eukaryotic Translation Elongation (1.93); Nonsense Mediated Decay (NMD) independent of the Exon Junction Complex (EJC) (1.92); Constitutive Signaling by Ligand-Responsive EGFR Cancer Variants (1.92); Eukaryotic Translation Termination…	Ribosome (1.86); Biosynthesis of amino acids (1.86); Metabolism of xenobiotics by cytochrome P450 (1.86); Drug metabolism - cytochrome P450 (1.86); Propanoate metabolism (1.85); Glyoxylate and dicarboxylate metabolism (1.85); Longevity regulating pathway - multiple species (1.84); HIF-1 signaling pathway (1.83); Citrate cycle (TCA cycle) (1.83); Alanine, aspartate and glutamate metabolism (1.83)	SHMT1; DHFR|DHFRP1; SHMT2; TYMS; FTCD; MTHFR; AMT; FPGS; SLC22A8; SLC22A6	VVIAGPKUTFNRDU-UHFFFAOYSA-L		3904
92	FDB014416	alpha-Terpineol	0.9	106				Monoterpenoids	Prenol lipids	Lipids and lipid-like molecules	Flavouring agent Terpineol is a naturally occurring monoterpene alcohol that has been isolated from a variety of sources such as cajuput oil, pine oil, and petitgrain oil. There are three isomers, alpha-, beta-, and gamma-terpineol, the last two differing only by the location of the double bond. Terpineol is usually a mixture of these isomers with alpha-terpineol as the major constituent. alpha-T…	Anchoring of the basal body to the plasma membrane (2.11); Loss of Nlp from mitotic centrosomes (2.09); AURKA Activation by TPX2 (2.09); Centrosome maturation (2.06); Loss of proteins required for interphase microtubule organizationÂ from the centrosome (2.06); Recruitment of mitotic centrosome proteins and complexes (2.05); Nuclear Envelope Breakdown (2.05); Regulation of PLK1 Activity at G2/M T…	Fc epsilon RI signaling pathway (1.71); Toxoplasmosis (1.71); HIF-1 signaling pathway (1.71); Long-term potentiation (1.71); AGE-RAGE signaling pathway in diabetic complications (1.71); Aldosterone-regulated sodium reabsorption (1.71); FoxO signaling pathway (1.71); Mismatch repair (1.70); RNA transport (1.70); B cell receptor signaling pathway (1.70)	NEK6; NEK2; NEK7; RRM1; SEPT2; TOP2A; TOP2B; CDK1; AIM1|AURKB; BUB1	WUOACPNHFRMFPN-UHFFFAOYSA-N	(+)-p-Menth-1-en-8-ol,(1R)-alpha,alpha,4-Trimethyl-3-cyclohexene-1-methanol,(R)-alpha,alpha,4-Trimethylcyclohex-3-ene-1-methanol,(R)-alpha-Terpineol,(+)-alpha-Terpineol,(1R)-a,a,4-Trimethyl-3-cyclohexene-1-methanol,(1R)-Î‘,Î±,4-trimethyl-3-cyclohexene-1-methanol,(R)-a,a,4-Trimethylcyclohex-3-ene-1-methanol,(R)-Î‘,Î±,4-trimethylcyclohex-3-ene-1-methanol,(R)-a-Terpineol,(R)-Î‘-terpineol,(+)-a-Terpi…	17100
93	FDB030661	all-trans neurosporene	0.9	448				Tetraterpenoids	Prenol lipids	Lipids and lipid-like molecules	Neurosporene, also known as all-trans-neurosporene or 7,8-dihydro-Ïˆ,Ïˆ-carotene, is a member of the class of compounds known as carotenes. Carotenes are a type of unsaturated hydrocarbons containing eight consecutive isoprene units. They are characterized by the presence of two end-groups (mostly cyclohexene rings, but also cyclopentene rings or acyclic groups) linked by a long branched alkyl ch…	EPH-Ephrin signaling (2.03); Signaling by FGFR2 IIIa TM (1.87); GPVI-mediated activation cascade (1.86); CD28 co-stimulation (1.86); G beta:gamma signalling through PI3Kgamma (1.86); Calmodulin induced events (1.86); Ephrin signaling (1.86); Signaling by ERBB2 (1.86); G-protein activation (1.85); GABA B receptor activation (1.85)	VEGF signaling pathway (1.90); Retinol metabolism (1.89); T cell receptor signaling pathway (1.89); Ascorbate and aldarate metabolism (1.89); Progesterone-mediated oocyte maturation (1.89); Glioma (1.89); Fc epsilon RI signaling pathway (1.88); Estrogen signaling pathway (1.88); Renal cell carcinoma (1.87); Prostate cancer (1.87)	EFNA5; RETSAT; PYROXD2; MORC1; IDI1; MORC2; MORC4; MORC3; SRC; RHOA	ATCICVFRSJQYDV-XILUKMICSA-N	(6E,8E,10E,12E,14E,16E,18E,20E,22E,26E)-2,6,10,14,19,23,27,31-Octamethyldotriaconta-2,6,8,10,12,14,16,18,20,22,26,30-dodecaene,all-trans-Neurosporene,7,8-Dihydro-psi,psi-carotene,1,2-Dihydroneurosporene,Neurosporene, (cis)-isomer	5280789
94	FDB030664	all-trans-lycopene	0.9	513				Tetraterpenoids	Prenol lipids	Lipids and lipid-like molecules	Lycopene, also known as all-trans-lycopene or e160d, is a member of the class of compounds known as carotenes. Carotenes are a type of unsaturated hydrocarbons containing eight consecutive isoprene units. They are characterized by the presence of two end-groups (mostly cyclohexene rings, but also cyclopentene rings or acyclic groups) linked by a long branched alkyl chain. Carotenes belonging form…	Signaling by Ligand-Responsive EGFR Variants in Cancer (1.86); Signaling by EGFR in Cancer (1.85); Constitutive Signaling by Ligand-Responsive EGFR Cancer Variants (1.84); ADP signalling through P2Y purinoceptor 12 (1.83); Spry regulation of FGF signaling (1.82); Prostacyclin signalling through prostacyclin receptor (1.82); Constitutive Signaling by EGFRvIII (1.81); Signaling by EGFRvIII in Cance…	Prostate cancer (1.86); Bladder cancer (1.85); Prolactin signaling pathway (1.83); Melanoma (1.83); Pancreatic cancer (1.82); Non-small cell lung cancer (1.82); Chronic myeloid leukemia (1.81); Colorectal cancer (1.81); Longevity regulating pathway - multiple species (1.80); Progesterone-mediated oocyte maturation (1.80)	AKT1; RHOA; MAPK8; IGF1; CASP3; PTEN; PPARG|GLM1; MMP9; RB1; NOX4	OAIJSZIZWZSQBC-GYZMGTAESA-N		446925
95	FDB001775	(15Z)-Lycopene	0.9	497				Tetraterpenoids	Prenol lipids	Lipids and lipid-like molecules	(15z)-lycopene is a member of the class of compounds known as carotenes. Carotenes are a type of unsaturated hydrocarbons containing eight consecutive isoprene units. They are characterized by the presence of two end-groups (mostly cyclohexene rings, but also cyclopentene rings or acyclic groups) linked by a long branched alkyl chain. Carotenes belonging form a subgroup of the carotenoids family …	Signaling by Ligand-Responsive EGFR Variants in Cancer (1.85); Signaling by EGFR in Cancer (1.85); ADP signalling through P2Y purinoceptor 12 (1.84); Constitutive Signaling by Ligand-Responsive EGFR Cancer Variants (1.84); Prostacyclin signalling through prostacyclin receptor (1.81); Spry regulation of FGF signaling (1.81); G beta:gamma signalling through PI3Kgamma (1.80); Signaling by EGFRvIII i…	Glioma (1.86); Prostate cancer (1.86); Bladder cancer (1.85); Prolactin signaling pathway (1.83); Pancreatic cancer (1.83); Chronic myeloid leukemia (1.82); Melanoma (1.81); Non-small cell lung cancer (1.81); Colorectal cancer (1.81); Longevity regulating pathway - multiple species (1.80)	AKT1; RHOA; MAPK8; IGF1; CASP3; PTEN; PPARG|GLM1; MMP9; RB1; NOX4	OAIJSZIZWZSQBC-XKKDEUFYSA-N	15-cis-psi,psi-Carotene,psi,psi-Carotene, 15-cis-	6440363
96	FDB014922	(S)-alpha-Terpineol	0.9	102				Monoterpenoids	Prenol lipids	Lipids and lipid-like molecules	Terpineol is a naturally occurring monoterpene alcohol that has been isolated from a variety of sources such as cajuput oil, pine oil, and petitgrain oil. There are three isomers, alpha-, beta-, and gamma-terpineol, the last two differing only by the location of the double bond. Terpineol is usually a mixture of these isomers with alpha-terpineol as the major constituent. (S)-alpha-Terpineol is f…	Anchoring of the basal body to the plasma membrane (2.09); AURKA Activation by TPX2 (2.08); Loss of Nlp from mitotic centrosomes (2.08); Loss of proteins required for interphase microtubule organizationÂ from the centrosome (2.07); Regulation of PLK1 Activity at G2/M Transition (2.06); Centrosome maturation (2.05); Nuclear Envelope Breakdown (2.04); Recruitment of mitotic centrosome proteins and …	HIF-1 signaling pathway (1.71); Pathogenic Escherichia coli infection (1.71); Alcoholism (1.71); FoxO signaling pathway (1.71); RNA transport (1.71); Small cell lung cancer (1.70); T cell receptor signaling pathway (1.70); GnRH signaling pathway (1.70); Cholinergic synapse (1.70); ErbB signaling pathway (1.70)	NEK6; NEK2; NEK7; RRM1; SEPT2; TOP2A; TOP2B; CDK1; AIM1|AURKB; BUB1	WUOACPNHFRMFPN-VIFPVBQESA-N	(+)-p-Menth-1-en-8-ol,(1R)-alpha,alpha,4-Trimethyl-3-cyclohexene-1-methanol,(R)-alpha,alpha,4-Trimethylcyclohex-3-ene-1-methanol,(R)-alpha-Terpineol,(+)-alpha-Terpineol,(1R)-a,a,4-Trimethyl-3-cyclohexene-1-methanol,(1R)-Î‘,Î±,4-trimethyl-3-cyclohexene-1-methanol,(R)-a,a,4-Trimethylcyclohex-3-ene-1-methanol,(R)-Î‘,Î±,4-trimethylcyclohex-3-ene-1-methanol,(R)-a-Terpineol,(R)-Î‘-terpineol,(+)-a-Terpi…	442501
97	FDB014577	beta-Elemene	0.9	530				Sesquiterpenoids	Prenol lipids	Lipids and lipid-like molecules	Beta-elemene, also known as B-elemen or 2,4-diisopropenyl-1-methyl-1-vinylcyclohexane, is a member of the class of compounds known as elemane sesquiterpenoids. Elemane sesquiterpenoids are sesquiterpenoids with a structure based on the elemane skeleton. Elemane is a monocyclic compound consisting of a cyclohexane ring substituted with a methyl group, an ethyl group, and two 1-methylethyl groups a…	Vasopressin regulates renal water homeostasis via Aquaporins (1.93); Nonsense-Mediated Decay (NMD) (1.93); Golgi Associated Vesicle Biogenesis (1.93); APC/C:Cdc20 mediated degradation of Cyclin B (1.93); Constitutive Signaling by Ligand-Responsive EGFR Cancer Variants (1.92); Signaling by Hippo (1.92); Opioid Signalling (1.92); Nonsense Mediated Decay (NMD) enhanced by the Exon Junction Complex (…	p53 signaling pathway (2.00); Pertussis (2.00); TNF signaling pathway (2.00); Viral carcinogenesis (1.98); Apoptosis (1.98); Legionellosis (1.98); Serotonergic synapse (1.96); Natural killer cell mediated cytotoxicity (1.96); Amoebiasis (1.96); MicroRNAs in cancer (1.95)	CASP3; SEP15; PUM1; PUM2; MERTK; PI16; CLPTM1; CLPTM1L; TP53; PRDM10	OPFTUNCRGUEPRZ-QLFBSQMISA-N	(1S,2S,4R)-(-)-1-Methyl-1-vinyl-2,4-diisopropenylcyclohexane,(1S,2S,4R)-1-Methyl-2,4-di(prop-1-en-2-yl)-1-vinylcyclohexane,(1S,2S,4R)-2,4-Diisopropenyl-1-methyl-1-vinylcyclohexane,2,4-Diisopropenyl-1-methyl-1-vinylcyclohexane,beta-Elemen,beta-Elemene,Levo-beta-elemene,b-Elemen,Î’-elemen,b-Elemene,Î’-elemene,Levo-b-elemene,Levo-β-elemene,(-)-b-Elemene,(-)-Î’-elemene,(-)-beta-Elemene,(Â±)-beta-Elem…	6918391
98	FDB019172	(20R)-Ginsenoside Rh2	0.9	485				Triterpenoids	Prenol lipids	Lipids and lipid-like molecules	Isolated from Panax ginseng (ginseng). (20R)-Ginsenoside Rh2 is found in tea. belongs to the class of organic compounds known as triterpenoids. These are terpene molecules containing six isoprene units.	p53-Independent DNA Damage Response (1.95); Regulation of mitotic cell cycle (1.95); Cyclin E associated events during G1/S transition (1.95); Ubiquitin-dependent degradation of Cyclin D (1.95); p53-Dependent G1/S DNA damage checkpoint (1.95); The role of GTSE1 in G2/M progression after G2 checkpoint (1.95); Vif-mediated degradation of APOBEC3G (1.95); GLI3 is processed to GLI3R by the proteasome…	NF-kappa B signaling pathway (1.98); Prostate cancer (1.95); Transcriptional misregulation in cancer (1.94); Pancreatic cancer (1.94); Cell cycle (1.94); Prolactin signaling pathway (1.94); Viral carcinogenesis (1.92); Chronic myeloid leukemia (1.92); Non-small cell lung cancer (1.92); TNF signaling pathway (1.92)	BCL2A1; RHAG; RBL2; TP53; BCL2; MCL1; BCL2L11; BAK1; NFKB1; APAF1	CKUVNOCSBYYHIS-UHFFFAOYSA-N	Ginsenoside RH2,(20R)-Ginsenoside Rh2,(20R)-Protopanaxadiol 3-glucoside,(20R)-Protopanaxadiol 3-O-b-D-glucopyranoside,(3b,12b,20R)-Dammar-24-ene-3,12,20-triol 3-O-b-D-glucopyranoside	14081290
99	FDB012021	3',4',7-Trihydroxyflavone	0.9	437				Flavones	Flavonoids	Phenylpropanoids and polyketides	3',4',7-Trihydroxyflavone is a member of the class of compounds known as flavones. Flavones are flavonoids with a structure based on the backbone of 2-phenylchromen-4-one (2-phenyl-1-benzopyran-4-one). Thus, 3',4',7-trihydroxyflavone is considered to be a flavonoid lipid molecule. 3',4',7-Trihydroxyflavone is practically insoluble (in water) and a very weakly acidic compound (based on its pKa). 3…	Ubiquitin-dependent degradation of Cyclin D (2.07); CDK-mediated phosphorylation and removal of Cdc6 (2.07); APC:Cdc20 mediated degradation of cell cycle proteins prior to satisfation of the cell cycle checkpoint (2.07); APC/C-mediated degradation of cell cycle proteins (2.06); APC/C:Cdc20 mediated degradation of Securin (2.06); SCF-beta-TrCP mediated degradation of Emi1 (2.06); The role of GTSE1…	Proteasome (2.02); Ubiquitin mediated proteolysis (1.92); Oocyte meiosis (1.86); Prostate cancer (1.83); Epstein-Barr virus infection (1.83); Glioma (1.82); Progesterone-mediated oocyte maturation (1.82); Endometrial cancer (1.82); Prolactin signaling pathway (1.81); Colorectal cancer (1.81)	TNKS2; TNKS; LCP1; PLS3; PLS1; UBA52; UBC; UBB; RPS27A; LRRK2	PVFGJHYLIHMCQD-UHFFFAOYSA-N	3'4'7-Trihydroxyflavon,73'4'-Trihydroxyflavone,3'4'7-Trihydroxyflavone,2-(3,4-Dihydroxyphenyl)-7-hydroxy-4H-1-benzopyran-4-one	5322065
100	FDB030971	L-quinate	0.9	164				Organooxygen compounds	Organic oxygen compounds	Organic compounds	L-quinate, also known as L-quinic acid, belongs to quinic acids and derivatives class of compounds. Those are compounds containing a quinic acid moiety (or a derivative thereof), which is a cyclitol made up of a cyclohexane ring that bears four hydroxyl groups at positions 1,3.4, and 5, as well as a carboxylic acid at position 1. L-quinate is very soluble (in water) and a weakly acidic compound (…	Activation of Kainate Receptors upon glutamate binding (1.94); Thromboxane signalling through TP receptor (1.93); ADP signalling through P2Y purinoceptor 1 (1.92); G alpha (z) signalling events (1.91); Ca-dependent events (1.91); Opioid Signalling (1.91); Signal amplification (1.91); Calmodulin induced events (1.91); CaM pathway (1.90); Signaling by FGFR2 IIIa TM (1.90)	mTOR signaling pathway (1.77); Central carbon metabolism in cancer (1.77); Viral carcinogenesis (1.77); Long-term depression (1.76); Cell cycle (1.76); Choline metabolism in cancer (1.76); Aldosterone-regulated sodium reabsorption (1.76); Transcriptional misregulation in cancer (1.75); Toxoplasmosis (1.75); Phospholipase D signaling pathway (1.75)	OTP; ACTR1A; ACTR1B; LDB1; LDB2; POU3F2; OXT; SIM1; SIM2; FOXB1	AAWZDTNXLSGCEK-UHFFFAOYSA-M		57817184
101	FDB011828	Genistein	0.89	506				Isoflav-2-enes	Isoflavonoids	Phenylpropanoids and polyketides	Genistein is a phenolic compound belonging to the isoflavonoid group. Isoflavonoids are found mainly in soybean. Genistein and daidzein (an other isoflavonoid) represent the major phytochemicals found in this plant. Health benefits (e.g. reduced risk for certain cancers and diseases of old age) associated to soya products consumption have been observed in East Asian populations and several epidem…	Senescence-Associated Secretory Phenotype (SASP) (1.92); Signaling by FGFR2 in disease (1.90); Signaling by Ligand-Responsive EGFR Variants in Cancer (1.89); Signaling by EGFR in Cancer (1.89); Presynaptic function of Kainate receptors (1.88); G-protein beta:gamma signalling (1.88); Glucagon signaling in metabolic regulation (1.88); FGFR2 mutant receptor activation (1.88); Constitutive Signaling …	Melanoma (1.92); Prostate cancer (1.92); Estrogen signaling pathway (1.92); Progesterone-mediated oocyte maturation (1.91); Prolactin signaling pathway (1.91); Glioma (1.91); Bladder cancer (1.89); HIF-1 signaling pathway (1.88); Chemokine signaling pathway (1.88); Pancreatic cancer (1.88)	TP53; AKT1; HGF|IL6; MAPK1; SRC; MAPK3; JUN; EGF; MYC; EGFR	TZBJGXHYKVUXJN-UHFFFAOYSA-N	4',5,7-Trihydroxyisoflavone,5,7,4'-Trihydroxyisoflavone,5,7-Dihydroxy-3-(4-hydroxyphenyl)-4H-1-benzopyran-4-one,Prunetol,Sophoricol,4',5, 7-Trihydroxyisoflavone,4',5,7-Trihydroxy-isoflavone,4,5,7-Trihydroxy iso-flavone,Genistein 85% HPLC,Genisteol,Genisterin,Genestein,4',5,7-trihydroxy-Isoflavone,4H-1-Benzopyran-4-one, 5,7-dihydroxy-3-(4-hydroxyphenyl)-,5,7-Dihydroxy-3-(4-hydroxyphenyl)-4-benzopy…	5280961
102	FDB008544	2-Methoxy-3-(2-methylpropyl)pyrazine	0.89	411				Pyrazines	Diazines	Organoheterocyclic compounds	Occurs in petitgrain and galbanum oils, potent bell-pepper component. Fragrance and flavouring ingredient with powerful earthy flavour. 2-Methoxy-3-(2-methylpropyl)pyrazine is found in many foods, some of which are pepper (c. frutescens), pepper (c. annuum), green bell pepper, and orange bell pepper. belongs to the class of organic compounds known as methoxypyrazines. These are pyrazines containi…	Signaling by BMP (1.99); Transport of vitamins, nucleosides, and related molecules (1.97); Cdc20:Phospho-APC/C mediated degradation of Cyclin A (1.97); Activation of APC/C and APC/C:Cdc20 mediated degradation of mitotic proteins (1.96); Regulation of mitotic cell cycle (1.96); Regulation of APC/C activators between G1/S and early anaphase (1.96); APC:Cdc20 mediated degradation of cell cycle prote…	TGF-beta signaling pathway (2.08); Signaling pathways regulating pluripotency of stem cells (1.99); Hippo signaling pathway (1.98); Colorectal cancer (1.93); Pancreatic cancer (1.93); Progesterone-mediated oocyte maturation (1.92); Hedgehog signaling pathway (1.92); Chronic myeloid leukemia (1.91); Proteasome (1.90); Prostate cancer (1.90)	LCN9; CHRDL2; BMPR1A; VWCE; TWSG1; BMP4; BMP5; BMP7; BMP2; CHRD	UXFSPRAGHGMRSQ-UHFFFAOYSA-N	1DZK,2-Isobutyl-3-methoxy-pyrazine,2-Isobutyl-3-methoxypyrazine,2-Isobutyl-3-methoxypyrazine, 8ci,2-Methoxy-3-(2-methyl-propyl) pyrazine,2-Methoxy-3-(2-methylpropyl)-pyrazine,2-Methoxy-3-isobutylpyrazine,3-Isobutyl-2-methoxypyrazine,3-Methoxy-2-isobutylpyrazine,FEMA 3132,Galbazine,IBMP,PRZ,Pyrazine, 2-(2-methylpropyl)-3-methoxy,Pyrazine, 2-isobutyl-3-methoxy,Pyrazine, 2-methoxy, 3-isobutyl,Pyrazi…	32594
103	FDB012340	Brassinolide	0.89	408				Steroid lactones	Steroids and steroid derivatives	Lipids and lipid-like molecules	Constituent of bee collected rape pollen (Brassica napus). Brassinolide is found in many foods, some of which are coconut, grass pea, red huckleberry, and strawberry guava. belongs to the class of organic compounds known as brassinolides and derivatives. These are cholestane based steroid lactones containing benzo[c]indeno[5,4-e]oxepin-3-one.	G-protein activation (1.93); Opioid Signalling (1.93); G alpha (z) signalling events (1.93); Vasopressin regulates renal water homeostasis via Aquaporins (1.92); Glucagon signaling in metabolic regulation (1.92); Aquaporin-mediated transport (1.92); CaM pathway (1.91); ADP signalling through P2Y purinoceptor 12 (1.91); Senescence-Associated Secretory Phenotype (SASP) (1.90); Constitutive Signalin…	Progesterone-mediated oocyte maturation (1.92); Glioma (1.91); Oocyte meiosis (1.89); Prostate cancer (1.89); VEGF signaling pathway (1.88); T cell receptor signaling pathway (1.88); Estrogen signaling pathway (1.88); Renal cell carcinoma (1.87); Neurotrophin signaling pathway (1.87); Pancreatic cancer (1.87)	OSR2; CASP3; RIPK4; POTEF; POTEE; POTEJ; POTEI; LRRK2; PHLPP1; PHLPP2	IXVMHGVQKLDRKH-QHBHMFGVSA-N	24-Epibrassinolide,2,3,22,23-Tetrahydroxy-24-methyl-b-homo-7-oxacholestan-6-one,2alpha,3alpha,22alpha,23alpha-Tetrahydroxy-24alpha-methyl-b-homo-7-oxa-5alpha-cholestan-6-one,Brassinolide, (2alpha,3alpha,5alpha,22S,23S)-isomer,Brassinolide, (2alpha,3alpha,5alpha.22R,23R)-isomer,Brassinolide,2,3,22,23-Tetrahydroxy-24-methyl-B-homo-7-oxacholestan-6-one,24-Epi-brassinolide	443055
104	FDB011118	2-Methylthiophene	0.89	237					Heteroaromatic compounds	Organoheterocyclic compounds	Maillard product; present in roast beef and coffee aromas. 2-Methylthiophene is found in coffee and coffee products, animal foods, and guava. belongs to the class of organic compounds known as heteroaromatic compounds. Heteroaromatic compounds are compounds containing an aromatic ring where a carbon atom is linked to an hetero atom.	Glucagon signaling in metabolic regulation (1.87); Antigen processing: Ubiquitination & Proteasome degradation (1.87); DNA methylation (1.87); Eukaryotic Translation Elongation (1.87); Regulation of TP53 Activity through Methylation (1.87); Constitutive Signaling by Ligand-Responsive EGFR Cancer Variants (1.87); Regulation of mitotic cell cycle (1.87); Eukaryotic Translation Termination (1.87); H…	Oocyte meiosis (1.92); Progesterone-mediated oocyte maturation (1.92); Cell cycle (1.90); Glioma (1.89); Prostate cancer (1.88); Longevity regulating pathway - multiple species (1.87); Prolactin signaling pathway (1.86); HIF-1 signaling pathway (1.86); Pancreatic cancer (1.86); Citrate cycle (TCA cycle) (1.86)	TAT; PARPBP; TOP2A; PRDM10; ALB; ACLY; GAPDH; CAD; TOP2B; IDDM2|INS	XQQBUAPQHNYYRS-UHFFFAOYSA-N	2-Methylthiacyclopentadiene,a-Thiotolene	11126
105	FDB001313	Withanolide B	0.89	92				Steroid lactones	Steroids and steroid derivatives	Lipids and lipid-like molecules	Constituent of the leaves of Lycium chinense (Chinese boxthorn). Withanolide B is found in tea and herbs and spices. belongs to the class of organic compounds known as withanolides and derivatives. These are c28 steroids structurally characterized by an ergostane skeleton usually functionalized at carbons 1, 22 and 26 to form a lactone ring.	Meiotic synapsis (1.89); p53-Independent G1/S DNA damage checkpoint (1.89); Signaling by PTK6 (1.89); Constitutive Signaling by Ligand-Responsive EGFR Cancer Variants (1.89); RNA Polymerase I Promoter Clearance (1.89); Tat-mediated HIV elongation arrest and recovery (1.89); Regulation of APC/C activators between G1/S and early anaphase (1.89); RNA Polymerase I Chain Elongation (1.89); Inhibition …	Prolactin signaling pathway (1.95); Nucleotide excision repair (1.94); Chronic myeloid leukemia (1.94); Glioma (1.94); Ubiquitin mediated proteolysis (1.93); Colorectal cancer (1.93); Longevity regulating pathway - mammal (1.93); B cell receptor signaling pathway (1.92); Endometrial cancer (1.92); Fc epsilon RI signaling pathway (1.92)	BRAT1; AKT1; ATM; BRCA1; FAM175A; MTOR; UIMC1; PPM1G; BRAP; PPP6R3	ZTEVDTFJUUJBLP-UHFFFAOYSA-N	Lycium substance b,Lycium substance B,Withanolide B	14236712
106	FDB000958	Procyanidin B1	0.89	502				Biflavonoids and polyflavonoids	Flavonoids	Phenylpropanoids and polyketides	Present in red wine. Procyanidin B1 is found in many foods, some of which are common bean, green bell pepper, common hazelnut, and guava. belongs to the class of organic compounds known as biflavonoids and polyflavonoids. These are organic compounds containing at least two flavan/flavone units. These units are usually linked through CC or C-O-C bonds. Some examples include C2-O-C3, C2-O-C4, C3'-C…	Transport of vitamins, nucleosides, and related molecules (2.03); Vasopressin regulates renal water homeostasis via Aquaporins (1.98); Senescence-Associated Secretory Phenotype (SASP) (1.98); G beta:gamma signalling through PI3Kgamma (1.97); Thrombin signalling through proteinase activated receptors (PARs) (1.96); Nucleotide-binding domain, leucine rich repeat containing receptor (NLR) signaling …	Progesterone-mediated oocyte maturation (2.02); Pancreatic cancer (2.02); Prostate cancer (2.01); Chronic myeloid leukemia (2.00); Endometrial cancer (2.00); VEGF signaling pathway (2.00); Non-small cell lung cancer (1.99); Toxoplasmosis (1.99); Prolactin signaling pathway (1.99); NOD-like receptor signaling pathway (1.99)	AKT1; MAPK1; MAPK3; TOP2A; CASP9; NLRP3|DFNA34|AVP; NCOA1; OAT; TP53; PRDM10	XFZJEEAOWLFHDH-UKWJTHFESA-N	EC-(4b,8)-C,Endotelon,Epicatechin(4beta->8)catechin,Epicatechin-(4beta->8)-ent-epicatechin,Proanthocyanidin b1,Procyanidin dimer b1,Epicatechin(4b->8)catechin,Epicatechin(4β->8)catechin,Epicatechin-(4b->8)-ent-epicatechin,Epicatechin-(4β->8)-ent-epicatechin,Procyanidin b,Procyanidin D,Procyanidol D,Procyanidol oligomer,Proanthocyanidin B1,Procyanidin B1,Procyanidin d,Procyanidin dimer B1,Procyani…	11250133
107	FDB014479	Ginsenoside B2	0.88	530				Triterpenoids	Prenol lipids	Lipids and lipid-like molecules	Constituent of Panax ginseng (ginseng) and Panax japonicum (Japanese ginseng). Ginsenoside B2 is found in tea. belongs to the class of organic compounds known as triterpenoids. These are terpene molecules containing six isoprene units.	mTOR signalling (2.03); PKB-mediated events (2.03); PI3K Cascade (1.98); Energy dependent regulation of mTOR by LKB1-AMPK (1.97); Senescence-Associated Secretory Phenotype (SASP) (1.96); Vasopressin regulates renal water homeostasis via Aquaporins (1.95); Glucagon signaling in metabolic regulation (1.95); Aquaporin-mediated transport (1.94); TP53 Regulates Metabolic Genes (1.94); Macroautophagy (…	Longevity regulating pathway - mammal (2.05); mTOR signaling pathway (2.01); Longevity regulating pathway - multiple species (2.00); AMPK signaling pathway (1.97); Insulin resistance (1.97); VEGF signaling pathway (1.97); Adipocytokine signaling pathway (1.97); Estrogen signaling pathway (1.97); HIF-1 signaling pathway (1.96); Glioma (1.95)	NOS3; PRKAA1; STK11; NR3C1; RB1; RBL2; STMN4; TP53; IDDM2|INS; AKT1	PWAOOJDMFUQOKB-UHFFFAOYSA-N	Chikusetsusaponin ivc,Ginsenoside re,Chikusetsusaponin IVc,Ginsenoside B2,Ginsenoside Re	432449
108	FDB004024	Dihydroxystearic acid	0.88	271				Fatty acids and conjugates	Fatty Acyls	Lipids and lipid-like molecules	Dihydroxystearic acid, also known as dihydroxystearate, is a member of the class of compounds known as long-chain fatty acids. Long-chain fatty acids are fatty acids with an aliphatic tail that contains between 13 and 21 carbon atoms. Dihydroxystearic acid is practically insoluble (in water) and a weakly acidic compound (based on its pKa). Dihydroxystearic acid can be found in peanut, which makes…	Signaling by Ligand-Responsive EGFR Variants in Cancer (1.91); PKA-mediated phosphorylation of CREB (1.91); Ca-dependent events (1.91); Synthesis of very long-chain fatty acyl-CoAs (1.91); PKA activation (1.91); Activation of GABAB receptors (1.91); Activation of Kainate Receptors upon glutamate binding (1.90); PKA activation in glucagon signalling (1.90); Signal amplification (1.90); Constitutiv…	Steroid hormone biosynthesis (2.18); Ascorbate and aldarate metabolism (2.00); Retinol metabolism (1.99); Fatty acid degradation (1.97); Glioma (1.96); Estrogen signaling pathway (1.95); Prostate cancer (1.95); Pancreatic cancer (1.95); Progesterone-mediated oocyte maturation (1.94); AGE-RAGE signaling pathway in diabetic complications (1.92)	CYP19A1; PRDM10; ALB; GAPDH; IDDM2|INS; TP53; MBOAT4; AKT1; POTEF; RIPK4	SXNBVULTHKFMNO-UHFFFAOYSA-N		20391236
109	FDB016491	Kaempferol 3-rhamnoside	0.87	364				Flavonoid glycosides	Flavonoids	Phenylpropanoids and polyketides	5,7-dihydroxy-2-(4-hydroxyphenyl)-3-[(3,4,5-trihydroxy-6-methyloxan-2-yl)oxy]-4h-chromen-4-one is a member of the class of compounds known as flavonoid-3-o-glycosides. Flavonoid-3-o-glycosides are phenolic compounds containing a flavonoid moiety which is O-glycosidically linked to carbohydrate moiety at the C3-position. 5,7-dihydroxy-2-(4-hydroxyphenyl)-3-[(3,4,5-trihydroxy-6-methyloxan-2-yl)oxy]…	Senescence-Associated Secretory Phenotype (SASP) (2.02); G alpha (z) signalling events (2.01); ADP signalling through P2Y purinoceptor 1 (1.98); Glucagon signaling in metabolic regulation (1.98); Thrombin signalling through proteinase activated receptors (PARs) (1.98); Constitutive Signaling by AKT1 E17K in Cancer (1.98); ADP signalling through P2Y purinoceptor 12 (1.98); G-protein activation (1.…	mTOR signaling pathway (2.08); Progesterone-mediated oocyte maturation (2.03); Glioma (2.03); Neurotrophin signaling pathway (2.02); Longevity regulating pathway - multiple species (2.02); VEGF signaling pathway (2.01); HIF-1 signaling pathway (1.99); Non-small cell lung cancer (1.99); Oocyte meiosis (1.99); Insulin resistance (1.98)	RPS6KA3; RPS6KA1; RPS6KA2; RPS6KB1; RPS6KA6; RPS6KB2; AKT1; AKT2; AKT3; RPS6KA5	SOSLMHZOJATCCP-UHFFFAOYSA-N	3-O-a-L-Rhamnopyranosyloxy-4',5,7-trihydroxyflavone,3,4',5,7-Tetrahydroxyflavone-3-L-rhamnoside,Afzelin,Afzeloside,Kaempferin,Kaempferol 3-a-L-rhamnoside,kaempferol 3-O-alpha-L-rhamnopyranoside,kaempferol-3-O-alpha-L-rhamnoside	5835713
110	FDB000662	Gallic acid	0.87	489				Benzoic acids and derivatives	Benzene and substituted derivatives	Benzenoids	Present in red wine. Japan approved food antioxidant additive Gallic acid is an organic acid, also known as 3,4,5-trihydroxybenzoic acid, found in gallnuts, sumac, witch hazel, tea leaves, oak bark, and other plants. The chemical formula is C6H2(OH)3CO2H. Gallic acid is found both free and as part of tannins. It is commonly used in the pharmaceutical industry. Gallic acid can also be used to synt…	Constitutive Signaling by Ligand-Responsive EGFR Cancer Variants (1.82); Signaling by Ligand-Responsive EGFR Variants in Cancer (1.81); Signaling by EGFR in Cancer (1.81); Prostacyclin signalling through prostacyclin receptor (1.79); Spry regulation of FGF signaling (1.77); ADP signalling through P2Y purinoceptor 12 (1.77); Regulation of TP53 Activity through Methylation (1.77); CD209 (DC-SIGN) s…	AGE-RAGE signaling pathway in diabetic complications (1.80); Bladder cancer (1.79); Prostate cancer (1.78); Estrogen signaling pathway (1.78); Glioma (1.78); Pancreatic cancer (1.77); Colorectal cancer (1.77); VEGF signaling pathway (1.77); Longevity regulating pathway - multiple species (1.76); Chronic myeloid leukemia (1.76)	AKT1; JUN; CASP3; MMP9; PRKACA|PRKCA; ATM; APOB; MMP2; SERPINE1; RHOB	LNTHITQWFMADLM-UHFFFAOYSA-N	3,4,5-Trihydroxybenzoic acid,Pyrogallol-5-carboxylic acid,3,4,5-Trihydroxybenzoate,Gallate,Pyrogallol-5-carboxylate,3,4,5-Trihydroxy-benzoate,3,4,5-Trihydroxy-benzoic acid,3,4,5-Trihydroxybenzoic acid (acd/name 4.0),Gallic acid polymer,Gallic acid tech.,Galop,Acid, gallic,Gallic acid	370
111	FDB011906	Erucin	0.87	528					Isothiocyanates	Organosulfur compounds	Occurs in seeds of salad rocket. Erucin is found in many foods, some of which are brassicas, cabbage, kohlrabi, and white cabbage. belongs to the class of organic compounds known as isothiocyanates. These are organic compounds containing the isothiocyanate group, an isocyanate analogue with the general formula RN=C=S.	G beta:gamma signalling through PI3Kgamma (2.00); Opioid Signalling (1.99); Senescence-Associated Secretory Phenotype (SASP) (1.99); G-protein beta:gamma signalling (1.99); Negative regulation of the PI3K/AKT network (1.98); PI-3K cascade:FGFR1 (1.98); GAB1 signalosome (1.98); PIP3 activates AKT signaling (1.98); PI-3K cascade:FGFR3 (1.98); PI5P, PP2A and IER3 Regulate PI3K/AKT Signaling (1.97)	Progesterone-mediated oocyte maturation (2.03); Prolactin signaling pathway (2.02); Prostate cancer (2.02); Sphingolipid signaling pathway (2.02); Cholinergic synapse (2.01); Pancreatic cancer (2.01); ErbB signaling pathway (2.01); Chagas disease (American trypanosomiasis) (2.01); Glioma (2.01); Choline metabolism in cancer (2.00)	MAPK1; MAPK3; AKT1; TP53; PRDM10; PIK3CA; POTEF; IDDM2|INS; ALB; SRC	IHQDGXUYTSZGOG-UHFFFAOYSA-N	1-Isothiocyanato-4-(methylsulphanyl)butane,4-(Methylthio)butyl isothiocyanate,4-(Methylthio)butyl mustard oil,4-Methylthiobutyl isothiocyanate,Erucin	78160
112	FDB021709	Epiursolic acid	0.87	534				Triterpenoids	Prenol lipids	Lipids and lipid-like molecules	Carissic acid, also known as carissate, is a member of the class of compounds known as triterpenoids. Triterpenoids are terpene molecules containing six isoprene units. Carissic acid is practically insoluble (in water) and a weakly acidic compound (based on its pKa). Carissic acid can be found in beverages and fruits, which makes carissic acid a potential biomarker for the consumption of these fo…	Peptide chain elongation (2.00); Viral mRNA Translation (2.00); Nonsense Mediated Decay (NMD) independent of the Exon Junction Complex (EJC) (1.99); Antigen processing: Ubiquitination & Proteasome degradation (1.99); Selenocysteine synthesis (1.99); Eukaryotic Translation Elongation (1.99); Eukaryotic Translation Termination (1.96); L13a-mediated translational silencing of Ceruloplasmin expressio…	Prostate cancer (1.95); Progesterone-mediated oocyte maturation (1.94); Toxoplasmosis (1.94); Colorectal cancer (1.93); Hepatitis B (1.92); Longevity regulating pathway - multiple species (1.92); Pancreatic cancer (1.92); HIF-1 signaling pathway (1.92); Glioma (1.92); Prolactin signaling pathway (1.92)	AKT1; BCL2; TOP2A; CASP3; ACACA; CTNNB1; MTOR; PARP1; CASP8; BAK1	WCGUUGGRBIKTOS-UHFFFAOYSA-N	10-Hydroxy-1,2,6a,6b,9,9,12a-heptamethyl-1,2,3,4,4a,5,6,6a,6b,7,8,8a,9,10,11,12,12a,12b,13,14b-icosahydropicene-4a-carboxylate,3-Epiursolic acid,3-Hydroxy-12-ursen-28-oic acid; 3a-form,Epiursolic acid,Morinoursolic acid A	220774
113	FDB012456	2-Hydroxybenzaldehyde	0.87	696	2-Hydroxybenzaldehyde is found in common buckwheat. 2-Hydroxybenzaldehyde is present in cinnamon (Cinnamomum versum). 2-Hydroxybenzaldehyde is a flavouring ingredient.			Carbonyl compounds	Organooxygen compounds	Organic oxygen compounds	Present in cinnamon (Cinnamomum versum). Flavouring ingredient. 2-Hydroxybenzaldehyde is found in many foods, some of which are garden tomato (variety), herbs and spices, common buckwheat, and tea. belongs to the class of organic compounds known as hydroxybenzaldehydes. These are organic aromatic compounds containing a benzene ring carrying an aldehyde group and a hydroxyl group.	p53-Dependent G1/S DNA damage checkpoint (1.88); Autodegradation of the E3 ubiquitin ligase COP1 (1.88); SCF(Skp2)-mediated degradation of p27/p21 (1.87); Regulation of Apoptosis (1.87); Degradation of GLI1 by the proteasome (1.87); Conversion from APC/C:Cdc20 to APC/C:Cdh1 in late anaphase (1.87); The role of GTSE1 in G2/M progression after G2 checkpoint (1.87); Stabilization of p53 (1.87); Pack…	Prolactin signaling pathway (1.84); Pancreatic cancer (1.84); Viral carcinogenesis (1.84); Longevity regulating pathway - multiple species (1.83); Colorectal cancer (1.83); Cell cycle (1.83); Bladder cancer (1.82); Endometrial cancer (1.82); Alcoholism (1.82); Thyroid hormone signaling pathway (1.82)	AIS|AR; UBE2Z; TP53; UBA52; PRDM10; AKT1; UBC; RPS27A; UBB; GAPDH	SMQUZDBALVYZAC-UHFFFAOYSA-N	2-Hydroxybenzaldehyde,O-Formylphenol,O-Hydroxybenzaldehyde,Salicylal,Salicylaldehyd,Salizylaldehyd,2-Formylphenol,FEMA 3004,Salicylaldehyde, 8ci,Salicylic aldehyde,Salicylaldehyde ester,O-formylphenol,O-hydroxybenzaldehyde,Salicylaldehyde,Salicylaldehyde, 8CI	6998
114	FDB005434	Dodecadienoic acid	0.86	554				Fatty Acyls	Lipids and lipid-like molecules	Organic compounds	Dodecadienoic acid, also known as dodecadienoate, is a member of the class of compounds known as medium-chain fatty acids. Medium-chain fatty acids are fatty acids with an aliphatic tail that contains between 4 and 12 carbon atoms. Dodecadienoic acid is practically insoluble (in water) and a weakly acidic compound (based on its pKa). Dodecadienoic acid can be found in common buckwheat and dandeli…	Antigen processing: Ubiquitination & Proteasome degradation (2.05); APC:Cdc20 mediated degradation of cell cycle proteins prior to satisfation of the cell cycle checkpoint (2.03); Cdc20:Phospho-APC/C mediated degradation of Cyclin A (2.03); Autodegradation of Cdh1 by Cdh1:APC/C (2.03); Regulation of mitotic cell cycle (2.02); APC/C:Cdc20 mediated degradation of mitotic proteins (2.02); Activation…	Proteasome (1.98); Ubiquitin mediated proteolysis (1.89); Oocyte meiosis (1.81); Progesterone-mediated oocyte maturation (1.80); Epstein-Barr virus infection (1.80); Cell cycle (1.79); Ribosome (1.79); Glioma (1.76); Colorectal cancer (1.76); Viral carcinogenesis (1.75)	PSMA3; PSMA5; PSMA6; PSMA4; PSMA7; PSMA1; PSMB2; PSMB4; PSMB1; PSMA8	HQSBWLQFLLMPKC-UHFFFAOYSA-N		25480
115	FDB028324	Arsenite	0.86	351				Miscellaneous metallic oxoanionic compounds	Miscellaneous mixed metal/non-metals	Mixed metal/non-metal compounds	In chemistry an arsenite is a chemical compound containing an arsenic oxoanion where arsenic has oxidation state +3. Examples of arsenites include sodium arsenite which contains a polymeric linear anion, [AsO2âˆ’]n, silver arsenite, Ag3AsO3, which contains the trigonal, [AsO3]3âˆ’ anion, sometimes called ortho-arsenite. Arsenite contrasts to the corresponding anions of the lighter members of grou…	G alpha (i) signalling events (2.13); Senescence-Associated Secretory Phenotype (SASP) (2.10); Antigen processing: Ubiquitination & Proteasome degradation (2.08); ADP signalling through P2Y purinoceptor 12 (2.07); Glucagon signaling in metabolic regulation (2.07); Opioid Signalling (2.07); APC/C:Cdc20 mediated degradation of Cyclin B (2.04); Signal amplification (2.04); ADP signalling through P2Y…	Progesterone-mediated oocyte maturation (2.05); Glioma (2.04); Chemokine signaling pathway (2.03); VEGF signaling pathway (2.03); Prolactin signaling pathway (2.01); Prostate cancer (2.00); Oocyte meiosis (2.00); Ubiquitin mediated proteolysis (1.99); Cholinergic synapse (1.99); Circadian entrainment (1.99)	TRIM28; TP53; POTEF; AKT1; UBA52; RIPK4; LRRK2; POTEJ; POTEE; POTEI	OWTFKEBRIAXSMO-UHFFFAOYSA-N	[As(OH)3],Arsenic trioxide,Arsorous acid,As(OH)3,H3AsO3,TRIHYDROXYARSENITE(III),[AsO3](3-),AArsenite (AsO33-),arsenic (III) oxide,arsenic (III) trioxide,arsenic sesquioxide,arsenic trioxide,arsenite(3-),arsenous acid anhydride,Arsenous acid ion(3-),arsenous anhydride,arsenous oxide anhydride,arsenous trioxide,AsO3(3-),diarsenic trioxide,diarsonic trioxide,trioxidoarsenate(3-),trioxoarsenate(3-),t…	544
116	FDB012132	Angelicin	0.86	526	Angelicin is found in coriander. Angelicin is a constituent of roots and leaves of angelica (Angelica archangelica). Angelicin is found in roots and on surface of parsnips and diseased celery.Angelicin is a furanocoumarin. It can be found in Bituminaria bituminosa. It is present in the list of IARC Group 3 carcinogens (Angelicin plus ultraviolet A radiation). (Wikipedia).	The mechanism of action many furocoumarins is based on their ability to form photoadducts with DNA and other cellular components such as RNA, proteins, and several proteins found in the membrane such as phospholipases A2 and C, Ca-dependent and cAMPdependent protein-kinase and epidermal growth factor. Furocoumarins intercalate between base pairs of DNA and after ultraviolet-A irradiation, giving …		Furanocoumarins	Coumarins and derivatives	Phenylpropanoids and polyketides	Constituent of roots and leaves of angelica (Angelica archangelica). Found in roots and on surface of parsnips and diseased celery Angelicin is a furanocoumarin. It can be found in Bituminaria bituminosa. It is present in the list of IARC Group 3 carcinogens (Angelicin plus ultraviolet A radiation). belongs to the class of organic compounds known as angular furanocoumarins. These are furanocoumar…	Ubiquitin-dependent degradation of Cyclin D1 (2.05); Dectin-1 mediated noncanonical NF-kB signaling (2.04); Autodegradation of Cdh1 by Cdh1:APC/C (2.04); Regulation of activated PAK-2p34 by proteasome mediated degradation (2.04); CDK-mediated phosphorylation and removal of Cdc6 (2.04); NIK-->noncanonical NF-kB signaling (2.04); Autodegradation of the E3 ubiquitin ligase COP1 (2.04); p53-Independe…	Tyrosine metabolism (2.00); Proteasome (2.00); Legionellosis (1.98); TNF signaling pathway (1.96); Histidine metabolism (1.96); Tryptophan metabolism (1.95); Toxoplasmosis (1.95); Colorectal cancer (1.95); Pancreatic cancer (1.95); Phenylalanine metabolism (1.95)	CASP3; MAOA; MAOB; CASP8; CASP9; NFKB2; ERCC4|RAD1; ERCC1; CNOT2; CCL4	XDROKJSWHURZGO-UHFFFAOYSA-N	Isopsoralen,2H-Furo[2,3-H]-1-benzopyran-2-one,2H-Furo[2,3-H]chromen-2-one,3-(4-Hydroxy-5-benzofuranyl)-2-propenoic acid gamma-lactone,4-Hydroxy-5-benzofuranacrylic acid gamma-lactone,Angecin,Angelecin,Bakuchicin,Furo[2,3-H]coumarin,Furo[5',4':7,8]coumarin,Isopsoralin,Angelicin,Furo[2,3-h]coumarin	10658
117	FDB000624	Fisetin	0.86	576				Flavones	Flavonoids	Phenylpropanoids and polyketides	3,7,3',4'-tetrahydroxyflavone, also known as 5-desoxyquercetin or fisetinidin, is a member of the class of compounds known as flavonols. Flavonols are compounds that contain a flavone (2-phenyl-1-benzopyran-4-one) backbone carrying a hydroxyl group at the 3-position. Thus, 3,7,3',4'-tetrahydroxyflavone is considered to be a flavonoid lipid molecule. 3,7,3',4'-tetrahydroxyflavone is practically in…	Glucuronidation (1.86); ADP signalling through P2Y purinoceptor 12 (1.85); Senescence-Associated Secretory Phenotype (SASP) (1.84); Constitutive Signaling by Ligand-Responsive EGFR Cancer Variants (1.84); Signaling by Ligand-Responsive EGFR Variants in Cancer (1.82); Spry regulation of FGF signaling (1.82); APC/C:Cdc20 mediated degradation of Cyclin B (1.81); Signaling by EGFR in Cancer (1.80); X…	Drug metabolism - cytochrome P450 (1.96); Metabolism of xenobiotics by cytochrome P450 (1.94); Chemical carcinogenesis (1.93); Retinol metabolism (1.92); Steroid hormone biosynthesis (1.91); Ascorbate and aldarate metabolism (1.89); Drug metabolism - other enzymes (1.88); Porphyrin and chlorophyll metabolism (1.87); Prostate cancer (1.86); Pentose and glucuronate interconversions (1.86)	TP53; AKT1; MAPK1; TNF; MAPK3; CASP3; UGT1A8; UGT1A1; MTOR; CDH1	XHEFDIBZLJXQHF-UHFFFAOYSA-N	2-(3,4-Dihydroxyphenyl)-3,7-dihydroxy-4H-1-benzopyran-4-one,3,3',4',7-Tetrahydroxyflavone,3,7,3',4'-TETRAHYDROXYFLAVONE,5-Desoxyquercetin,7,3',4'-Trihydroxyflavonol,Fisetinidin,5-Desoxy-quercetin,3,3',4',7-Tetrahydroxy-flavone,2-(3,4-Dihydroxyphenyl)-3,7-dihydroxy-4H-1-benzopyran-4-one, 9CI,3',4',7-Trihydroxyflavonol,Fisetin	5281614
118	FDB011524	Epiestradiol	0.86	697	17a-estradiol is found in the estrogen patch. The estrogen patch is a delivery system for estradiol used as hormone replacement therapy to treat the symptoms of menopause, such as hot flashes and vaginal dryness, and to prevent osteoporosis. Originally marketed as Vivelle (Novartis), it was discontinued in 2003 and reintroduced in a smaller form as Vivelle-Dot. Although the estrogen is given tran…			Estrane steroids	Steroids and steroid derivatives	Lipids and lipid-like molecules	17a-estradiol is found in the estrogen patch. The estrogen patch is a delivery system for estradiol used as hormone replacement therapy to treat the symptoms of menopause, such as hot flashes and vaginal dryness, and to prevent osteoporosis. Originally marketed as Vivelle (Novartis), it was discontinued in 2003 and reintroduced in a smaller form as Vivelle-Dot. Although the estrogen is given tran…	Senescence-Associated Secretory Phenotype (SASP) (1.89); Xenobiotics (1.88); Presynaptic function of Kainate receptors (1.88); G beta:gamma signalling through PLC beta (1.87); Activation of GABAB receptors (1.87); Glucuronidation (1.86); Constitutive Signaling by Ligand-Responsive EGFR Cancer Variants (1.86); GABA B receptor activation (1.86); ADP signalling through P2Y purinoceptor 12 (1.86); Si…	Metabolism of xenobiotics by cytochrome P450 (1.97); Drug metabolism - cytochrome P450 (1.96); Chemical carcinogenesis (1.94); Prolactin signaling pathway (1.90); Steroid hormone biosynthesis (1.90); Retinol metabolism (1.88); Estrogen signaling pathway (1.88); Prostate cancer (1.87); AGE-RAGE signaling pathway in diabetic complications (1.87); Progesterone-mediated oocyte maturation (1.86)	TP53; AKT1; ALB; GAPDH; PRDM10; HGF|IL6; IDDM2|INS; MAPK1; SRC; MAPK3	VOXZDWNPVJITMN-UHFFFAOYSA-N	Alfatradiol,alpha-Estradiol,Estra-1,3,5(10)trien-3,17alpha-diol,17alpha-Estradiol,a-Estradiol,Î‘-estradiol,Estra-1,3,5(10)trien-3,17a-diol,Estra-1,3,5(10)trien-3,17Î±-diol,17a-Estradiol,17Î‘-estradiol,Estradiol-17a,Estradiol-17Î±,1,3,5-Estratriene-3,17a-diol,13b-Methyl-1,3,5(10)-gonatriene-3,17a-diol,17-Epiestradiol,17a-Oestradiol,3,17-Dihydroxyestratriene,3,17a-Dihydroxyestra-1,3,5(10)-triene,3,…	450
119	FDB008754	Hydroxytyrosol	0.85	460				Tyrosols and derivatives	Phenols	Benzenoids	Indicator of maturity in olives which increases as the fruit ripens [DFC]. Hydroxytyrosol is found in many foods, some of which are fruits, olive, cloves, and grape wine.This compound belongs to the class of organic compounds known as tyrosols. These are organic aromatic compounds containing a phenethyl alcohol moiety that carries a hydroxyl group at the 4-position of the benzene group.	G beta:gamma signalling through PI3Kgamma (1.80); Aquaporin-mediated transport (1.80); Signaling by EGFRvIII in Cancer (1.79); Spry regulation of FGF signaling (1.79); Glucagon-like Peptide-1 (GLP1) regulates insulin secretion (1.79); Regulation of TP53 Activity through Methylation (1.78); GABA B receptor activation (1.77); PKA activation (1.77); Activation of GABAB receptors (1.76); PKA-mediated…	AGE-RAGE signaling pathway in diabetic complications (1.95); Prostate cancer (1.92); HIF-1 signaling pathway (1.92); Colorectal cancer (1.92); Small cell lung cancer (1.91); Neurotrophin signaling pathway (1.90); Amyotrophic lateral sclerosis (ALS) (1.90); Cholinergic synapse (1.89); Toxoplasmosis (1.89); Sphingolipid signaling pathway (1.89)	BCL2; CP; HEPH; HEPHL1; PRDM10; TP53; ACLY; ALB; AKT1; IDDM2|INS	JUUBCHWRXWPFFH-UHFFFAOYSA-N	3,4-Dihydroxyphenylethanol,Dopet,2-(3,4-Dihydroxyphenyl)ethanol,3-Hydroxytyrosol,4-(2-Hydroxyethyl)-1,2-benzenediol,beta-3,4-Dihydroxyphenylethyl alcohol,3,4-DHPEA,3,4-Dihydroxybenzeneethanol,3,4-Dihydroxyphenethyl alcohol, 8CI,3,4-Dihydroxyphenolethanol,4-(2-Hydroxyethyl)-1,2-benzenediol, 9CI,5-Hydroxytyrosol,Dopaol,Hydroxytyrosol	82755
120	FDB000488	Ochratoxin A	0.85	454	Ochratoxin A is found in barley. Mycotoxin. Ochratoxin A is produced by Aspergillus melleus, Aspergillus sulphureus and Penicillium viridicatum.Potential contaminant of foodstuffs, especially cereals. Ochratoxin A is found in stored grain products in UK (1997).Ochratoxin A, a toxin produced by Aspergillus ochraceus and Penicillium verrucosum, is one of the most abundant food-contaminating mycotox…	Ochratoxin A has been shown to be weakly mutagenic, possibly by induction of oxidative DNA damage. The nephrotoxin ochratoxin A (OTA) causes a reduction of glomerular filtration rate (GFR) and of para-aminohippuric acid (PAH) clearance. It is a nephrotoxin which blocks plasma membrane anion conductance in Madin-Darby canine kidney (MDCK) cells. Some cytochrome P-450 enzymes, such as CYP2C9, are k…	2B, possibly carcinogenic to humans. (L135)		Ochratoxins and related substances	Phenylpropanoids and polyketides	Mycotoxin. Production by Aspergillus melleus, Aspergillus sulphureus and Penicillium viridicatum.Potential contaminant of foodstuffs, especially cereals. Found in stored grain products in UK (1997) Ochratoxin A, a toxin produced by Aspergillus ochraceus and Penicillium verrucosum, is one of the most abundant food-contaminating mycotoxins in the world. Human exposure occurs mainly through consumpt…	G-protein beta:gamma signalling (1.95); Senescence-Associated Secretory Phenotype (SASP) (1.95); G beta:gamma signalling through PI3Kgamma (1.95); Signaling by EGFR in Cancer (1.93); G beta:gamma signalling through PLC beta (1.92); Presynaptic function of Kainate receptors (1.92); Spry regulation of FGF signaling (1.92); Peptide chain elongation (1.92); Constitutive Signaling by Ligand-Responsive…	Drug metabolism - cytochrome P450 (2.02); Metabolism of xenobiotics by cytochrome P450 (2.02); Chemical carcinogenesis (2.02); Progesterone-mediated oocyte maturation (1.99); Prostate cancer (1.97); Prolactin signaling pathway (1.96); Pancreatic cancer (1.96); Retinol metabolism (1.95); VEGF signaling pathway (1.95); Endometrial cancer (1.94)	ALB; AKT1; MAPK1; MAPK3; SRC; BCL2; MAPK14; CASP3; CYP3A4; MTOR	RWQKHEORZBHNRI-BMIGLBTASA-N	(2S)-2-{[(3R)-5-chloro-8-hydroxy-3-methyl-1-oxo-3,4-dihydro-1H-2-benzopyran-7-carbonyl]amino}-3-phenylpropanoic acid,(R)-N-((5-Chloro-3,4-dihydro-8-hydroxy-3-methyl-1-oxo-1H-2-benzopyran-7-yl)carbonyl)phenylalanine,N-[(3R)-5-Chloro-8-hydroxy-3-methyl-1-oxo-3,4-dihydro-1H-2-benzopyran-7-carbonyl]-L-phenylalanine,N-{[(3R)-5-chloro-8-hydroxy-3-methyl-1-oxo-3,4-dihydro-1H-isochromen-7-yl]carbonyl}-L-…	442530
121	FDB002798	Apigenin	0.85	535	Apigenin is a plant-derived flavonoid that has significant promise as a skin cancer chemopreventive agent. Apigenin inhibits the expression of involucrin (hINV), a marker of keratinocyte differentiation, is increased by differentiating agents via a protein kinase Cdelta (PKCdelta), Ras, MEKK1, MEK3 cascade that increases AP1 factor level and AP1 factor binding to DNA elements in the hINV promoter…			Flavones	Flavonoids	Phenylpropanoids and polyketides	Flavone found in a wide variety of foodstuffs; buckwheat, cabbage, celeriac, celery, lettuce, oregano, parsley, peppermint, perilla, pummelo juice, thyme, sweet potatoes, green tea and wild carrot [DFC] belongs to the class of organic compounds known as flavones. These are flavonoids with a structure based on the backbone of 2-phenylchromen-4-one (2-phenyl-1-benzopyran-4-one).	Regulation of APC/C activators between G1/S and early anaphase (1.99); Cdc20:Phospho-APC/C mediated degradation of Cyclin A (1.98); Ubiquitin Mediated Degradation of Phosphorylated Cdc25A (1.97); APC:Cdc20 mediated degradation of cell cycle proteins prior to satisfation of the cell cycle checkpoint (1.97); Autodegradation of Cdh1 by Cdh1:APC/C (1.97); Ubiquitin-dependent degradation of Cyclin D (…	Drug metabolism - cytochrome P450 (2.03); Metabolism of xenobiotics by cytochrome P450 (2.02); Chemical carcinogenesis (2.01); Retinol metabolism (1.98); Steroid hormone biosynthesis (1.98); Ascorbate and aldarate metabolism (1.92); Progesterone-mediated oocyte maturation (1.92); Proteasome (1.92); Prostate cancer (1.92); Pentose and glucuronate interconversions (1.92)	TP53; AKT1; SRC; MAPK1; MAPK3; EGF; CYP3A4; VEGFA; BCL2; CYP1A1	KZNIFHPLKGYRTM-UHFFFAOYSA-N	2-(p-Hydroxyphenyl)-5,7-dihydroxychromone,4',5,7-Trihydroxyflavone,5,7,4'-Trihydroxyflavone,5,7-Dihydroxy-2-(4-hydroxyphenyl)-4-benzopyrone,5,7-Dihydroxy-2-(4-hydroxyphenyl)-4H-1-benzopyran-4-one,C.I. natural yellow 1,Chamomile,Spigenin,Versulin,4',5,7-Trihydroxy-flavone,4,5, 7-Trihydroxyflavone,5,7-Dihydroxy-2-(4-hydroxyphenyl)-4H-chromen-4-one,Apigenol,2-(P-Hydroxyphenyl)-5,7-dihydroxychromone,…	5280443
122	FDB021653	Luteolin 7-rhamnosylglucoside	0.85	461				Flavones	Flavonoids	Phenylpropanoids and polyketides	Luteolin, also known as 3',4',5,7-tetrahydroxyflavone or digitoflavone, is a member of the class of compounds known as flavones. Flavones are flavonoids with a structure based on the backbone of 2-phenylchromen-4-one (2-phenyl-1-benzopyran-4-one). Thus, luteolin is considered to be a flavonoid lipid molecule. Luteolin is practically insoluble (in water) and a very weakly acidic compound (based on…	Senescence-Associated Secretory Phenotype (SASP) (1.53); ERBB2 Regulates Cell Motility (1.50); Signaling by EGFR in Cancer (1.47); Signaling by Ligand-Responsive EGFR Variants in Cancer (1.47); Constitutive Signaling by Ligand-Responsive EGFR Cancer Variants (1.47); ADP signalling through P2Y purinoceptor 12 (1.46); Activation of APC/C and APC/C:Cdc20 mediated degradation of mitotic proteins (1.4…	Progesterone-mediated oocyte maturation (1.49); Estrogen signaling pathway (1.45); AGE-RAGE signaling pathway in diabetic complications (1.45); Prostate cancer (1.45); Pancreatic cancer (1.45); Chagas disease (American trypanosomiasis) (1.44); Prolactin signaling pathway (1.44); Bladder cancer (1.44); Hepatitis B (1.44); Glioma (1.43)	TP53; AKT1; MAPK1; JUN; MAPK3; EGFR; HSP90AA1; VEGFA; MAPK8; FOS	IQPNAANSBPBGFQ-UHFFFAOYSA-N	2-(3,4-Dihydroxyphenyl)-5,7-dihydroxy-4-benzopyrone,2-(3,4-Dihydroxyphenyl)-5,7-dihydroxy-4H-1-benzopyran-4-one,3',4',5,7-Tetrahydroxyflavone,5,7,3',4'-Tetrahydroxyflavone,Digitoflavone,Flacitran,Luteolol,Salifazide,2-(3,4-Dihydroxyphenyl)-5,7-dihydroxy-4H-benzopyrone-4-one,2-(3,4-Dihydroxyphenyl)-5,7-dihydroxy-4H-chromen-4-one,Luteoline,3',4',5,7-Tetrahydroxy-flavone,3',4',5,7-Tetrahydroxyflavon…	5280445
123	FDB014599	(S)-Carvone	0.85	606				Monoterpenoids	Prenol lipids	Lipids and lipid-like molecules	Constituent of dill (Anethum graveolens) and caraway (Carum carvi) oils. Flavouring ingredient Carvone is a volatile terpenoid. Carvone is found in many essential oils and is very abundant in the seeds of caraway (Carum carvi). Carvone is occasionally found as a component of biological fluids in normal individuals. Caraway was used for medicinal purposes by the ancient Romans, but carvone was pro…	Antigen processing: Ubiquitination & Proteasome degradation (2.06); Activation of gene expression by SREBF (SREBP) (2.05); Cdc20:Phospho-APC/C mediated degradation of Cyclin A (2.05); p53-Dependent G1 DNA Damage Response (2.04); Regulation of APC/C activators between G1/S and early anaphase (2.04); p53-Dependent G1/S DNA damage checkpoint (2.04); APC/C:Cdh1 mediated degradation of Cdc20 and other…	Prostate cancer (2.02); Glioma (2.02); Bladder cancer (2.02); Colorectal cancer (2.01); Endometrial cancer (2.01); Small cell lung cancer (2.01); Non-small cell lung cancer (2.00); Chronic myeloid leukemia (2.00); Cell cycle (2.00); Proteasome (1.99)	TP53; T2|ACAT1; HMGCS1; HMGCS2; ANKIB1; ACLY; PRDM10; ALB; UBA52; IDDM2|INS	ULDHMXUKGWMISQ-SECBINFHSA-N	(+)-(4S)-Carvone,(+)-(S)-Carvone,(5S)-2-Methyl-5-(1-methylethenyl)-2-cyclohexen-1-one,(S)-(+)-Carvone,(S)-(+)-p-Mentha-6,8-dien-2-one,(S)-2-Methyl-5-(1-methylethenyl)-2-cyclohexen-1-one,(S)-2-Methyl-5-(1-methylvinyl)cyclohex-2-en-1-one,(S)-5-Isopropenyl-2-methylcyclohex-2-en-1-one,(S)-Carvone,Carvol,Carvone,D-(+)-Carvone,D-Carvone,(+)-Carvone,2-Methyl-5-(1-methylethenyl)-2-cyclohexen-1-one,D-P-Me…	439570
124	FDB004373	1,2,4-Trihydroxybenzene	0.85	518				Phenols and derivatives	Benzene and substituted derivatives	Benzenoids	1,2,4-trihydroxybenzene, also known as hydroxyhydroquinone or 1,2,4-benzenetriol, belongs to hydroxyquinols and derivatives class of compounds. Those are compounds containing a 1,2,4-trihydroxybenzene moiety. 1,2,4-trihydroxybenzene is soluble (in water) and a very weakly acidic compound (based on its pKa). 1,2,4-trihydroxybenzene can be found in tea, which makes 1,2,4-trihydroxybenzene a potenti…	Selenocysteine synthesis (2.02); Eukaryotic Translation Termination (2.02); Viral mRNA Translation (2.02); Nonsense Mediated Decay (NMD) enhanced by the Exon Junction Complex (EJC) (2.00); Nonsense-Mediated Decay (NMD) (1.99); Antigen processing: Ubiquitination & Proteasome degradation (1.99); Influenza Life Cycle (1.97); Influenza Viral RNA Transcription and Replication (1.97); Selenoamino acid …	VEGF signaling pathway (1.96); Colorectal cancer (1.96); Prostate cancer (1.93); Progesterone-mediated oocyte maturation (1.93); Pancreatic cancer (1.93); Ribosome (1.93); Hepatitis B (1.93); Toxoplasmosis (1.92); p53 signaling pathway (1.92); Apoptosis (1.91)	TOP2A; CASP3; CASP8; CASP9; RAD54L; POM121; TOP2B; SRCIN1; REEP2; REEP3	GGNQRNBDZQJCCN-UHFFFAOYSA-N	1,2,4-Benzenetriol,1,2,4-Trihydroxybenzene,Hydroxyhydroquinone,Hydroxyquinol,1,2, 4-Trihydroxybenzene,1,3,4-Benzenetriol,1,3,4-Trihydroxybenzene,2-Hydroxy-1,4-hydroquinone,2,5-Dihydroxyphenol,4-Hydroxycatechol,Benzene-1,2,4-triol,Hydroquinone, hydroxy-,Oxyhydrochinon,Oxyhydroquinone	10787
125	FDB013333	Capsiate	0.85	416				Methoxyphenols	Phenols	Benzenoids	Constituent of fruits of Capsicum annuum. Capsiate is found in many foods, some of which are orange bell pepper, herbs and spices, yellow bell pepper, and italian sweet red pepper. belongs to the class of organic compounds known as methoxyphenols. Methoxyphenols are compounds containing a methoxy group attached to the benzene ring of a phenol moiety.	Thrombin signalling through proteinase activated receptors (PARs) (1.73); ADP signalling through P2Y purinoceptor 1 (1.73); EPHA-mediated growth cone collapse (1.73); Signaling by ERBB2 (1.72); Signal amplification (1.72); Negative regulation of FGFR3 signaling (1.71); Integrin alphaIIb beta3 signaling (1.71); CD28 co-stimulation (1.70); Platelet Aggregation (Plug Formation) (1.70); Spry regulati…	VEGF signaling pathway (1.75); Prolactin signaling pathway (1.70); Pancreatic cancer (1.68); Epithelial cell signaling in Helicobacter pylori infection (1.67); mTOR signaling pathway (1.67); Adherens junction (1.67); Renal cell carcinoma (1.67); GABAergic synapse (1.67); AGE-RAGE signaling pathway in diabetic complications (1.66); Bacterial invasion of epithelial cells (1.65)	SRC; VEGFA; TP53; ALB; AKT1; PRDM10; IDDM2|INS; PIK3CA; EGF; MAPK1	ZICNYIDDNJYKCP-SOFGYWHQSA-N	Vanillyl (6E)-8-methylnon-6-enoate,Vanillyl (6E)-8-methylnon-6-enoic acid,Capsiic acid,4-Hydroxy-3-methoxybenzyl 8-methyl-6-nonenoate,Dihydrocapsiate,Nonanoic acid, 8-methyl-, (4-hydroxy-3-methoxyphenyl)methyl ester,Capsiate	9839519
126	FDB012474	Xanthotoxin	0.84	700	Methoxsalen is only found in individuals that have used or taken this drug. It is a naturally occurring furocoumarin compound found in several species of plants, including Psoralea corylifolia. It is a photoactive substance that forms DNA adducts in the presence of ultraviolet A irradiation. After activation Methoxsalen binds preferentially to the guanine and cytosine moieties of DNA, leading to …	Methoxsalen is a cholinesterase or acetylcholinesterase (AChE) inhibitor. A cholinesterase inhibitor (or 'anticholinesterase') suppresses the action of acetylcholinesterase. Because of its essential function, chemicals that interfere with the action of acetylcholinesterase are potent neurotoxins, causing excessive salivation and eye-watering in low doses, followed by muscle spasms and ultimately …	Methoxsalen plus UVA radiation is carcinogenic to humans (Group 1). (L135)	Furanocoumarins	Coumarins and derivatives	Phenylpropanoids and polyketides	Present in celery, especies the outer leaves, and other common grocery vegetables. Implicated in photodermatitis among grocery workers. Isolated from Aegle marmelos (bael) Methoxsalen (marketed under the trade name Oxsoralen) is a drug used to treat psoriasis, eczema, vitiligo, and some cutaneous Lymphomas in conjunction with exposing the skin to sunlight. Methoxsalen modifies the way skin cells …	Phase 1 - Functionalization of compounds (1.99); Xenobiotics (1.96); Biological oxidations (1.95); Cytochrome P450 - arranged by substrate type (1.95); Glucuronidation (1.93); Senescence-Associated Secretory Phenotype (SASP) (1.92); Presynaptic phase of homologous DNA pairing and strand exchange (1.92); Dual incision in TC-NER (1.91); ADP signalling through P2Y purinoceptor 12 (1.90); HDR through…	Metabolism of xenobiotics by cytochrome P450 (2.10); Chemical carcinogenesis (2.07); Drug metabolism - cytochrome P450 (2.06); Retinol metabolism (2.04); Steroid hormone biosynthesis (2.00); Linoleic acid metabolism (1.97); Ascorbate and aldarate metabolism (1.94); Arachidonic acid metabolism (1.94); Histidine metabolism (1.92); Drug metabolism - other enzymes (1.90)	CPA6|CYP2A6|CYP2A; CYP3A4; CYP1A1; CYP1A2; CYP2C9; CYP2D6; CYP1B1; NR1I2; MITF; RAD52	QXKHYNVANLEOEG-UHFFFAOYSA-N	6-Hydroxy-7-methoxy-5-benzofuranacrylic acid delta-lactone,8-Methoxy-2',3',6,7-furocoumarin,8-Methoxy-4',5':6,7-furocoumarin,8-Methoxy-[furano-3'.2':6.7-coumarin],8-Methoxyfuranocoumarin,8-Methoxypsoralen,8-MOP,8-MP,9-Methoxy-7H-furo[3,2-g][1]benzopyran-7-one,Meladinine,Meloxine,O-Methylxanthotoxol,Oxsoralen,Ultra mop,Uvadex,Xanthotoxin,6-Hydroxy-7-methoxy-5-benzofuranacrylate delta-lactone,6-Hyd…	4114
127	FDB006447	D-Glycero-D-galactoheptose	0.84	226				Aldehydes	Carbonyl compounds	Organooxygen compounds	D-glycero-d-galactoheptose is a member of the class of compounds known as heptoses. Heptoses are monosaccharides in which the sugar unit is a seven-carbon containing moeity. D-glycero-d-galactoheptose is soluble (in water) and a very weakly acidic compound (based on its pKa). D-glycero-d-galactoheptose can be found in avocado, which makes D-glycero-d-galactoheptose a potential biomarker for the c…	Lysosome Vesicle Biogenesis (1.98); Meiotic recombination (1.96); Senescence-Associated Secretory Phenotype (SASP) (1.93); Dual incision in TC-NER (1.93); HDR through Single Strand Annealing (SSA) (1.93); Gap-filling DNA repair synthesis and ligation in TC-NER (1.93); Telomere Maintenance (1.92); HSF1 activation (1.92); Gap-filling DNA repair synthesis and ligation in GG-NER (1.91); Keratan sulfa…	Glycosaminoglycan degradation (1.95); DNA replication (1.89); Nucleotide excision repair (1.89); Pertussis (1.89); Malaria (1.88); Leishmaniasis (1.88); Mismatch repair (1.87); Legionellosis (1.87); Staphylococcus aureus infection (1.86); Glioma (1.84)	RPA1; CENPE; GNS; C4B; CR1; DDAH2; NCF1; PM20D2; ALB; PRDM10	YPZMPEPLWKRVLD-UHFFFAOYSA-N	D-glucoheptose,D-glycero-d-gulo-heptose,D-glycero-d-ido-heptose,D-glycero-d-tallo-heptose,D-glycero-l-gluco-heptose,D-glycero-l-manno-heptose,D-mannoheptose,Glycero-galacto-heptose,Heptose	219662
128	FDB008160	5-Methyl-2-hexanone	0.84	90	5-Methyl-2-hexanone is found in animal foods. 5-Methyl-2-hexanone is a volatile component in fruit pulp of papaya (Carica papaya), black tea aroma and in cooked beef and egg aroma 5-Methyl-2-hexanone belongs to the family of Ketones. These are organic compounds in which a carbonyl group is bonded to two carbon atoms R2C=O (neither R may be H) [1]. (Reference: [1] IUPAC. Compendium of Chemical Ter…			Carbonyl compounds	Organooxygen compounds	Organic oxygen compounds	Volatile component in fruit pulp of papaya (Carica papaya), black tea aroma and in cooked beef and egg aroma. 5-Methyl-2-hexanone is found in many foods, some of which are eggs, animal foods, fruits, and tea. belongs to the class of organic compounds known as ketones. These are organic compounds in which a carbonyl group is bonded to two carbon atoms R2C=O (neither R may be a hydrogen atom). Keto…	Caspase activation via extrinsic apoptotic signalig pathway (1.97); Glucagon signaling in metabolic regulation (1.97); Signaling by Ligand-Responsive EGFR Variants in Cancer (1.97); G-protein activation (1.96); Vasopressin regulates renal water homeostasis via Aquaporins (1.96); Opioid Signalling (1.96); Regulation of KIT signaling (1.96); RIPK1-mediated regulated necrosis (1.95); CaM pathway (1.…	Pancreatic cancer (1.97); Estrogen signaling pathway (1.96); Hepatitis B (1.95); Toxoplasmosis (1.95); Bladder cancer (1.95); Progesterone-mediated oocyte maturation (1.95); AGE-RAGE signaling pathway in diabetic complications (1.93); Fc epsilon RI signaling pathway (1.93); Chronic myeloid leukemia (1.93); TNF signaling pathway (1.92)	CNTN3; PTPRC; APP; CASP8; PTPRF; TNFRSF10A; TNFSF10; TNFRSF10B; FADD; CFLAR	FFWSICBKRCICMR-UHFFFAOYSA-N	(CH3)2chch2ch2coch3,2-Hexanone-5-methyl,2-Methyl-5-hexanone,Isoamyl methyl ketone,Isobutylacetone,Isopentyl methyl ketone,Ketone, methyl isoamyl,Methyl isoamyl ketone,Methyl isopentyl ketone,MIAK,5-Methylhexan-2-one,(CH3)2CHCH2CH2COCH3,2-Hexanone, 5-methyl-,2-Methyl-5-Hexanone,5-Methylhexan-2-one [UN2302] [Flammable liquid]	8034
129	FDB002775	Aesculetin	0.84	615				Hydroxycoumarins	Coumarins and derivatives	Phenylpropanoids and polyketides	Metabolite of infected sweet potato. Aesculetin is found in many foods, some of which are root vegetables, wild carrot, sweet basil, and carrot. belongs to the class of organic compounds known as 6,7-dihydroxycoumarins. These are coumarins bearing two hydroxyl groups at positions 6 and 7 of the coumarin skeleton, respectively.	Senescence-Associated Secretory Phenotype (SASP) (2.00); G-protein beta:gamma signalling (1.96); G beta:gamma signalling through PI3Kgamma (1.96); Presynaptic function of Kainate receptors (1.96); Oxidative Stress Induced Senescence (1.96); ADP signalling through P2Y purinoceptor 1 (1.94); MyD88 cascade initiated on plasma membrane (1.94); Intrinsic Pathway for Apoptosis (1.94); MyD88 dependent c…	Progesterone-mediated oocyte maturation (2.02); AGE-RAGE signaling pathway in diabetic complications (2.01); Pancreatic cancer (2.01); Colorectal cancer (2.00); Prostate cancer (2.00); Prolactin signaling pathway (1.99); Steroid hormone biosynthesis (1.99); Chagas disease (American trypanosomiasis) (1.99); Toxoplasmosis (1.99); Fc epsilon RI signaling pathway (1.98)	TP53; AKT1; MAPK1; MAPK3; MAPK8; CASP3; MAPK14; COMT; CASP9; UGT2B15	ILEDWLMCKZNDJK-UHFFFAOYSA-N	6,7-Dihydroxy-2H-1-benzopyran-2-one,6,7-Dihydroxycoumarin,Aesculetin,Cichorigenin,Cichoriin aglucon,Cichoriin aglycon,Esculin aglucon,Esculin aglycon,2H-1-Benzopyran-2-one, 6,7-dihydroxy- (9ci),6,7-Dihydroxy-2-benzopyrone,6,7-Dihydroxy-2H-chromen-2-one,6,7-Dihydroxy-coumarin,6,7-Dihydroxycoumarin, 8ci,Aesculetin (cichorigenin,Asculetine,Coumarin, 6,7-dihydroxy- esculetin,Esculetol,Esculetol),Escu…	5281416
130	FDB031171	selenodiglutathione	0.84	617				Carboxylic acids and derivatives	Organic acids and derivatives	Organic compounds	Selenodiglutathione, also known as gssesg, is a member of the class of compounds known as peptides. Peptides are compounds containing an amide derived from two or more amino carboxylic acid molecules (the same or different) by formation of a covalent bond from the carbonyl carbon of one to the nitrogen atom of another. Selenodiglutathione is slightly soluble (in water) and an extremely strong aci…	Recruitment and ATM-mediated phosphorylation of repair and signaling proteins at DNA double strand breaks (2.03); DNA Damage/Telomere Stress Induced Senescence (2.03); APC/C-mediated degradation of cell cycle proteins (2.03); Regulation of APC/C activators between G1/S and early anaphase (2.03); p53-Dependent G1/S DNA damage checkpoint (2.03); G2/M Checkpoints (2.03); APC:Cdc20 mediated degradati…	Melanoma (2.05); Colorectal cancer (2.05); Glioma (2.04); Prostate cancer (2.04); Chronic myeloid leukemia (2.03); Bladder cancer (2.03); Pancreatic cancer (2.03); Non-small cell lung cancer (2.03); Endometrial cancer (2.02); Thyroid cancer (2.01)	TP53; GAPDH; GSR; SELS; SEPW1; MSRA; PRDM10; ALB; TOP2A; IDDM2|INS	GJEZZQVPWMCGSB-BJDJZHNGSA-N	GS-Se-SG,GSSeSG,N,N'-((selenodithio)bis(1-((carboxymethyl)carbamoyl)ethylene))di-L-glutamine,N,N'-[(selenodithio)bis{1-[(carboxymethyl)carbamoyl]ethylene}]di-L-glutamine	108069
131	FDB000351	Oleuropein-aglycone	0.84	379				Monoterpenoids	Prenol lipids	Lipids and lipid-like molecules	Oleuropein-aglycone, also known as 3,4-dixydroxyphenylethanol elenolic acid or 3,4-dhpea-ea, belongs to iridoids and derivatives class of compounds. Those are monoterpenes containing a skeleton structurally characterized by the presence of a cylopentane fused to a pyran ( forming a 4,7-dimethylcyclopenta[c]pyran), or a derivative where the pentane moiety is open. Oleuropein-aglycone is practicall…	Signaling by ERBB2 (2.05); Signaling by PTK6 (2.03); PI3K events in ERBB4 signaling (2.00); GAB1 signalosome (1.99); Senescence-Associated Secretory Phenotype (SASP) (1.97); Signaling by Ligand-Responsive EGFR Variants in Cancer (1.95); Semaphorin interactions (1.95); Role of LAT2/NTAL/LAB on calcium mobilization (1.94); ADP signalling through P2Y purinoceptor 12 (1.94); SHC1 events in ERBB2 sign…	Bladder cancer (2.03); Prostate cancer (2.02); Pancreatic cancer (2.02); HIF-1 signaling pathway (2.02); Endometrial cancer (2.02); ErbB signaling pathway (2.02); Non-small cell lung cancer (2.02); Central carbon metabolism in cancer (2.00); VEGF signaling pathway (1.98); Longevity regulating pathway - multiple species (1.98)	ERBB2; ELOF1|ELF1; C20orf3; RGN; SIK1; SIK2; ACTR10; ACLY; PRDM10; JUN	BIWKXNFEOZXNLX-BBHIFXBUSA-N	3,4-DHPEA-Elenolic acid	56842347
132	FDB003343	3-Octanol	0.83	108				Fatty alcohols	Fatty Acyls	Lipids and lipid-like molecules	Present in Mentha subspecies oils, sage, soybeans, porcini (Boletus edulis), wines and other foodstuffs. Flavouring agent. 3-Octanol is found in many foods, some of which are mushrooms, soy bean, rosemary, and alcoholic beverages.This compound belongs to the class of organic compounds known as fatty alcohols. These are aliphatic alcohols consisting of a chain of a least six carbon atoms.	Metabolism of nucleotides (2.04); Senescence-Associated Secretory Phenotype (SASP) (1.93); Base Excision Repair (1.93); Glucagon signaling in metabolic regulation (1.92); Calmodulin induced events (1.92); Eukaryotic Translation Termination (1.91); CaM pathway (1.91); Peptide chain elongation (1.91); Eukaryotic Translation Elongation (1.90); Opioid Signalling (1.90)	Purine metabolism (1.92); Pancreatic cancer (1.83); Central carbon metabolism in cancer (1.83); Glioma (1.83); Ribosome (1.82); Chronic myeloid leukemia (1.82); Oocyte meiosis (1.82); Colorectal cancer (1.81); AGE-RAGE signaling pathway in diabetic complications (1.80); Prostate cancer (1.80)	CDA; NTHL1; ACP5; GNE; PAPL; GMPR2; TOP2A; TOP2B; NNT; ACLY	NMRPBPVERJPACX-UHFFFAOYSA-N	1-Ethylhexanol,Ethylhexyl alcohol,3-Octanol,Ethyl pentyl carbinol,FEMA 3581,Octan-3-ol	11527
133	FDB001996	Crustecdysone	0.83	440				Bile acids, alcohols and derivatives	Steroids and steroid derivatives	Lipids and lipid-like molecules	Isolated from the marine crayfish Jasus lalandei in low yield (2 mg/ton). Crustecdysone is found in crustaceans and spinach. belongs to the class of organic compounds known as hydroxy bile acids, alcohols and derivatives. These are bile acids, alcohols or derivatives bearing at least hydroxyl group.	Nuclear Receptor transcription pathway (2.13); Circadian Clock (2.02); Senescence-Associated Secretory Phenotype (SASP) (2.01); RORA activates gene expression (1.97); BMAL1:CLOCK,NPAS2 activates circadian gene expression (1.97); ADP signalling through P2Y purinoceptor 12 (1.95); Signaling by FGFR2 IIIa TM (1.94); RNA Polymerase I Promoter Opening (1.93); Activation of HOX genes during differentia…	Thyroid hormone signaling pathway (1.97); Prolactin signaling pathway (1.95); Estrogen signaling pathway (1.94); Colorectal cancer (1.93); Progesterone-mediated oocyte maturation (1.93); Prostate cancer (1.93); Glioma (1.92); Pancreatic cancer (1.92); Non-small cell lung cancer (1.91); Circadian rhythm (1.91)	ESR1; BMP2; NR1H2; NR1H3; TRAP1; LFNG; RFNG; MFNG; RORC; RORA	NKDFYOWSKOHCCO-UHFFFAOYSA-N	20-OH Ecdysone,beta-Ecdysone,beta-Ecdysterone,Crustecdysone,Ecdysterone,b-Ecdysone,Î’-ecdysone,b-Ecdysterone,Î’-ecdysterone,20 Hydroxyecdysone,Beta Ecdysone,.beta-Ecdysterone,20-Hydroxy-a-ecdysone,20-Hydroxyecdysone,20-OH ecdysone,Beta-ecdysone,Commisterone,Crustecdyson,Ecdysteron,Insect moulting hormone,Isoinokosterone,Polypodine A,THE-7,Viticosterone	271605
134	FDB014836	[Ethylenebis(dithiocarbamato)]manganese	0.83	499	Maneb is a foliate fungicide and is a polymeric complex of manganese with the ethylene bis(dithiocarbamate) anionic ligand to control a wide range of diseases including blight, leaf spot, rust, downy mildew and scab. Its mode of action is non-specific with protective action.			Thiocarbamic acid derivatives	Thiocarbonyl compounds	Organosulfur compounds	Fungicide especies for protection of potatoes and tomatoes. [Ethylenebis(dithiocarbamato)]manganese is found in garden tomato and potato.This compound belongs to the class of organic compounds known as thiocarbamic acid derivatives. These are organic compounds containing a functional group with the general structure XC(=S)N(R)R' (R,R'=H, alkyl, aryl; X=OH,alkoxy,aryloxy,halogen).	SIRT1 negatively regulates rRNA Expression (1.97); Senescence-Associated Secretory Phenotype (SASP) (1.96); APC/C:Cdc20 mediated degradation of Cyclin B (1.95); Class I MHC mediated antigen processing & presentation (1.95); NOTCH1 Intracellular Domain Regulates Transcription (1.94); Intrinsic Pathway for Apoptosis (1.93); Signaling by NOTCH1 (1.92); Regulation of mitotic cell cycle (1.92); Phosph…	Ubiquitin mediated proteolysis (1.95); Viral carcinogenesis (1.94); Progesterone-mediated oocyte maturation (1.94); Prostate cancer (1.93); Apoptosis (1.93); Alcoholism (1.93); Hepatitis B (1.91); Longevity regulating pathway - multiple species (1.90); VEGF signaling pathway (1.90); Chronic myeloid leukemia (1.90)	CASP3; HDAC3; SIRT1; HDAC6; CASP8; CASP9; CASP7; UBA1; SNCA|PARK4; SIRT2	YKSNLCVSTHTHJA-UHFFFAOYSA-L	Manganese ethane-1,2-diyldicarbamodithioate,Manganese ethane-1,2-diyldicarbamodithioic acid,Manganese(2+) ion ({2-[(sulphanidylmethanethioyl)amino]ethyl}carbamothioyl)sulphanide,[1,2-Ethanediylbis[carbamodithioato](2-)]manganese(II), 9CI,[ethane-1,2-diylbiscarbamodithioato(2-)-kappaS]manganese,1,2-Ethanediylbis(carbamodithioato)(2-)-manganese,1,2-Ethanediylbiscarbamodithioic acid, manganese compl…	25553
135	FDB028311	3-Methyladenine	0.83	416				Purines and purine derivatives	Imidazopyrimidines	Organoheterocyclic compounds	3-Methyladenine is one of the purines damaged by alkylation and oxidation which can be recognized and excised by the human 3-methyladenine DNA glycosylase (AAG) (EC: EC 3.2.2.21) [HMDB]. 3-Methyladenine is found in many foods, some of which are sacred lotus, evergreen huckleberry, swamp cabbage, and red rice.This compound belongs to the class of organic compounds known as 6-aminopurines. These ar…	Antigen processing: Ubiquitination & Proteasome degradation (2.00); Senescence-Associated Secretory Phenotype (SASP) (1.96); Class I MHC mediated antigen processing & presentation (1.95); APC/C:Cdc20 mediated degradation of Cyclin B (1.94); ADP signalling through P2Y purinoceptor 12 (1.93); G-protein beta:gamma signalling (1.93); Macroautophagy (1.93); Constitutive Signaling by Ligand-Responsive …	Progesterone-mediated oocyte maturation (1.97); Longevity regulating pathway - mammal (1.96); Prolactin signaling pathway (1.96); Estrogen signaling pathway (1.95); Prostate cancer (1.95); Regulation of autophagy (1.95); Pancreatic cancer (1.93); Chronic myeloid leukemia (1.93); Colorectal cancer (1.93); VEGF signaling pathway (1.93)	AKT1; CASP3; PARP1; CCDC101; MPG; C10orf10; CASP7; TLR9; TMPRSS11D; NMNAT3	FSASIHFSFGAIJM-UHFFFAOYSA-N	3-Methyl-3H-adenine,3-METHYL-3H-purin-6-ylamine,6-amino-3-Methylpurine,3-Methyl-3H-purin-6-amine,3-Methyl-3H-purin-6-amine (acd/name 4.0),3-Methyl-3H-purin-6-ylamine (acd/name 4.0),3-Methyl-adenine,3-MA nucleobase,N(3)-Methyladenine,3-methyl-3H-Purin-6-amine,3-methyl-3H-purin-6-amine (ACD/Name 4.0),3-methyl-3H-purin-6-ylamine (ACD/Name 4.0),3-methyl-Adenine,6-Amino-3-methylpurine	1673
136	FDB015194	Secoisolariciresinol 9,9'-diglucoside	0.83	470					Lignan glycosides	Lignans, neolignans and related compounds	Constituent of the seeds of flax (Linum usitatissimum). Secoisolariciresinol 9,9'-diglucoside is found in many foods, some of which are tea, flaxseed, coffee and coffee products, and fats and oils. belongs to the class of organic compounds known as lignan glycosides. These are aromatic polycyclic compounds containing a carbohydrate component glycosidically linked to a lignan moiety. They include …	Signaling by PTK6 (1.91); Signaling by ERBB2 (1.91); ADP signalling through P2Y purinoceptor 12 (1.90); Signaling by EGFR in Cancer (1.89); Signaling by FGFR2 IIIa TM (1.89); Constitutive Signaling by Ligand-Responsive EGFR Cancer Variants (1.88); Signaling by Ligand-Responsive EGFR Variants in Cancer (1.88); Senescence-Associated Secretory Phenotype (SASP) (1.87); PI3K/AKT Signaling in Cancer (1…	Pancreatic cancer (1.95); Prostate cancer (1.94); Bladder cancer (1.93); AGE-RAGE signaling pathway in diabetic complications (1.93); Non-small cell lung cancer (1.93); Prion diseases (1.92); Endometrial cancer (1.91); HIF-1 signaling pathway (1.91); Chagas disease (American trypanosomiasis) (1.91); Prolactin signaling pathway (1.91)	ERBB2; IL1B; MLLT1; CYP19A1; ESR1; CAT; COMT; MKI67; NF2; SHBG	SBVBJPHMDABKJV-UHFFFAOYSA-N	(+)-Secoisolariciresinol diglucoside,SDG,2,3-Bis(3-methoxy-4-hydroxybenzyl)butane-1,4-diol 1,4-diglucoside,BMHB-DiGlc,Secoisolariciresinol diglucoside,Secoisolariciresinol 9,9'-diglucoside	74328989
137	FDB017002	Myricetin 3-digalactoside	0.82	472				Flavones	Flavonoids	Phenylpropanoids and polyketides	Myricetin, also known as 3,5,7,3',4',5'-hexahydroxyflavone or cannabiscetin, is a member of the class of compounds known as flavonols. Flavonols are compounds that contain a flavone (2-phenyl-1-benzopyran-4-one) backbone carrying a hydroxyl group at the 3-position. Thus, myricetin is considered to be a flavonoid lipid molecule. Myricetin is practically insoluble (in water) and a very weakly acidi…	Senescence-Associated Secretory Phenotype (SASP) (1.99); G-protein beta:gamma signalling (1.97); G beta:gamma signalling through PI3Kgamma (1.96); Presynaptic function of Kainate receptors (1.94); G beta:gamma signalling through PLC beta (1.94); Constitutive Signaling by Ligand-Responsive EGFR Cancer Variants (1.94); ADP signalling through P2Y purinoceptor 12 (1.93); Signaling by Ligand-Responsiv…	Metabolism of xenobiotics by cytochrome P450 (2.02); Chemical carcinogenesis (2.01); Drug metabolism - cytochrome P450 (2.00); Progesterone-mediated oocyte maturation (1.99); Prolactin signaling pathway (1.98); AGE-RAGE signaling pathway in diabetic complications (1.97); Longevity regulating pathway - multiple species (1.97); Prostate cancer (1.96); Non-small cell lung cancer (1.96); Glioma (1.96)	AKT1; TOP2A; PIK3CG; CASP3; CYP3A4; FYN; PARP1; CYP2C9; CYP1A1; PIK3CA	IKMDFBPHZNJCSN-UHFFFAOYSA-N	3,3',4',5,5',7-Hexahydroxyflavone,3,5,7,3',4',5'-Hexahydroxyflavone,Cannabiscetin,Myricetol,3,3',4',5,5',7-Hexahydroxy-(8ci)- flavone,3,5,7-Trihydroxy-2-(3,4,5-trihydroxyphenyl)-4H-1-benzopyran-4-one,Myricetin 3-digalactoside	5281672
138	FDB030636	9'-cis-neurosporene	0.82	393				Tetraterpenoids	Prenol lipids	Lipids and lipid-like molecules	9'-cis-neurosporene is a member of the class of compounds known as carotenes. Carotenes are a type of unsaturated hydrocarbons containing eight consecutive isoprene units. They are characterized by the presence of two end-groups (mostly cyclohexene rings, but also cyclopentene rings or acyclic groups) linked by a long branched alkyl chain. Carotenes belonging form a subgroup of the carotenoids fa…	EPHA-mediated growth cone collapse (2.04); EPH-Ephrin signaling (2.04); EPH-ephrin mediated repulsion of cells (2.04); Presynaptic function of Kainate receptors (1.98); EPHB-mediated forward signaling (1.96); Senescence-Associated Secretory Phenotype (SASP) (1.96); Activation of Kainate Receptors upon glutamate binding (1.95); Cholesterol biosynthesis (1.95); Constitutive Signaling by Ligand-Resp…	Terpenoid backbone biosynthesis (1.92); Progesterone-mediated oocyte maturation (1.91); VEGF signaling pathway (1.90); T cell receptor signaling pathway (1.90); Fc epsilon RI signaling pathway (1.89); Bladder cancer (1.88); Glioma (1.88); Renal cell carcinoma (1.88); B cell receptor signaling pathway (1.88); Oocyte meiosis (1.88)	EFNA5; MORC1; MORC2; IDI1; MORC4; MORC3; RETSAT; PYROXD2; WDFY2; RNPC3	ATCICVFRSJQYDV-NMDVFZMRSA-N		21606092
139	FDB013409	Acteoside	0.82	470				Hydroxycinnamic acids and derivatives	Cinnamic acids and derivatives	Phenylpropanoids and polyketides	The main hydroxycinnamic deriv. in olives. Acteoside is found in many foods, some of which are olive, lemon verbena, bitter gourd, and common verbena. belongs to the class of organic compounds known as coumaric acids and derivatives. These are aromatic compounds containing Aromatic compounds containing a cinnamic acid moiety (or a derivative thereof) hydroxylated at the C2 (ortho-), C3 (meta-), o…	G alpha (i) signalling events (2.00); Senescence-Associated Secretory Phenotype (SASP) (1.96); Ubiquitin Mediated Degradation of Phosphorylated Cdc25A (1.93); Regulation of APC/C activators between G1/S and early anaphase (1.93); Vpu mediated degradation of CD4 (1.93); Vif-mediated degradation of APOBEC3G (1.93); NIK-->noncanonical NF-kB signaling (1.92); Regulation of activated PAK-2p34 by prote…	Pancreatic cancer (1.92); Prolactin signaling pathway (1.91); HIF-1 signaling pathway (1.91); Progesterone-mediated oocyte maturation (1.90); Bladder cancer (1.90); Hepatitis B (1.90); Estrogen signaling pathway (1.89); Proteasome (1.89); Glioma (1.89); Leishmaniasis (1.89)	MAPK1; MAPK3; CXCL8|IL8; EGFR; RELA; CCL2; RB1; SMAD3; CXCL10; CDK4	FBSKJMQYURKNSU-QPJJXVBHSA-N	6-[2-(3,4-Dihydroxyphenyl)ethoxy]-5-hydroxy-2-(hydroxymethyl)-4-[(3,4,5-trihydroxy-6-methyloxan-2-yl)oxy]oxan-3-yl 3-(3,4-dihydroxyphenyl)prop-2-enoic acid,Kusaginin,Verbascoside,Acteoside	5459010
140	FDB012511	Theaflavin	0.82	577				Flavans	Flavonoids	Phenylpropanoids and polyketides	Constituent of black tea (Camellia sinensis) Theaflavins are polyphenols that are formed from catechins in tea leaves during the enzymatic oxidation (called fermentation by the tea trade) of tea leaves . Theaflavin is found in tea, german camomile, and peppermint. belongs to the class of organic compounds known as flavan-3-ols. These are flavans that bear and hydroxyl group at position 3 (B ring)…	Senescence-Associated Secretory Phenotype (SASP) (1.99); G alpha (z) signalling events (1.98); Opioid Signalling (1.96); GABA B receptor activation (1.96); Toll Like Receptor 7/8 (TLR7/8) Cascade (1.95); G-protein activation (1.95); Toll Like Receptor 3 (TLR3) Cascade (1.95); G-protein beta:gamma signalling (1.95); G beta:gamma signalling through PI3Kgamma (1.95); TRAF6 mediated induction of NFkB…	Progesterone-mediated oocyte maturation (2.01); AGE-RAGE signaling pathway in diabetic complications (2.00); Prolactin signaling pathway (1.99); Pancreatic cancer (1.99); Retrograde endocannabinoid signaling (1.99); Prostate cancer (1.98); Fc epsilon RI signaling pathway (1.97); Neurotrophin signaling pathway (1.97); Chagas disease (American trypanosomiasis) (1.97); Toxoplasmosis (1.97)	MAPK1; MAPK3; MAPK14; CASP3; RELA; ICAM1; CASP9; TAS2R39; MAPK11; MAPK12	IPMYMEWFZKHGAX-UHFFFAOYSA-N	Theaflavine,1,8-Bis(3,4-dihydro-3,5,7-trihydroxy-2H-1-benzopyran-2-yl)-3,4,6-trihydroxy-5H-benzocyclohepten-5-one, 9CI	4263901
141	FDB010921	4-Chloro-1H-indole-3-acetic acid	0.82	107				Indolyl carboxylic acids and derivatives	Indoles and derivatives	Organoheterocyclic compounds	Auxin from the seeds of Pisum sativum (pea) and isolated from Pinus sylvestris (Scotch pine). 4-Chloro-1H-indole-3-acetic acid is found in many foods, some of which are broad bean, pulses, common pea, and grass pea. belongs to the class of organic compounds known as indole-3-acetic acid derivatives. Indole-3-acetic acid derivatives are compounds containing an acetic acid (or a derivative) linked …	Tat-mediated elongation of the HIV-1 transcript (1.91); NIK-->noncanonical NF-kB signaling (1.91); G1/S Transition (1.91); Peptide chain elongation (1.91); Nonsense Mediated Decay (NMD) independent of the Exon Junction Complex (EJC) (1.91); Signaling by EGFR in Cancer (1.91); mRNA Capping (1.90); AUF1 (hnRNP D0) binds and destabilizes mRNA (1.90); p53-Independent G1/S DNA damage checkpoint (1.90)…	Ubiquitin mediated proteolysis (2.00); VEGF signaling pathway (1.89); Pancreatic cancer (1.89); Progesterone-mediated oocyte maturation (1.88); Glioma (1.88); Oocyte meiosis (1.87); Prostate cancer (1.87); Proteasome (1.87); Nucleotide excision repair (1.87); Cell cycle (1.85)	FEM1B; LRRK2; PHLPP1; PHLPP2; ACLY; GARS|GART; LRGUK; CAT; PRIC285; CUL2	WNCFBCKZRJDRKZ-UHFFFAOYSA-N	4-Chloro-1H-indole-3-acetic acid,4-Chloroindolyl-3-acetic acid,4-CL-IAA,4-Chloro-1H-indole-3-acetate,4-Chloroindolyl-3-acetate,4-Chloroindole-3-acetate,(4-Chloro-1H-indol-3-yl)acetic acid,4-Chloro-iaa,4-Chloroindole-3-acetic acid,(4-chloro-1H-indol-3-yl)acetic acid,1H-Indole-3-acetic acid, 4-chloro-,4-chloro-1H-Indole-3-acetate,4-Chloro-IAA,4-chloroindolyl-3-acetic acid,4-Cl-Iaa	100413
142	FDB014654	Myristicin	0.82	565	Myristicin is found in anise. Myristicin is a constituent of dill, nutmeg, parsley and many other essential oils. May be responsible for psychotic effects of nutmeg at large doses Myristicin, 3-methoxy,4,5-methylendioxy-allylbenzene, is a natural organic compound present in the essential oil of nutmeg and to a lesser extent in other spices such as parsley and dill. Myristicin is a naturally occur…	Myristicin exerts possible neurotoxic effects on dopaminergic neurons and is a weak inhibitor of monoamine oxidase. (L1271)			Benzodioxoles	Organoheterocyclic compounds	Constituent of dill, nutmeg, parsley and many other essential oils. May be responsible for psychotic effects of nutmeg at large doses Myristicin, 3-methoxy,4,5-methylendioxy-allylbenzene, is a natural organic compound present in the essential oil of nutmeg and to a lesser extent in other spices such as parsley and dill. Myristicin is a naturally occurring insecticide and acaricide with possible n…	Phase II conjugation (1.99); Biological oxidations (1.98); Arachidonic acid metabolism (1.97); Glutathione conjugation (1.96); Xenobiotics (1.96); Cytochrome P450 - arranged by substrate type (1.95); Formation of Incision Complex in GG-NER (1.95); Phase 1 - Functionalization of compounds (1.95); Aflatoxin activation and detoxification (1.94); Dual Incision in GG-NER (1.94)	Retinol metabolism (2.05); Steroid hormone biosynthesis (2.02); Linoleic acid metabolism (2.00); Arachidonic acid metabolism (1.97); Glutathione metabolism (1.96); Ascorbate and aldarate metabolism (1.94); Ovarian steroidogenesis (1.94); Tryptophan metabolism (1.93); Nucleotide excision repair (1.92); Progesterone-mediated oocyte maturation (1.91)	HPGDS; CYP1A1; CYP1A2; CASP3; PARP1; RABGGTA; TP53; PRDM10; ALB; CYP3A4	BNWJOHGLIBDBOB-UHFFFAOYSA-N	1,3-Benzodioxole, 4-methoxy-6-(2-propenyl)- (9ci),1-Allyl-3-methoxy-4,5-methylenedioxybenzene,1-Methoxy-2,3-methylenedioxy-5-(2-propenyl)benzene,4-Methoxy-6-(2-propenyl)-1,3-benzodioxole,4-Methoxy-6-(2-propenyl)-1,3-benzodioxole, 9ci,4-Methoxy-6-[2-propenyl]-1,3-benzodioxole,5-Allyl-1-methoxy-2,3-(methylenedioxy)-benzene,5-Allyl-1-methoxy-2,3-(methylenedioxy)benzene,5-Allyl-2,3-(methylendioxy)ani…	4276
143	FDB008478	Isorhapontigenin	0.81	355				Stilbenes	Phenylpropanoids and polyketides	Organic compounds	Isorhapontigenin is a member of the class of compounds known as stilbenes. Stilbenes are organic compounds containing a 1,2-diphenylethylene moiety. Stilbenes (C6-C2-C6 ) are derived from the common phenylpropene (C6-C3) skeleton building block. The introduction of one or more hydroxyl groups to a phenyl ring lead to stilbenoids. Isorhapontigenin is practically insoluble (in water) and a very wea…	p53-Independent DNA Damage Response (1.87); Formation of the beta-catenin:TCF transactivating complex (1.87); Dectin-1 mediated noncanonical NF-kB signaling (1.87); G2/M Checkpoints (1.87); Cellular response to hypoxia (1.87); p53-Dependent G1/S DNA damage checkpoint (1.87); p53-Independent G1/S DNA damage checkpoint (1.86); Nonsense Mediated Decay (NMD) independent of the Exon Junction Complex (…	Longevity regulating pathway - multiple species (2.00); Longevity regulating pathway - mammal (2.00); FoxO signaling pathway (1.98); AMPK signaling pathway (1.96); Amphetamine addiction (1.96); MicroRNAs in cancer (1.95); Glucagon signaling pathway (1.93); Alcoholism (1.91); Prostate cancer (1.89); Viral carcinogenesis (1.88)	SIRT1; TP53; AKT1; EP300; IDDM2|INS; UBA52; HDAC1; UBC; GAPDH; MYC	ANNNBEZJTNCXHY-IHWYPQMZSA-N	3'-Methoxy-3,4',5-stilbenetriol, 8CI,5-[2-(4-Hydroxy-3-methoxyphenyl)ethenyl]-1,3-benzenediol, 9CI,Isorhapontigenin	21681009
144	FDB014905	Carnosic acid	0.81	500				Diterpenoids	Prenol lipids	Lipids and lipid-like molecules	Isolated from Salvia officinalis (sage) and Rosamarinus officinalis (rosemary). Carnosic acid is found in many foods, some of which are ginger, nutmeg, star anise, and caraway. belongs to the class of organic compounds known as diterpenoids. These are terpene compounds formed by four isoprene units.	Signaling by EGFR in Cancer (1.79); Constitutive Signaling by AKT1 E17K in Cancer (1.79); Spry regulation of FGF signaling (1.79); Signaling by Ligand-Responsive EGFR Variants in Cancer (1.78); Intrinsic Pathway for Apoptosis (1.78); Signaling by ERBB2 (1.76); Regulation of KIT signaling (1.75); Activation of BAD and translocation to mitochondria (1.75); Activation of BH3-only proteins (1.75); Gl…	VEGF signaling pathway (1.83); Pancreatic cancer (1.82); Prostate cancer (1.81); Non-small cell lung cancer (1.81); Bladder cancer (1.80); Endometrial cancer (1.80); Prolactin signaling pathway (1.79); Colorectal cancer (1.78); Chronic myeloid leukemia (1.77); Melanoma (1.77)	AKT1; SRC; VEGFA; CDH1; PPARG|GLM1; CYP2B6; EPO|TIMP1; NFKBIA; CASP9; ABCB1	QRYRORQUOLYVBU-UHFFFAOYSA-N	(4AR)-5,6-dihydroxy-1,1-dimethyl-7-(propan-2-yl)-1,2,3,4,4a,9,10,10a-octahydrophenanthrene-4a-carboxylate,4a(2H)-Phenanthrenecarboxylic acid,RoseOx,Salvin,11,12-Dihydroxy-8,11,13-abietatrien-20-oic acid,2,4(1H,3H)-Pyrimidinedione, 5-fluorodihydro-6-hydroxy-,Carnosic acid,Deoxypicrosalvinic acid,Salvin?	5024746
145	FDB016563	Liquiritin rhamnoside	0.81	416				Flavans	Flavonoids	Phenylpropanoids and polyketides	Isolated from Glycyrrhiza glabra (licorice). Liquiritin rhamnoside is found in tea and herbs and spices.This compound belongs to the class of organic compounds known as flavanones. These are compounds containing a flavan-3-one moiety, with a structure characterized by a 2-phenyl-3,4-dihydro-2H-1-benzopyran bearing a ketone at the carbon C3.	Pre-NOTCH Expression and Processing (2.04); Signaling by NOTCH (2.04); Signaling by NOTCH2 (2.01); Signaling by NOTCH1 (2.00); Pre-NOTCH Transcription and Translation (2.00); Antigen processing: Ubiquitination & Proteasome degradation (2.00); Signaling by NOTCH1 in Cancer (1.99); Signaling by NOTCH1 PEST Domain Mutants in Cancer (1.99); Signaling by NOTCH1 HD+PEST Domain Mutants in Cancer (1.99);…	Estrogen signaling pathway (2.00); Prolactin signaling pathway (1.99); Thyroid hormone signaling pathway (1.97); Dorso-ventral axis formation (1.97); Sphingolipid signaling pathway (1.83); Thyroid cancer (1.83); Renal cell carcinoma (1.83); HIF-1 signaling pathway (1.82); Alcoholism (1.82); Ovarian steroidogenesis (1.82)	NOTCH2; ESR2; CYP19A1; SLC25A26; EDF1; WAS; MORC1; GDF15|PDF; MVP; NOTCH1	FURUXTVZLHCCNA-UHFFFAOYSA-N	4',7-Dihydroxyflavanone,5-DEOXYFLAVANONE,DFV,Liquiritigenin rhamnosylglucoside,Liquiritin rhamnoside,Rhamnoliquiritin	1889
146	FDB014677	Ginsenoside Rb1	0.81	475				Triterpenoids	Prenol lipids	Lipids and lipid-like molecules	Constituent of Panax ginseng (ginseng). Ginsenoside Rb1 is found in tea. belongs to the class of organic compounds known as triterpenoids. These are terpene molecules containing six isoprene units.	Senescence-Associated Secretory Phenotype (SASP) (2.04); Opioid Signalling (2.00); ADP signalling through P2Y purinoceptor 12 (1.99); G-protein beta:gamma signalling (1.98); Ca-dependent events (1.98); Glucagon signaling in metabolic regulation (1.97); MAPK targets/ Nuclear events mediated by MAP kinases (1.97); MAP kinase activation in TLR cascade (1.97); CaM pathway (1.97); G beta:gamma signall…	VEGF signaling pathway (2.03); Progesterone-mediated oocyte maturation (2.03); Prostate cancer (2.02); Prolactin signaling pathway (2.02); Neurotrophin signaling pathway (2.02); Cholinergic synapse (2.01); AGE-RAGE signaling pathway in diabetic complications (2.00); Glioma (2.00); Hepatitis B (2.00); T cell receptor signaling pathway (2.00)	AKT1; CREB1; CASP3; NOS3; NFE2L2; HBEGF; MAPK14; MAPK11; RB1; CREM	GZYPWOGIYAIIPV-UHFFFAOYSA-N	GRB 1,Gynosaponin C,Gypenoside III,Sanchinoside e1,Sanchinoside RB1,Ginsenoside Rb1,GRb 1,Sanchinoside E1,Sanchinoside Rb1	432524
147	FDB011897	Quercetagetin	0.81	448				Flavones	Flavonoids	Phenylpropanoids and polyketides	2-(3,4-dihydroxyphenyl)-3,5,6,7-tetrahydroxy-4h-chromen-4-one, also known as 6-hydroxyquercetin or 3,3',4',5,6,7-hexahydroxyflavone, is a member of the class of compounds known as flavonols. Flavonols are compounds that contain a flavone (2-phenyl-1-benzopyran-4-one) backbone carrying a hydroxyl group at the 3-position. Thus, 2-(3,4-dihydroxyphenyl)-3,5,6,7-tetrahydroxy-4h-chromen-4-one is consid…	Regulation of mitotic cell cycle (1.96); Activation of GABAB receptors (1.95); GABA B receptor activation (1.94); Peptide ligand-binding receptors (1.94); APC/C-mediated degradation of cell cycle proteins (1.94); APC:Cdc20 mediated degradation of cell cycle proteins prior to satisfation of the cell cycle checkpoint (1.94); Regulation of APC/C activators between G1/S and early anaphase (1.94); APC…	Prolactin signaling pathway (1.90); Proteasome (1.90); Progesterone-mediated oocyte maturation (1.89); Retrograde endocannabinoid signaling (1.89); Chagas disease (American trypanosomiasis) (1.88); NOD-like receptor signaling pathway (1.87); Sphingolipid signaling pathway (1.87); Pancreatic cancer (1.86); Oocyte meiosis (1.86); Pertussis (1.86)	MAPK8; AKR1B1|AR; AIM1|AURKB; PIM1; CCL17; CCL22; TP53; CXCR4; CXCL8|IL8; IL4	ZVOLCUVKHLEPEV-UHFFFAOYSA-N	2-(3,4-Dihydroxyphenyl)-3,5,6,7-tetrahydroxy-4-benzopyrone,3,3',4',5,6,7-Hexahydroxyflavone,6-Hydroxyquercetin,2-(3,4-Dihydroxyphenyl)-3,5,6,7-tetrahydroxy-4H-1-benzopyran-4-one, 9CI,3',4',5,6,7-Pentahydroxyflavonol,Quercetagetin	5281680
148	FDB001503	Liriodenine	0.81	637					Aporphines	Alkaloids and derivatives	Liriodenine, also known as oxoushinsunine or micheline b, is a member of the class of compounds known as aporphines. Aporphines are quinoline alkaloids containing the dibenzo[de,g]quinoline ring system or a dehydrogenated derivative thereof. Liriodenine is practically insoluble (in water) and a strong basic compound (based on its pKa). Liriodenine can be found in cherimoya and custard apple, whic…	G alpha (q) signalling events (2.10); G alpha (i) signalling events (2.05); Peptide ligand-binding receptors (2.03); Class A/1 (Rhodopsin-like receptors) (2.01); GPCR ligand binding (1.99); ADP signalling through P2Y purinoceptor 1 (1.97); Thrombin signalling through proteinase activated receptors (PARs) (1.96); Regulation of insulin secretion (1.96); Thromboxane signalling through TP receptor (1…	Taste transduction (1.99); Cholinergic synapse (1.98); Neuroactive ligand-receptor interaction (1.97); Gastric acid secretion (1.95); Salivary secretion (1.94); Prostate cancer (1.93); Sphingolipid signaling pathway (1.93); Chronic myeloid leukemia (1.93); Non-small cell lung cancer (1.92); Pancreatic cancer (1.92)	TP53; CHRM3; GNB1; GNGT1; GNG13; GNG7; PIK3CA; APP; ADRBK1; GNB3	MUMCCPUVOAUBAN-UHFFFAOYSA-N	Micheline b,Oxoushinsunine,Spermatheridine,8H-Benzo(g)-1,3-benzodioxolo(6,5,4-de)quinolin-8-one,8H-Benzo(g)-1,3-benzodioxolo(6,5,4-de)quinolin-8-one (9CI),8H-Benzo[g]-1,3-benzodioxolo[6,5,4-de]quinolin-8-one,Oxoushinsunin,Spermatheridin,Ushinsunine, oxo-	10144
149	FDB003763	Arsenic	0.8	362	Arsine is a highly toxic gas formed when arsenic-containing materials react with hydrogen in water or acids. It is nonirritating and colorless, with a slight garlic odor. (L11)	Arsine enters the bloodstream and crosses the alveolo-capillary membrane into red blood cells. Here it preferentially binds to hemoglobin and is oxidized to an arsenic dihydride intermediate and elemental arsenic, both of which are hemolytic agents. Arsine also depletes the reduced glutathione content of the red blood cells, resulting in the oxidation of sulfhydryl groups in hemoglobin and red ce…	1, carcinogenic to humans. (L135)		Homogeneous metalloid compounds	Homogeneous metal compounds	Arsenic(As) is a ubiquitous metalloid found in several forms in food and the environment, such as the soil, air and water. Physiologically, it exists as an ion in the body. The predominant form is inorganic arsenic in drinking water, which is both highly toxic and carcinogenic and rapidly bioavailable. Arsenic is currently one of the most important environmental global contaminants and toxicants,…	Senescence-Associated Secretory Phenotype (SASP) (1.97); APC:Cdc20 mediated degradation of cell cycle proteins prior to satisfation of the cell cycle checkpoint (1.97); APC/C-mediated degradation of cell cycle proteins (1.97); Activation of APC/C and APC/C:Cdc20 mediated degradation of mitotic proteins (1.97); Autodegradation of Cdh1 by Cdh1:APC/C (1.96); Regulation of APC/C activators between G1…	Proteasome (1.90); Thyroid hormone signaling pathway (1.89); Glioma (1.89); Oocyte meiosis (1.86); Progesterone-mediated oocyte maturation (1.86); Alcoholism (1.86); Pantothenate and CoA biosynthesis (1.85); Estrogen signaling pathway (1.84); Prostate cancer (1.84); Cholinergic synapse (1.83)	PLXND1; RBBP7; AURKA; PANK1; THRB; PDE4B; SETD3; KCTD9; HIST2H3A|HIST2H3C|HIST2H3D; PPCS	RBFQJDQYXXHULB-UHFFFAOYSA-N	As(3+),Arsen,Arsenic black,Arsenic elemental,As,Grey arsenic,Metallic arsenic,Agent sa,ARS,Arsenic [UN1558] [Poison],Arsenic and arsenic compounds,Arsenic and certain arsenic compounds,Arsenic and compounds,Arsenic compounds,Arsenic hydride,Arsenic hydride (AsH3),Arsenic trihydride,Arsenic-75,ARSENIC, 99.999%,Arsenic, elemental,Arsenic, inorganic,Arsenic, Isotope Of Mass 72,Arsenic, organic compo…	23969
150	FDB014522	Prolycopene	0.8	486				Tetraterpenoids	Prenol lipids	Lipids and lipid-like molecules	Constituent of tomatoes (Lycopersicon esculentum)and is) also in other fruits. Prolycopene is found in many foods, some of which are date, oriental wheat, grapefruit/pummelo hybrid, and banana. belongs to the class of organic compounds known as carotenes. These are a type of unsaturated hydrocarbons containing eight consecutive isoprene units. They are characterized by the presence of two end-gro…	Signaling by EGFR in Cancer (1.86); Signaling by Ligand-Responsive EGFR Variants in Cancer (1.84); Constitutive Signaling by Ligand-Responsive EGFR Cancer Variants (1.84); Spry regulation of FGF signaling (1.80); Prostacyclin signalling through prostacyclin receptor (1.80); Constitutive Signaling by EGFRvIII (1.79); ADP signalling through P2Y purinoceptor 12 (1.78); Signaling by EGFRvIII in Cance…	Bladder cancer (1.84); Glioma (1.84); Prostate cancer (1.84); Prolactin signaling pathway (1.81); Longevity regulating pathway - multiple species (1.81); Chronic myeloid leukemia (1.80); Melanoma (1.80); Pancreatic cancer (1.80); Non-small cell lung cancer (1.79); Colorectal cancer (1.78)	AKT1; RHOA; MAPK8; IGF1; CASP3; PTEN; PPARG|GLM1; MMP9; RB1; NOX4	OAIJSZIZWZSQBC-BYUNHUQQSA-N	(7Z,9Z,7'z,9'z)-XI,xi-carotene,7,9,7',9'-Tetracis-lycopene,Prolycopene,Tetra-cis-lycopene,7,9,7',9'-Tetra-cis-lycopene,Lycopene, (13-cis)-isomer,Lycopene,Lycopene, (cis)-isomer,LYC-O-mato,all-trans-Lycopene,Lycopene, (7-cis,7'-cis,9-cis,9'-cis)-isomer,(7Z,9Z,7'Z,9'z)-XI,XI-carotene,7,7',9,9'-Tetra-cis-lycopene	10918539
151	FDB013862	Emodin	0.79	502	Emodin is found in dock. Emodin is present in Cascara sagrada.Emodin is a purgative resin from rhubarb, Polygonum cuspidatum, the buckthorn and Japanese Knotweed (Fallopia japonica). The term may also refer to any one of a series of principles isomeric with the emodin of rhubarb. (Wikipedia) Emodin has been shown to exhibit anti-inflammatory, signalling, antibiotic, muscle building and anti-angio…	Emodin is moderately cytotoxic and can inhibit the growth of many cell types by interfering with the cell cycle, possibly by stimulating the expression of p53 and p21. Alternatively, it may do this by creating DNA strand breaks and/or non-covalently binding to DNA and inhibiting the catalytic activity of topoisomerase II. It may also induce apoptosis by inhibiting the electron transport chain, pr…		Anthraquinones	Anthracenes	Benzenoids	Present in Cascara sagrada Emodin is a purgative resin from rhubarb, Polygonum cuspidatum, the buckthorn and Japanese Knotweed (Fallopia japonica). The term may also refer to any one of a series of principles isomeric with the emodin of rhubarb. Emodin is found in dock, garden rhubarb, and sorrel. belongs to the class of organic compounds known as hydroxyanthraquinones. Hydroxyanthraquinones are …	G-protein beta:gamma signalling (1.90); Glucuronidation (1.89); Senescence-Associated Secretory Phenotype (SASP) (1.89); G beta:gamma signalling through PI3Kgamma (1.88); Constitutive Signaling by Ligand-Responsive EGFR Cancer Variants (1.87); Signaling by EGFR in Cancer (1.87); ADP signalling through P2Y purinoceptor 12 (1.86); Signaling by Ligand-Responsive EGFR Variants in Cancer (1.86); Presy…	Steroid hormone biosynthesis (1.95); Retinol metabolism (1.94); Ascorbate and aldarate metabolism (1.92); Pentose and glucuronate interconversions (1.89); Prolactin signaling pathway (1.89); Estrogen signaling pathway (1.88); Pancreatic cancer (1.88); Porphyrin and chlorophyll metabolism (1.87); Metabolism of xenobiotics by cytochrome P450 (1.87); Drug metabolism - other enzymes (1.87)	TP53; SRC; TOP2A; TNF; VEGFA; ESR1; STAT3; CASP3; CYCS; JAK2	RHMXXJGYXNZAPX-UHFFFAOYSA-N	1,3,8-Trihydroxy-6-methyl-9,10-anthracenedione,1,3,8-Trihydroxy-6-methyl-9,10-anthraquinone,3-METHYL-1,6,8-trihydroxyanthraquinone,Schuttgelb,1,3, 8-Trihydroxy-6-methyl-9,10-anthraquinone,1,3,8-Trihydroxy-6-methyl-9,10-anthracenedione, 9ci,1,3,8-Trihydroxy-6-methylanthra-9,10-quinone,4,5,7-Trihydroxy-2-methylanthraquinone,6-Methyl-1,3,8-trihydroxy-9,10-anthracenedione,6-Methyl-1,3,8-trihydroxyant…	3220
152	FDB013531	alpha-Santalene	0.79	96				Sesquiterpenoids	Prenol lipids	Lipids and lipid-like molecules	Constituent of sandalwood oil. Flavouring ingredient. alpha-Santalene is found in many foods, some of which are allspice, pepper (spice), giant butterbur, and sweet basil. belongs to the class of organic compounds known as sesquiterpenoids. These are terpenes with three consecutive isoprene units.	mRNA Splicing - Major Pathway (2.04); mRNA Splicing (2.03); G0 and Early G1 (1.97); mRNA Splicing - Minor Pathway (1.95); Post-Elongation Processing of Intronless pre-mRNA (1.88); ERCC6 (CSB) and EHMT2 (G9a) positively regulate rRNA expression (1.87); Peptide chain elongation (1.86); Gap-filling DNA repair synthesis and ligation in TC-NER (1.86); Antigen processing: Ubiquitination & Proteasome de…	Spliceosome (1.97); Cell cycle (1.92); Ubiquitin mediated proteolysis (1.81); Glioma (1.81); Chronic myeloid leukemia (1.80); Pancreatic cancer (1.80); Viral carcinogenesis (1.80); Alcoholism (1.79); Non-small cell lung cancer (1.78); Colorectal cancer (1.78)	PRC1; LIN54; MTL5; PPWD1; RB1; RBBP4; RBBP7; RBL1|PRB1; MSH2; RBL2	KWFJIXPIFLVMPM-UHFFFAOYSA-N	(-)-alpha -Santalene,a-Santalene,alpha -Santalene,Hexaphenyl-cyclotrisiloxane,Santalen,Santalene,beta-Santalene,alpha-Santalene,(-)-Î±-santalene,Î±-santalene,Cyclotrisiloxane, hexaphenyl-	94164
153	FDB022151	Cytosine	0.79	436				Pyrimidines and pyrimidine derivatives	Diazines	Organoheterocyclic compounds	A pyrimidine base that is a fundamental unit of nucleic acids. The deamination of cytosine alone is apparent and the nucleotide of cytosine is the prime mutagenic nucleotide in leukaemia and cancer. [HMDB]. Cytosine is found in many foods, some of which are beech nut, turmeric, grass pea, and cucurbita (gourd). belongs to the class of organic compounds known as pyrimidones. Pyrimidones are compou…	DNA methylation (2.03); PRC2 methylates histones and DNA (2.00); RNA Polymerase I Promoter Opening (1.99); Senescence-Associated Secretory Phenotype (SASP) (1.99); mRNA Splicing - Major Pathway (1.98); SIRT1 negatively regulates rRNA Expression (1.96); Nonsense Mediated Decay (NMD) independent of the Exon Junction Complex (EJC) (1.95); mRNA Splicing (1.95); Antigen processing: Ubiquitination & Pr…	Spliceosome (1.90); Ubiquitin mediated proteolysis (1.89); Glioma (1.88); Cell cycle (1.87); Alcoholism (1.87); Progesterone-mediated oocyte maturation (1.87); Bladder cancer (1.87); Viral carcinogenesis (1.87); Prostate cancer (1.87); Chronic myeloid leukemia (1.86)	ALKBH1; ALKBH8; ALKBH7; ALKBH4; ALKBH3; ALKBH5; DNMT3B; DNMT1; DNMT3A; ADAT3	OPTASPLRGRRNAP-UHFFFAOYSA-N	4-Amino-2(1H)-pyrimidinone,4-Amino-2-hydroxypyrimidine,C,Cyt,Cytosin,Zytosin,4-Amino-2-oxo-1,2-dihydropyrimidine,4-Aminouracil,Cytosinimine,Cytosine	597
154	FDB002796	cis-Anethole	0.79	554				Phenylpropenes	Benzene and substituted derivatives	Benzenoids	Low level only permitted in flavours. cis-Anethole is found in many foods, some of which are star anise, anise, sweet basil, and fennel.This compound belongs to the class of organic compounds known as phenylpropenes. These are compounds containing a phenylpropene moiety, which consists of a propene substituent bound to a phenyl group.	Signaling by EGFR in Cancer (1.79); Toll Like Receptor 10 (TLR10) Cascade (1.79); Signaling by Ligand-Responsive EGFR Variants in Cancer (1.79); Spry regulation of FGF signaling (1.78); Constitutive Signaling by Ligand-Responsive EGFR Cancer Variants (1.78); Toll Like Receptor 7/8 (TLR7/8) Cascade (1.78); TRAF6 mediated induction of NFkB and MAP kinases upon TLR7/8 or 9 activation (1.78); Oncogen…	Bladder cancer (1.87); Chronic myeloid leukemia (1.86); Prostate cancer (1.85); Pancreatic cancer (1.85); Endometrial cancer (1.83); Prolactin signaling pathway (1.83); Glioma (1.83); Acute myeloid leukemia (1.82); Central carbon metabolism in cancer (1.82); Non-small cell lung cancer (1.82)	AKT1; MAPK1; MAPK3; CDH1; MMP9; MMP2; NFKBIA; IKBKB; PCCA; TP53	RUVINXPYWBROJD-ARJAWSKDSA-N	1-Methoxy-4-[(1Z)-prop-1-en-1-yl]benzene,(e)-1-(4-Methoxyphenyl)propene,(e)-1-Methoxy-4-(1-propenyl)benzene,(e)-1-P-Methoxyphenylpropene,(e)-Anethol,(e)-Anethole,(e)-P-Propenylanisole,1-(4-Methoxyphenyl)-1(3)-propene,1-(Methyloxy)-4-[(1E)-prop-1-en-1-yl]benzene,1-(P-Methoxyphenyl)-propene,1-Methoxy-4-((1E)-1-propenyl)benzene,1-Methoxy-4-(1-propenyl)-(e)-benzene,1-Methoxy-4-(1-propenyl)benzene, 9c…	1549040
155	FDB030823	dihydromyricetin	0.79	462				Flavonoids	Phenylpropanoids and polyketides	Organic compounds	Dihydromyricetin, also known as ampelopsin or (2r,3r)-3,5,7,3',4',5'-hexahydroxyflavanone, is a member of the class of compounds known as epigallocatechins. Epigallocatechins are compounds containing epigallocatechin or a derivative. Epigallocatechin is a flavan-3-ol containing a benzopyran-3,5,7-triol linked to a 3,4,5-hydroxyphenyl moiety. Dihydromyricetin is slightly soluble (in water) and a v…	G alpha (i) signalling events (2.05); GABA B receptor activation (1.94); Activation of GABAB receptors (1.93); Chemokine receptors bind chemokines (1.91); ADP signalling through P2Y purinoceptor 12 (1.91); Thrombin signalling through proteinase activated receptors (PARs) (1.91); Glucagon signaling in metabolic regulation (1.91); G alpha (z) signalling events (1.90); GABA receptor activation (1.90…	Sphingolipid signaling pathway (1.95); Prostate cancer (1.93); Glioma (1.93); Chemokine signaling pathway (1.92); HIF-1 signaling pathway (1.92); Longevity regulating pathway - multiple species (1.92); Phospholipase D signaling pathway (1.92); Sphingolipid metabolism (1.92); VEGF signaling pathway (1.92); Endometrial cancer (1.91)	MTOR; CDH1; CXCR4; SPHK1; HMOX1; AKT1; TP53; MAPK1; PIK3CA; PRDM10	KJXSIXMJHKAJOD-LSDHHAIUSA-N	(+)-Ampelopsin,(2R,3R)-2,3-dihydro-3,5,7-Trihydroxy-2-(3,4,5-trihydroxyphenyl)-4H-1-benzopyran-4-one,(2R,3R)-3,3',4',5,5',7-Hexahydroxy-2,3-dihydroflavanonol,(2R,3R)-3,5,7,3',4',5'-Hexahydroxyflavanone,Ampelopsin,Ampeloptin	161557
156	FDB001536	7,4'-Dihydroxyflavone	0.79	697				Flavones	Flavonoids	Phenylpropanoids and polyketides	7,4'-dihydroxyflavone, also known as 7-hydroxy-2-(4-hydroxyphenyl)-4h-chromen-4-one, is a member of the class of compounds known as flavones. Flavones are flavonoids with a structure based on the backbone of 2-phenylchromen-4-one (2-phenyl-1-benzopyran-4-one). Thus, 7,4'-dihydroxyflavone is considered to be a flavonoid lipid molecule. 7,4'-dihydroxyflavone is practically insoluble (in water) and …	Biological oxidations (2.04); Phase 1 - Functionalization of compounds (2.02); Cytochrome P450 - arranged by substrate type (2.02); Metabolism of steroid hormones (1.99); Steroid hormones (1.99); Thrombin signalling through proteinase activated receptors (PARs) (1.88); Opioid Signalling (1.87); Vasopressin regulates renal water homeostasis via Aquaporins (1.87); Signal amplification (1.87); Signa…	Steroid hormone biosynthesis (2.08); Metabolism of xenobiotics by cytochrome P450 (2.07); Chemical carcinogenesis (2.07); Drug metabolism - cytochrome P450 (2.05); Retinol metabolism (2.01); Ovarian steroidogenesis (2.00); Ascorbate and aldarate metabolism (1.98); Drug metabolism - other enzymes (1.97); Prolactin signaling pathway (1.93); Porphyrin and chlorophyll metabolism (1.92)	CYP19A1; CYP1A1; CYP3A4; HSD3B1; HSD17B6; HSD3B2; CYP3A5; UGT1A1; UGT1A6; UGT1A9	LCAWNFIFMLXZPQ-UHFFFAOYSA-N	4',7-Dihydroxyflavone,4H-1-Benzopyran-4-one, 7-hydroxy-2-(4-hydroxyphenyl)-,Flavone, 4',7-dihydroxy-	5282073
157	FDB020267	(±)-Dihydromyricetin	0.79	450				Flavans	Flavonoids	Phenylpropanoids and polyketides	Constituent of Camellia sinensis (Chinese green tea). (Â±)-Dihydromyricetin is found in tea. belongs to the class of organic compounds known as epigallocatechins. Epigallocatechins are compounds containing epigallocatechin or a derivative. Epigallocatechin is a flavan-3-ol containing a benzopyran-3,5,7-triol linked to a 3,4,5-hydroxyphenyl moiety.	G alpha (i) signalling events (2.06); Activation of GABAB receptors (1.95); G alpha (z) signalling events (1.94); GABA B receptor activation (1.93); ADP signalling through P2Y purinoceptor 12 (1.93); Glucagon signaling in metabolic regulation (1.92); Presynaptic function of Kainate receptors (1.92); GABA receptor activation (1.91); Chemokine receptors bind chemokines (1.91); G beta:gamma signalli…	Sphingolipid signaling pathway (1.95); Prostate cancer (1.93); HIF-1 signaling pathway (1.93); Phospholipase D signaling pathway (1.92); Longevity regulating pathway - multiple species (1.92); Sphingolipid metabolism (1.92); Glioma (1.92); Longevity regulating pathway - mammal (1.91); Melanoma (1.90); Bladder cancer (1.90)	MTOR; CDH1; CXCR4; SPHK1; HMOX1; AKT1; TP53; MAPK1; PIK3CA; PRDM10	KJXSIXMJHKAJOD-UHFFFAOYSA-N	Ampelopsin,Rel-(2R,3R)-3,5,7,3',4',5'-hexahydroxyflavanone,(2R,3R)-3,5,7,3',4',5'-Hexahydroxyflavanone,(+/-)-Ampelopsin,(+/-)-Dihydromyricetin,(Â±)-trans-3,3',4',5,5',7-Hexahydroxyflavanone	5153580
158	FDB005844	Plumbagin	0.79	457				Naphthoquinones	Naphthalenes	Benzenoids	Plumbagin, also known as 5-hydroxy-2-methyl-1,4-naphthoquinone or 2-methyljuglone, is a member of the class of compounds known as naphthoquinones. Naphthoquinones are compounds containing a naphthohydroquinone moiety, which consists of a benzene ring linearly fused to a bezene-1,4-dione (quinone). Plumbagin is slightly soluble (in water) and a very weakly acidic compound (based on its pKa). Plumb…	Senescence-Associated Secretory Phenotype (SASP) (2.01); Glucuronidation (2.00); Antigen processing: Ubiquitination & Proteasome degradation (1.98); G alpha (i) signalling events (1.96); Opioid Signalling (1.93); APC/C:Cdc20 mediated degradation of Cyclin B (1.93); Prostacyclin signalling through prostacyclin receptor (1.92); ADP signalling through P2Y purinoceptor 12 (1.92); Signaling by Ligand-…	Drug metabolism - cytochrome P450 (2.03); Retinol metabolism (2.03); Steroid hormone biosynthesis (2.03); Metabolism of xenobiotics by cytochrome P450 (2.03); Chemical carcinogenesis (2.02); Drug metabolism - other enzymes (2.00); Ascorbate and aldarate metabolism (1.99); Pentose and glucuronate interconversions (1.99); Porphyrin and chlorophyll metabolism (1.98); Prolactin signaling pathway (1.9…	AKT1; TOP2A; MAPK1; SRC; TOP2B; MAPK3; UGT1A1; MAPK8; UGT1A9; UGT1A8	VCMMXZQDRFWYSE-UHFFFAOYSA-N	2-Methyl-5-hydroxy-1,4-naphthoquinone,2-Methyljuglone,5-Hydroxy-2-methyl-1,4-naphthalenedione,5-Hydroxy-2-methyl-1,4-naphthoquinone,Plumbaein,Plumbagine,Plumbagone,1, 4-Naphthoquinone, 5-hydroxy-2-methyl-,1,4-Naphthalenedione, 5-hydroxy-2-methyl-,1,4-Naphthalenedione, 5-hydroxy-2-methyl- (9CI),1,4-Naphthoquinone, 5-hydroxy-2-methyl-,5- HYDROXY,2-METHYL-1,4-NAPHTOQUINONE,5-Hydroxy-2-methyl-1, 4-na…	10205
159	FDB031212	trans-resveratrol	0.78	471					Stilbenes	Phenylpropanoids and polyketides	Resveratrol, also known as 3,4',5-trihydroxystilbene or trans-resveratrol, is a member of the class of compounds known as stilbenes. Stilbenes are organic compounds containing a 1,2-diphenylethylene moiety. Stilbenes (C6-C2-C6 ) are derived from the common phenylpropene (C6-C3) skeleton building block. The introduction of one or more hydroxyl groups to a phenyl ring lead to stilbenoids. Thus, res…	Senescence-Associated Secretory Phenotype (SASP) (1.96); Vasopressin regulates renal water homeostasis via Aquaporins (1.93); Opioid Signalling (1.91); Aquaporin-mediated transport (1.91); Glucagon signaling in metabolic regulation (1.90); Presynaptic function of Kainate receptors (1.90); G-protein beta:gamma signalling (1.89); ADP signalling through P2Y purinoceptor 12 (1.89); Constitutive Signa…	Progesterone-mediated oocyte maturation (1.94); Estrogen signaling pathway (1.93); Chemokine signaling pathway (1.91); Chagas disease (American trypanosomiasis) (1.91); Glioma (1.91); Prolactin signaling pathway (1.90); Prostate cancer (1.90); Pancreatic cancer (1.90); HIF-1 signaling pathway (1.90); VEGF signaling pathway (1.89)	TP53; AKT1; IDDM2|INS; MAPK1; PRDM10; HGF|IL6; MAPK3; JUN; SRC; ALB	LUKBXSAWLPMMSZ-OWOJBTEDSA-N	(e)-5-(2-(4-Hydroxyphenyl)ethenyl)-1,3-benzenediol,(e)-Resveratrol,3,4',5-Stilbenetriol,3,4',5-Trihydroxy-trans-stilbene,3,4',5-Trihydroxystilbene,3,5,4'-Trihydroxystilbene,5-[(e)-2-(4-Hydroxyphenyl)vinyl]benzene-1,3-diol,trans-Resveratrol,trans-3,4',5 - Trihydroxystilbene,Resveratrol-3-sulfate,SRT 501,SRT-501,cis-Resveratrol,trans-Resveratrol-3-O-sulfate	445154
160	FDB015388	Di-2-propenyl sulfide	0.78	532					Allyl sulfur compounds	Organosulfur compounds	Present in Allium subspecies, Japanese horseradish (Wasabia japonica) and black mustard (Brassica nigra) powder and cooked beef. Formed by hydrolysis dec. of cabbage. Flavouring ingredient. Neutriceutical with anti-cancer props. Di-2-propenyl sulfide is found in many foods, some of which are garden cress, wild leek, brassicas, and garlic. belongs to the class of organic compounds known as allyl s…	APC/C:Cdc20 mediated degradation of mitotic proteins (1.96); AUF1 (hnRNP D0) binds and destabilizes mRNA (1.96); APC:Cdc20 mediated degradation of cell cycle proteins prior to satisfation of the cell cycle checkpoint (1.96); Ubiquitin Mediated Degradation of Phosphorylated Cdc25A (1.96); CDK-mediated phosphorylation and removal of Cdc6 (1.96); APC/C:Cdc20 mediated degradation of Securin (1.96); R…	Retinol metabolism (2.01); Arachidonic acid metabolism (2.01); Linoleic acid metabolism (1.98); Steroid hormone biosynthesis (1.93); Ascorbate and aldarate metabolism (1.93); Pancreatic cancer (1.92); Toxoplasmosis (1.92); VEGF signaling pathway (1.92); Progesterone-mediated oocyte maturation (1.92); Colorectal cancer (1.92)	CASP3; CYP2E1; CYP2C9; CYP1A1; MAPK8; CPA6|CYP2A6|CYP2A; PTGS2; CASP9; TXNRD1; DIABLO	UBJVUCKUDDKUJF-UHFFFAOYSA-N	Allyl sulfide,Allyl sulphide,Diallyl sulphide,Di-2-propenyl sulphide,3,3'-Thiobis-1-propene, 9ci,3-(Allylsulfanyl)-1-propene,4-Thia-1,6-heptadiene,Allyl monosulfide,Dially monosulfide,Diallyl monosulfide,Diallyl thioether,Diallylsulfide,FEMA 2042,Thioallyl ether,Garlic oil,Diallyl sulfide,3,3'-Thiobis-1-propene, 9CI	11617
161	FDB030662	all-trans-3,4-didehydrolycopene	0.78	438				Tetraterpenoids	Prenol lipids	Lipids and lipid-like molecules	All-trans-3,4-didehydrolycopene is a member of the class of compounds known as carotenes. Carotenes are a type of unsaturated hydrocarbons containing eight consecutive isoprene units. They are characterized by the presence of two end-groups (mostly cyclohexene rings, but also cyclopentene rings or acyclic groups) linked by a long branched alkyl chain. Carotenes belonging form a subgroup of the ca…	EPH-ephrin mediated repulsion of cells (2.02); EPHA-mediated growth cone collapse (2.01); EPH-Ephrin signaling (1.99); EPHB-mediated forward signaling (1.94); Signaling by EGFR in Cancer (1.94); Signaling by Ligand-Responsive EGFR Variants in Cancer (1.94); Spry regulation of FGF signaling (1.93); ADP signalling through P2Y purinoceptor 12 (1.92); Presynaptic function of Kainate receptors (1.92);…	Rap1 signaling pathway (1.90); HIF-1 signaling pathway (1.90); Ras signaling pathway (1.89); Progesterone-mediated oocyte maturation (1.89); Estrogen signaling pathway (1.88); Pyruvate metabolism (1.88); VEGF signaling pathway (1.88); Central carbon metabolism in cancer (1.87); Fc epsilon RI signaling pathway (1.87); Bladder cancer (1.86)	EFNA5; TXN; ALDH3A1; ALDH3A2; ALDH3B2; ATP5B; TXNDC2; TXNDC8; TSPO; ASPG	OCMSUPSDVXKDFY-FQMRBFJQSA-N	(4E,6E,8E,10E,12E,14E,16E,18E,20E,22E,24E,26E)-2,6,10,14,19,23,27,31-Octamethyldotriaconta-2,4,6,8,10,12,14,16,18,20,22,24,26,30-tetradecaene,(all-e)-3,4-Didehydrolycopene,3,4-Dehydrolycopene,3,4-Didehydrolycopene	16061227
162	FDB012843	Benzene	0.78	419	Benzene is a toxic, volatile, flammable liquid hydrocarbon biproduct of coal distillation. Chronic benzene exposure produces hematotoxicity, bone marrow dysplasia (Displasia is a pre-neoplastic or pre-cancerous change). (A7669). It is used as an industrial solvent in paints, varnishes, lacquer thinners, gasoline, etc. Benzene causes central nervous system damage acutely and is carcinogenic. It wa…	The toxic agents of benzene are its metabolites. Benzene is able increase its toxicity by inducing cytochrome P450 2E1, its main metabolic enzyme. Benzene's primary toxic effects are decreases in haematological cell counts and bone marrow cellularity. The decrease in blood cell count may be due to the binding of metabolites such as benzene oxide to the blood proteins albumin and haemoglobin. In t…	1, carcinogenic to humans. (L135)		Benzene and substituted derivatives	Benzenoids	It is used in processing of modified hop extract Benzene occurs sufficiently often as a component of organic molecules that there is a Unicode symbol in the Miscellaneous Technical block with the code U+232C (?) to represent it with three double bonds, and U+23E3 (?) for a delocalized version.; Benzene, or benzol, is an organic chemical compound the molecular formula C6H6. It is sometimes abbrevi…	Senescence-Associated Secretory Phenotype (SASP) (1.96); Gap-filling DNA repair synthesis and ligation in TC-NER (1.95); Activation of APC/C and APC/C:Cdc20 mediated degradation of mitotic proteins (1.95); Dual incision in TC-NER (1.94); Regulation of APC/C activators between G1/S and early anaphase (1.94); APC:Cdc20 mediated degradation of cell cycle proteins prior to satisfation of the cell cyc…	Chemical carcinogenesis (2.07); Metabolism of xenobiotics by cytochrome P450 (2.07); Drug metabolism - cytochrome P450 (2.04); Retinol metabolism (1.95); Prostate cancer (1.92); Steroid hormone biosynthesis (1.92); Ascorbate and aldarate metabolism (1.91); NOD-like receptor signaling pathway (1.91); Pancreatic cancer (1.91); Progesterone-mediated oocyte maturation (1.90)	TP53; JUN; TNF; CYP1A1; CYP2E1; GSTT1; GSTM1; NFKB1; GSTP1; CDK2	UHOVQNZJYSORNB-UHFFFAOYSA-N	[6]Annulene,Benzen,Benzine,Benzol,Benzole,Bicarburet OF hydrogen,Coal naphtha,Cyclohexatriene,Mineral naphtha,Phene,Phenyl hydride,Pyrobenzol,Pyrobenzole,(6)Annulene,Annulene,Aromatic alkane,Benzeen,Benzin,Benzinum,Benzol 90,Benzolene,Benzolo,Benzolum,BNZ,Carbon oil,Fenzen,Motor benzol,Polystream,RNG,{[6]annulene}	241
163	FDB001095	3'-Prenylnaringenin	0.78	134				Flavans	Flavonoids	Phenylpropanoids and polyketides	Constituent of Glycyrrhiza glabra (licorice). 3'-Prenylnaringenin is found in tea and herbs and spices. belongs to the class of organic compounds known as 3'-prenylated flavanones. These are flavanones that features a C5-isoprenoid substituent at the 3'-position.	Aquaporin-mediated transport (1.92); Presynaptic function of Kainate receptors (1.92); Prolactin receptor signaling (1.92); Opioid Signalling (1.92); Signaling by Ligand-Responsive EGFR Variants in Cancer (1.91); CaM pathway (1.91); Activation of Kainate Receptors upon glutamate binding (1.90); Signaling by EGFR in Cancer (1.90); Constitutive Signaling by Ligand-Responsive EGFR Cancer Variants (1…	Steroid hormone biosynthesis (2.12); Prolactin signaling pathway (1.99); Retinol metabolism (1.98); Ascorbate and aldarate metabolism (1.97); Prostate cancer (1.95); Estrogen signaling pathway (1.94); Glioma (1.93); Chemical carcinogenesis (1.92); Progesterone-mediated oocyte maturation (1.92); AGE-RAGE signaling pathway in diabetic complications (1.90)	CYP19A1; PRDM10; ALB; IDDM2|INS; GAPDH; TP53; MBOAT4; AKT1; POTEF; SRC	CGKWSLSAYABZTL-UHFFFAOYSA-N	(2S)-Abyssinone II,(2S)-3'-(3,3-Dimethylallyl)-4',5,7-trihydroxyflavonone,3'-Prenylnaringenin,Yinyanghuo D,Licoflavanone,(S)-4',5,7-Trihydroxy-3'-prenylflavanone	14218027
164	FDB012096	Glyceollin I	0.78	130				Furanoisoflavonoids	Isoflavonoids	Phenylpropanoids and polyketides	Phytoalexin from soybean seedlings. Glyceollin I is found in soy bean and pulses. belongs to the class of organic compounds known as pterocarpans. These are benzo-pyrano-furano-benzene compounds, containing the 6H-[1]benzofuro[3,2-c]chromene skeleton. They are derivatives of isoflavonoids.	Opioid Signalling (1.91); Thrombin signalling through proteinase activated receptors (PARs) (1.91); Constitutive Signaling by Ligand-Responsive EGFR Cancer Variants (1.91); Signaling by Ligand-Responsive EGFR Variants in Cancer (1.91); PKA activation (1.91); Prostacyclin signalling through prostacyclin receptor (1.90); Aquaporin-mediated transport (1.90); G alpha (z) signalling events (1.90); Act…	Steroid hormone biosynthesis (2.13); Retinol metabolism (1.99); Fatty acid degradation (1.99); Ascorbate and aldarate metabolism (1.95); Estrogen signaling pathway (1.95); Glioma (1.95); Prostate cancer (1.93); Progesterone-mediated oocyte maturation (1.93); Pancreatic cancer (1.91); Drug metabolism - other enzymes (1.91)	CYP19A1; PRDM10; ALB; IDDM2|INS; TP53; GAPDH; MBOAT4; AKT1; SRC; POTEF	YIFYYPKWOQSCRI-UHFFFAOYSA-N	rac-Glyceollin I,(-) - Glyceollin I,(-)-Glyceollin I,2,2-Dimethyl-2H,6H-benzofuro[3,2-c]pyrano[2,3-H][1]benzopyran-6a,9(11ah)-diol, 9ci,Glyceollin,Glyceollin I,(-) - glyceollin I,2,2-Dimethyl-2H,6H-benzofuro[3,2-c]pyrano[2,3-h][1]benzopyran-6a,9(11aH)-diol, 9CI	4475100
165	FDB030242	1-aminocyclopropane-1-carboxylate	0.78	420				Amino acids, peptides, and analogues	Carboxylic acids and derivatives	Organic acids and derivatives	1-aminocyclopropanecarboxylic acid, also known as acc or 1-amino-1-carboxycyclopropane, is a member of the class of compounds known as alpha amino acids. Alpha amino acids are amino acids in which the amino group is attached to the carbon atom immediately adjacent to the carboxylate group (alpha carbon). 1-aminocyclopropanecarboxylic acid is soluble (in water) and a moderately acidic compound (ba…	Regulation of TP53 Expression and Degradation (1.97); Ras activation uopn Ca2+ infux through NMDA receptor (1.95); ADP signalling through P2Y purinoceptor 12 (1.95); Regulation of TP53 Degradation (1.95); Activation of NMDA receptor upon glutamate binding and postsynaptic events (1.95); Neurotransmitter Receptor Binding And Downstream Transmission In The Postsynaptic Cell (1.95); Post NMDA recept…	Nicotine addiction (1.95); Alcoholism (1.95); Estrogen signaling pathway (1.95); Amyotrophic lateral sclerosis (ALS) (1.94); Dopaminergic synapse (1.94); Chronic myeloid leukemia (1.92); Prostate cancer (1.91); Prolactin signaling pathway (1.90); Bladder cancer (1.90); Oocyte meiosis (1.90)	GRIN1; MDM2; GRB2; MDM4; ACCS; GRIN3A; GRIN3B; GRIN2B; GRIN2A; GRIN2D	PAJPWUMXBYXFCZ-UHFFFAOYSA-N	1-Aminocyclopropane-1-carboxylic acid,ACC,1-Aminocyclopropane-1-carboxylate,1-Aminocyclopropanecarboxylate,1-Amino-1-carboxycyclopropane,1-Amino-cyclopropanecarboxylic acid,1-Aminocyclopropane-1-1-carboxylic acid,1-Aminocyclopropanecarboxylic acid hydrochloride,ACPC,alpha-Aminocyclopropane carboxylic acid,alpha-Aminocyclopropanecarboxylic acid,Aminocyclopropane carboxylic acid,1-Aminocyclopropane…	535
166	FDB011378	Brassinin	0.77	380				Indoles	Indoles and derivatives	Organoheterocyclic compounds	Isolated from Chinese cabbage (Brassica campestris sspecies pekinensis)(Cruciferae) heads inoculated with Pseudomonas cichorii. Brassinin is found in cauliflower, chinese cabbage, and brassicas. belongs to the class of organic compounds known as 3-alkylindoles. 3-alkylindoles are compounds containing an indole moiety that carries an alkyl chain at the 3-position.	tRNA Aminoacylation (1.93); Signaling by PTK6 (1.89); Transcriptional regulation of pluripotent stem cells (1.88); Mitochondrial tRNA aminoacylation (1.88); Cytosolic tRNA aminoacylation (1.87); Growth hormone receptor signaling (1.86); Senescence-Associated Secretory Phenotype (SASP) (1.86); Association of TriC/CCT with target proteins during biosynthesis (1.86); Signaling by FGFR in disease (1.…	Prolactin signaling pathway (1.92); AGE-RAGE signaling pathway in diabetic complications (1.90); Pancreatic cancer (1.90); HIF-1 signaling pathway (1.87); Inflammatory bowel disease (IBD) (1.86); Acute myeloid leukemia (1.86); Toxoplasmosis (1.84); Hepatitis B (1.83); Hepatitis C (1.83); Signaling pathways regulating pluripotency of stem cells (1.83)	STAT3; SARS; SARS2; PRDM10; TP53; ALB; GAPDH; TOP2A; AKT1; CAD	QYKQWFZDEDFELK-UHFFFAOYSA-N	Brassinine,Methyl (1H-indol-3-ylmethyl)dithiocarbamate,Methyl (1H-indol-3-ylmethyl)dithiocarbamic acid,Brassinin, 1,Carbamodithioic acid, (1H-indol-3-ylmethyl)-, methyl ester,Methyl (1H-indol-3-ylmethyl)carbamodithioate,Methyl (1H-indol-3-ylmethyl)carbamodithioate, 9ci,methyl (1H-indol-3-ylmethyl)carbamodithioate,Methyl (1H-indol-3-ylmethyl)carbamodithioate, 9CI,methyl (1H-indol-3-ylmethyl)dithio…	119341
167	FDB006726	Guafine	0.77	380				Purines and purine derivatives	Imidazopyrimidines	Organoheterocyclic compounds	Guanine, also known as g or 2-amino-6-hydroxypurine, belongs to purines and purine derivatives class of compounds. Those are aromatic heterocyclic compounds containing a purine moiety, which is formed a pyrimidine-ring ring fused to an imidazole ring. Guanine is slightly soluble (in water) and a very weakly acidic compound (based on its pKa). Guanine can be synthesized from 9H-purine. Guanine is …	G-protein activation (1.96); Vasopressin regulates renal water homeostasis via Aquaporins (1.96); Signal amplification (1.96); G alpha (12/13) signalling events (1.95); ADP signalling through P2Y purinoceptor 1 (1.95); Glucagon signaling in metabolic regulation (1.95); Thromboxane signalling through TP receptor (1.94); Activation of Kainate Receptors upon glutamate binding (1.93); Opioid Signalli…	Renal cell carcinoma (1.94); Fc epsilon RI signaling pathway (1.93); Gap junction (1.92); Pancreatic cancer (1.92); Progesterone-mediated oocyte maturation (1.91); VEGF signaling pathway (1.91); T cell receptor signaling pathway (1.91); Chronic myeloid leukemia (1.89); Phospholipase D signaling pathway (1.89); ErbB signaling pathway (1.89)	AKT1; RHOA; CDC42; RAC1; HRAS; PRDM10; KRAS; RHOC; RAC2; RAC3	UYTPUPDQBNUYGX-UHFFFAOYSA-N	2-Amino-6-hydroxypurine,2-Amino-6-oxopurine,G,Gua,2-Amino-1,7-dihydro-6H-purin-6-one,2-Amino-1,9-dihydro-6H-purin-6-one,2-Amino-1,9-dihydro-purin-6-one,2-Amino-3,7-dihydro-6H-purin-6-one,2-Amino-6-hydroxy-1H-purine,2-Amino-6-purinol,2-Amino-hypoxanthine,2-Aminohypoxanthine,6-Hydroxy-2-aminopurine,C.I. natural white 1,CI natural white 1,Dew pearl,Guanin,Guanine enol,GUN,Mearlmaid,Mearlmaid aa,Natu…	764
168	FDB031201	thymidine	0.77	694				Pyrimidine 2'-deoxyribonucleosides	Pyrimidine nucleosides	Nucleosides, nucleotides, and analogues	Deoxythymidine, also known as 2'-deoxy-5-methyluridine or 5-methyl-2'-deoxyuridine, is a member of the class of compounds known as pyrimidine 2'-deoxyribonucleosides. Pyrimidine 2'-deoxyribonucleosides are compounds consisting of a pyrimidine linked to a ribose which lacks a hydroxyl group at position 2. Deoxythymidine is soluble (in water) and a very weakly acidic compound (based on its pKa). De…	Metabolism of nucleotides (2.02); Purine metabolism (1.98); Pyrimidine metabolism (1.97); G alpha (i) signalling events (1.96); ADP signalling through P2Y purinoceptor 12 (1.95); Transport of vitamins, nucleosides, and related molecules (1.95); Opioid Signalling (1.94); Calmodulin induced events (1.94); Vasopressin regulates renal water homeostasis via Aquaporins (1.93); Senescence-Associated Sec…	Pyrimidine metabolism (1.98); Purine metabolism (1.95); Progesterone-mediated oocyte maturation (1.92); Glioma (1.91); Morphine addiction (1.91); Estrogen signaling pathway (1.90); Bladder cancer (1.89); Oocyte meiosis (1.89); HIF-1 signaling pathway (1.88); Pancreatic cancer (1.87)	SLC29A1; DCK; NT5E; TYMS; SLC28A1; SLC29A2; NT5C; NT5C2; SLC28A3; NT5C1A	IQFYYKKMVGJFEH-XLPZGREQSA-N	1-(2-Deoxy-beta-D-erythro-pentofuranosyl)-5-methylpyrimidine-2,4(1H,3H)-dione,2'-Deoxy-5-methyluridine,2'-Deoxythymidine,2'-Thymidine,5-Methyl-2'-deoxyuridine,Deoxythymidine,DTHD,T,Thymine 2'-deoxyriboside,1-(2-Deoxy-b-D-erythro-pentofuranosyl)-5-methylpyrimidine-2,4(1H,3H)-dione,1-(2-Deoxy-β-D-erythro-pentofuranosyl)-5-methylpyrimidine-2,4(1H,3H)-dione,1-(2-Deoxy-b-D-erythro-pentofuranosyl)-5-me…	5789
169	FDB001133	Xylan	0.77	429				Monosaccharides	Carbohydrates and carbohydrate conjugates	Organooxygen compounds	Occurs in all land plants, component of dietary roughage Xylan is a generic term used to describe a wide variety of highly complex polysaccharides that are found in plant cell walls and some algae. Xylans are polysaccharides made from units of xylose (a pentose sugar).; Xylan is one of the foremost anti-nutritional factors in common use feedstuff raw materials.This compound belongs to the class o…	A tetrasaccharide linker sequence is required for GAG synthesis (1.89); Recognition of DNA damage by PCNA-containing replication complex (1.88); Signaling by EGFR in Cancer (1.84); Spry regulation of FGF signaling (1.83); DNA Damage Bypass (1.83); Constitutive Signaling by Ligand-Responsive EGFR Cancer Variants (1.83); Signaling by Ligand-Responsive EGFR Variants in Cancer (1.82); Regulation of T…	Other types of O-glycan biosynthesis (1.78); Bladder cancer (1.75); Prostate cancer (1.71); Prion diseases (1.70); Glioma (1.69); Melanoma (1.69); HIF-1 signaling pathway (1.65); Pancreatic cancer (1.65); Thyroid cancer (1.65); Colorectal cancer (1.63)	DTL; GMPS; SERPINC1; PNP; GZMA; ALB; AMZ1; PPAN; TTR; B3GAT1	HEHIOFQJTRFOKM-ASQQECOQSA-N	1,3-Xylan,2',3'-Cyclic AMP,adenosine 2'3'-cyclic monophosphate,Rosin, wood,Wood rosin	50909243
170	FDB007538	Anthocyanidins	0.77	436				Anthocyanidins	Flavonoids	Phenylpropanoids and polyketides	Aglycons of anthocyanins; they are oxygenated derivatives of flavylium (2-phenylchromenylium) salts. [ChEBI]. Anthocyanidins is found in peach and common grape. belongs to the class of organic compounds known as anthocyanidins. These are sugar-free counterparts of anthocyanins based on the flavylium ion or 2-phenylchromenylium ion.	Senescence-Associated Secretory Phenotype (SASP) (1.97); Vasopressin regulates renal water homeostasis via Aquaporins (1.97); ADP signalling through P2Y purinoceptor 12 (1.96); Glucagon signaling in metabolic regulation (1.95); Aquaporin-mediated transport (1.94); Signaling by Ligand-Responsive EGFR Variants in Cancer (1.94); G-protein activation (1.94); Opioid Signalling (1.93); Constitutive Sig…	VEGF signaling pathway (2.00); Glioma (1.97); HIF-1 signaling pathway (1.96); Progesterone-mediated oocyte maturation (1.94); Oocyte meiosis (1.94); Pancreatic cancer (1.93); Fc epsilon RI signaling pathway (1.93); AGE-RAGE signaling pathway in diabetic complications (1.93); Estrogen signaling pathway (1.93); Prolactin signaling pathway (1.93)	VEGFA; IL4; NOS2; AIS|AR; DCAF7; PDE5A; NOS3; NPDC1; NOS1; PAX6	NWKFECICNXDNOQ-UHFFFAOYSA-N	2-Phenylchromenylium,Anthocyanins,Anthocyanidins,Anthocyanin,Leucoanthocyanidins,Anthocyanidin	145858
171	FDB030449	3-octaprenyl-4-hydroxybenzoate	0.77	239							3-octaprenyl-4-hydroxybenzoate is a member of the class of compounds known as polyprenylphenols. Polyprenylphenols are compounds containing a polyisoprene chain attached to a phenol group. 3-octaprenyl-4-hydroxybenzoate is practically insoluble (in water) and a weakly acidic compound (based on its pKa). 3-octaprenyl-4-hydroxybenzoate can be found in a number of food items such as pak choy, spinac…	Vasopressin regulates renal water homeostasis via Aquaporins (1.88); Antigen processing: Ubiquitination & Proteasome degradation (1.88); ADP signalling through P2Y purinoceptor 12 (1.88); Signaling by FGFR2 IIIa TM (1.88); Glucagon signaling in metabolic regulation (1.88); G alpha (z) signalling events (1.87); Signaling by Ligand-Responsive EGFR Variants in Cancer (1.87); Regulation of KIT signal…	Pantothenate and CoA biosynthesis (2.01); Progesterone-mediated oocyte maturation (1.91); VEGF signaling pathway (1.91); Longevity regulating pathway - multiple species (1.90); Glioma (1.90); Oocyte meiosis (1.89); Prostate cancer (1.89); Prolactin signaling pathway (1.87); B cell receptor signaling pathway (1.85); T cell receptor signaling pathway (1.85)	PPCDC; CAD; RIPK4; PHLPP1; PHLPP2; UMPS; GARS|GART; TOP2A; TOP2B; CPS1	UTIBHEBNILDQKX-UHFFFAOYSA-M		76170714
172	FDB004240	Oct-trans-2-en-1-ol	0.77	174				Fatty alcohols	Fatty Acyls	Lipids and lipid-like molecules	Oct-trans-2-en-1-ol is a member of the class of compounds known as fatty alcohols. Fatty alcohols are aliphatic alcohols consisting of a chain of a least six carbon atoms. Thus, oct-trans-2-en-1-ol is considered to be a fatty alcohol lipid molecule. Oct-trans-2-en-1-ol is slightly soluble (in water) and an extremely weak acidic compound (based on its pKa). Oct-trans-2-en-1-ol can be found in corn…	Metabolism of nucleotides (2.10); Selenocysteine synthesis (1.89); Constitutive Signaling by Ligand-Responsive EGFR Cancer Variants (1.89); Inhibition of the proteolytic activity of APC/C required for the onset of anaphase by mitotic spindle checkpoint components (1.89); Signaling by FGFR2 IIIa TM (1.89); PKA-mediated phosphorylation of CREB (1.89); PKA activation (1.88); Nonsense-Mediated Decay …	Drug metabolism - other enzymes (2.07); Prolactin signaling pathway (1.85); Prostate cancer (1.85); Estrogen signaling pathway (1.85); Ubiquitin mediated proteolysis (1.85); Oocyte meiosis (1.85); Longevity regulating pathway - mammal (1.84); VEGF signaling pathway (1.84); Central carbon metabolism in cancer (1.84); Prion diseases (1.84)	CDA; HMGCR; PRDM10; GAPDH; ALB; TOP2A; ACLY; TOP2B; CAD; GMPS	AYQPVPFZWIQERS-VOTSOKGWSA-N		5318599
173	FDB012757	Thymine 2-desoxyriboside	0.76	664				Pyrimidine 2'-deoxyribonucleosides	Pyrimidine nucleosides	Nucleosides, nucleotides, and analogues	Isolated from seedlings of Phaseolus vulgaris (kidney bean) Deoxythymidine is non-toxic and as part of one of the four nucleotides in DNA it is a naturally occurring compound that exists in all living organisms and DNA viruses. RNA has uridine (uracil joined to ribose) instead. Uracil is chemically very similar to thymine, the latter being 5-methyluracil. Since thymine nucleotides are precursors …	Metabolism of nucleotides (2.04); G alpha (i) signalling events (1.97); Purine metabolism (1.97); Pyrimidine metabolism (1.96); Senescence-Associated Secretory Phenotype (SASP) (1.93); Opioid Signalling (1.93); Glucagon signaling in metabolic regulation (1.93); Transport of vitamins, nucleosides, and related molecules (1.93); Activation of GABAB receptors (1.93); Synthesis and interconversion of …	Pyrimidine metabolism (1.97); Purine metabolism (1.94); Estrogen signaling pathway (1.91); Glioma (1.90); Progesterone-mediated oocyte maturation (1.90); Morphine addiction (1.89); Bladder cancer (1.89); Oocyte meiosis (1.88); Drug metabolism - other enzymes (1.87); HIF-1 signaling pathway (1.87)	TYMS; SLC29A1; DCK; SLC28A1; TK1|TK2; SLC29A2; NT5E; TYMP; SLC28A3; NT5C	IQFYYKKMVGJFEH-UHFFFAOYSA-N	1-(2-Deoxy-beta-D-erythro-pentofuranosyl)-5-methylpyrimidine-2,4(1H,3H)-dione,2'-Deoxy-5-methyluridine,2'-Deoxythymidine,2'-Thymidine,5-Methyl-2'-deoxyuridine,Deoxythymidine,DTHD,T,Thymine 2'-deoxyriboside,1-(2-Deoxy-b-D-erythro-pentofuranosyl)-5-methylpyrimidine-2,4(1H,3H)-dione,1-(2-Deoxy-β-D-erythro-pentofuranosyl)-5-methylpyrimidine-2,4(1H,3H)-dione,1-(2-Deoxy-b-D-erythro-pentofuranosyl)-5-me…	1134
174	FDB001106	Pancrelipase	0.76	475				Dicarboxylic acids and derivatives	Carboxylic acids and derivatives	Organic acids and derivatives	Food additive and processing agent. Production by controlled fermentation of Aspergillus niger. Found in milk and milk products. It is used in food processing for flavour improvement, e.g. in cheese Pancrelipase is a form of enzyme therapy for the treatment of various digestive disorders, primarily exocrine pancreatic insufficiency. It is a mixture of three digestive enzymes, amylase, trypsin, an…	Recruitment and ATM-mediated phosphorylation of repair and signaling proteins at DNA double strand breaks (1.99); Negative regulation of MAPK pathway (1.98); DNA Double Strand Break Response (1.97); Regulation of APC/C activators between G1/S and early anaphase (1.97); APC:Cdc20 mediated degradation of cell cycle proteins prior to satisfation of the cell cycle checkpoint (1.97); Cdc20:Phospho-APC…	Proteasome (1.90); Glioma (1.89); Progesterone-mediated oocyte maturation (1.86); VEGF signaling pathway (1.85); Ether lipid metabolism (1.84); Bladder cancer (1.81); Prostate cancer (1.81); Long-term potentiation (1.79); Chronic myeloid leukemia (1.79); Glycerophospholipid metabolism (1.78)	PPP5C; PSMA5; LCAT; PPP1CB; PLA2G15; LRRK2; PHLPP1; PHLPP2; HSP90AA1; RIPK4	XRHVZWWRFMCBAZ-UHFFFAOYSA-L	Endothall,Endothall dipotassium salt,Endothall disodium salt,Endothall disodium salt, (endo,endo)-isomer,Endothall, diammonium salt,Accelerase,Alipase,Butyrase,Cotazym?,Creon,E.C. 3.1.1.3,Entolase,Ilozyme,Lipancreatin,Lipase,Pancrease?,Pancrelipase, USAN,Prolipase,RoBile,Triacylglycerol lipase,Triglyceride lipase,Zymase	8519
175	FDB030050	Praseodymium	0.76	407				Homogeneous lanthanide compounds	Homogeneous metal compounds	Inorganic compounds	Praseodymium, also known as 59pr or praseodimio, is a member of the class of compounds known as homogeneous lanthanide compounds. Homogeneous lanthanide compounds are inorganic compounds containing only metal atoms, with the largest atom being a lanthanide atom. Praseodymium can be found in dill, red beetroot, romaine lettuce, and spinach, which makes praseodymium a potential biomarker for the co…	GABA receptor activation (2.07); GABA B receptor activation (2.06); G protein gated Potassium channels (2.06); Inwardly rectifying K+ channels (2.06); Inhibition of voltage gated Ca2+ channels via Gbeta/gamma subunits (2.06); Activation of G protein gated Potassium channels (2.05); G alpha (i) signalling events (2.00); ADP signalling through P2Y purinoceptor 12 (1.99); Aquaporin-mediated transpor…	Retrograde endocannabinoid signaling (1.94); Progesterone-mediated oocyte maturation (1.93); GABAergic synapse (1.93); Glioma (1.93); Circadian entrainment (1.93); Oocyte meiosis (1.93); Dopaminergic synapse (1.91); Prion diseases (1.90); Gap junction (1.90); Chemokine signaling pathway (1.90)	BAX; BUB1B; TP53|TP53BP1; TBCE; KCNJ6; KCNJ5; RPRD2; STAMBPL1; ZBTB7A; PPM1B	PUDIUYLPXJFUGB-UHFFFAOYSA-N	59PR,Pr,Praseodimio,Praseodym,Praseodyme	23942
176	FDB002413	2,5-Dimethylphenol	0.76	102				Xylenes	Benzene and substituted derivatives	Benzenoids	Present in coffee and whisky. Flavouring ingredient. 2,5-Dimethylphenol is found in arabica coffee, alcoholic beverages, and coffee and coffee products. belongs to the class of organic compounds known as p-xylenols. These are aromatic compounds that contain a p-xylenol moiety, which is a monocyclic benzene carrying exactly two methyl groups at the 1- and 4-positions, and at least one hydroxyl gro…	Transcriptional activity of SMAD2/SMAD3:SMAD4 heterotrimer (1.84); RNA Polymerase II Transcription Elongation (1.84); SMAD2/SMAD3:SMAD4 heterotrimer regulates transcription (1.83); Negative regulation of FGFR2 signaling (1.83); Signaling by FGFR3 point mutants in cancer (1.83); TP53 Regulates Transcription of DNA Repair Genes (1.83); Glucagon-like Peptide-1 (GLP1) regulates insulin secretion (1.8…	Pancreatic cancer (1.99); TGF-beta signaling pathway (1.98); Colorectal cancer (1.95); Chronic myeloid leukemia (1.95); AGE-RAGE signaling pathway in diabetic complications (1.95); Chagas disease (American trypanosomiasis) (1.93); Progesterone-mediated oocyte maturation (1.92); Prolactin signaling pathway (1.92); Glioma (1.91); Prostate cancer (1.91)	SCXA|SCXB; PRDM10; ALB; TNMD; ACVR1B; MSTN; TGFBR1; CAV3; FSD1; FSD1L	NKTOLZVEWDHZMU-UHFFFAOYSA-N	25-Dimethylphenol,25-Dimethyl-phenol,1,2,5-Xylenol,1,4-Dimethyl-2-hydroxybenzene,1-Hydroxy-2,5-dimethylbenzene,2,5'-Xylenol,2,5-Dimethyl phenol,2,5-Dimethyl-phenol,2,5-Xylenol,2,5-Xylenol, 8ci,2-Hydroxy-p-xylene,3,6-Dimethylphenol,3,6-Xylenol,6-Methyl-m-cresol,FEMA 3595,Hydroxy-p-xylene,p-2-Xylenol,p-Xylenol,2,5-Xylenol, 8CI,P-xylenol,Phenol, 2,5-dimethyl-	7267
177	FDB012547	2-Pentanone	0.76	114				Carbonyl compounds	Organooxygen compounds	Organic oxygen compounds	Isolated from soya oil (Glycine max), pineapple and a few other plant sources Pentan-2-one or methyl propyl ketone is a colorless liquid ketone with an odor resembling that of acetone. Its formula is C5H10O. It is sometimes used in very small amounts as a flavoring food additive. Two other ketones, 3-pentanone and methyl isopropyl ketone are isomers of 2-pentanone. 2-Pentanone is found in many fo…	MicroRNA (miRNA) biogenesis (1.96); Senescence-Associated Secretory Phenotype (SASP) (1.96); HDR through Single Strand Annealing (SSA) (1.94); HSF1 activation (1.94); Influenza Viral RNA Transcription and Replication (1.94); Homologous DNA Pairing and Strand Exchange (1.93); Regulation of HSF1-mediated heat shock response (1.93); Peptide chain elongation (1.93); Nonsense Mediated Decay (NMD) inde…	Fanconi anemia pathway (1.94); RNA polymerase (1.92); Ubiquitin mediated proteolysis (1.88); Progesterone-mediated oocyte maturation (1.86); Prion diseases (1.86); Ribosome (1.85); Spliceosome (1.85); VEGF signaling pathway (1.85); Epstein-Barr virus infection (1.84); Nucleotide excision repair (1.84)	HSPA4; POLR2B; HSPA4L; HSPH1; TAL1; FANCE; MARCH9; FCGRT; ALB; PRDM10	XNLICIUVMPYHGG-UHFFFAOYSA-N	2-Pentanone,Methyl propyl ketone,Ethyl acetone,Ethylacetone,FEMA 2842,Methyl N-propyl ketone,Methyl-N-propyl ketone,Methyl-propyl-cetone,Methylpropyl ketone,Metylopropyloketon,MPK,N-C3H7COCH3,N-Propyl methyl ketone,Pentanone,Pentanone-2,Propyl methyl ketone,PENTAN-2-one,Methyl n-propyl ketone,Methyl propyl ketone [UN1249] [Flammable liquid],Methyl-n-propyl ketone,n-C3H7COCH3,N-propyl methyl keton…	7895
178	FDB011902	Ginkgetin	0.75	596				Biflavonoids and polyflavonoids	Flavonoids	Phenylpropanoids and polyketides	From Ginkgo biloba (ginkgo). Ginkgetin is found in ginkgo nuts and fats and oils. belongs to the class of organic compounds known as biflavonoids and polyflavonoids. These are organic compounds containing at least two flavan/flavone units. These units are usually linked through CC or C-O-C bonds. Some examples include C2-O-C3, C2-O-C4, C3'-C3''', and C6-C8''.	Thrombin signalling through proteinase activated receptors (PARs) (1.88); Caspase activation via extrinsic apoptotic signalig pathway (1.88); G beta:gamma signalling through PLC beta (1.88); Apoptotic cleavage of cellular proteins (1.88); Apoptotic execution phase (1.88); Signaling by EGFR in Cancer (1.88); Apoptosis (1.87); G alpha (z) signalling events (1.87); Aquaporin-mediated transport (1.87…	Arachidonic acid metabolism (2.00); Linoleic acid metabolism (1.99); AGE-RAGE signaling pathway in diabetic complications (1.98); alpha-Linolenic acid metabolism (1.97); Serotonergic synapse (1.97); Pertussis (1.95); Colorectal cancer (1.95); TNF signaling pathway (1.93); Hepatitis B (1.93); Epithelial cell signaling in Helicobacter pylori infection (1.93)	CASP3; PLA2G1B; PPWD1; MAPK1; PRDM10; ALB; TP53; MAPK3; AKT1; HGF|IL6	AIFCFBUSLAEIBR-UHFFFAOYSA-N	4''',5,5'',7''-tetrahydroxy-4',7-dimethoxy-(3'->8'')-biflavone,5,7-Dihydroxy-8-(5-(5-hydroxy-7-methoxy-4-oxo-4H-1-benzopyran-2-yl)-2-methoxyphenyl)-2-(4-hydroxyphenyl)-4H-1-benzopyran-4-one,Amentoflavone 7,4'-dimethyl ether,7,4'-Dimethylamentoflavone,Ginkgetin 7''-O-beta-D-glucopyranoside,Ginkgetin	5271805
179	FDB017112	Tetramethylquercetin	0.75	271				O-methylated flavonoids	Flavonoids	Phenylpropanoids and polyketides	Retusin(ariocarpus), also known as 5-hydroxy-3,7,3',4'-tetramethoxyflavone or 3,7,3',4'-tetra-O-methylquercetin, is a member of the class of compounds known as 7-o-methylated flavonoids. 7-o-methylated flavonoids are flavonoids with methoxy groups attached to the C7 atom of the flavonoid backbone. Thus, retusin(ariocarpus) is considered to be a flavonoid lipid molecule. Retusin(ariocarpus) is pra…	APC-Cdc20 mediated degradation of Nek2A (1.92); 3' -UTR-mediated translational regulation (1.91); Signaling by EGFR in Cancer (1.91); Signaling by Ligand-Responsive EGFR Variants in Cancer (1.91); Constitutive Signaling by Ligand-Responsive EGFR Cancer Variants (1.91); Phosphorylation of the APC/C (1.90); L13a-mediated translational silencing of Ceruloplasmin expression (1.90); Vasopressin regula…	Toxoplasmosis (1.90); Pancreatic cancer (1.90); Chronic myeloid leukemia (1.90); Viral carcinogenesis (1.89); VEGF signaling pathway (1.89); Herpes simplex infection (1.89); Melanoma (1.88); Endometrial cancer (1.88); Estrogen signaling pathway (1.88); Non-small cell lung cancer (1.88)	ABCG2; OAS1; PRDM10; ALB; GAPDH; TP53; TOP2A; TOP2B; IDDM2|INS; AKT1	HHGPYJLEJGNWJA-UHFFFAOYSA-N	5-Hydroxy-3,7,3',4'-tetramethoxyflavone,3,7,3',4'-Tetra-O-methylquercetin,2-(3,4-Dimethoxyphenyl)-5-hydroxy-3,7-dimethoxy-4H-1-benzopyran-4-one,5-Hydroxy-3,3',4',7-tetramethoxyflavone,Flavone, 5-hydroxy-3,3',4',7-tetramethoxy- (8CI),Quercetin 3,7,3',4'-tetramethyl ether,Quercetin 3,7,3',4'-tetramethylether,Quercetin tetramethylether,Quercetin-3,7,3',4'-tetramethyl ether,Retusin?,Tetramethylquerce…	5352005
180	FDB000095	ent-Gallocatechin 3-gallate	0.75	502				Flavonoids	Phenylpropanoids and polyketides	Organic compounds	Ent-gallocatechin 3-gallate, also known as (-)-gallocatechol gallic acid, is a member of the class of compounds known as catechin gallates. Catechin gallates are organic compounds containing a gallate moiety glycosidically linked to a catechin. Ent-gallocatechin 3-gallate is practically insoluble (in water) and a very weakly acidic compound (based on its pKa). Ent-gallocatechin 3-gallate can be f…	Senescence-Associated Secretory Phenotype (SASP) (1.93); ADP signalling through P2Y purinoceptor 12 (1.88); Presynaptic function of Kainate receptors (1.88); G beta:gamma signalling through PLC beta (1.87); Signaling by Ligand-Responsive EGFR Variants in Cancer (1.86); APC/C:Cdc20 mediated degradation of Cyclin B (1.86); GABA B receptor activation (1.86); G beta:gamma signalling through PI3Kgamma…	Prostate cancer (1.89); Progesterone-mediated oocyte maturation (1.86); Estrogen signaling pathway (1.85); Pancreatic cancer (1.85); Prolactin signaling pathway (1.84); AGE-RAGE signaling pathway in diabetic complications (1.84); Bladder cancer (1.84); Chemokine signaling pathway (1.84); HIF-1 signaling pathway (1.84); Colorectal cancer (1.84)	TP53; AKT1; HGF|IL6; MAPK1; JUN; TNF; VEGFA; EGF; MAPK3; HSP90AA1	WMBWREPUVVBILR-NQIIRXRSSA-N	Gallocatechin gallate,Gallocatechin-3-gallate,(-)-Gallocatechin 3-O-gallate,3,3',4',5,5',7-Hexahydroxyflavan; (2S,3R)-form, 3-O-(3,4,5-Trihydroxybenzoyl),ent-Gallocatechin 3-gallate,L-Gallocatechin 3-gallate	199472
181	FDB013735	Corosolic acid	0.75	429				Prenol lipids	Lipids and lipid-like molecules	Organic compounds	Corosolic acid, also known as corosolate, is a member of the class of compounds known as triterpenoids. Triterpenoids are terpene molecules containing six isoprene units. Corosolic acid is practically insoluble (in water) and a weakly acidic compound (based on its pKa). Corosolic acid can be found in guava, loquat, and olive, which makes corosolic acid a potential biomarker for the consumption of…	Formation of the beta-catenin:TCF transactivating complex (2.07); VEGFR2 mediated vascular permeability (2.01); Cell-cell junction organization (2.01); Apoptotic cleavage of cellular proteins (2.01); Degradation of beta-catenin by the destruction complex (2.00); Signaling by WNT in cancer (1.99); Ca2+ pathway (1.99); Senescence-Associated Secretory Phenotype (SASP) (1.99); TCF dependent signaling…	Prostate cancer (2.07); Colorectal cancer (2.06); Endometrial cancer (2.05); Melanogenesis (2.03); Adherens junction (2.02); Thyroid cancer (2.02); Thyroid hormone signaling pathway (2.02); Basal cell carcinoma (2.01); Leukocyte transendothelial migration (2.01); Signaling pathways regulating pluripotency of stem cells (2.00)	CTNNB1; LSS; ASNA1; HSD11B1; PPAT|COASY; PRDM10; TP53; UBC; UBA52; ALB	HFGSQOYIOKBQOW-UHFFFAOYSA-N	2-alpha-Hydroxyursolic acid,2a-Hydroxyursolic acid,2alpha-Hydroxyursolic acid,2alpha,3beta-Dihydroxy-12-ursen-28-oic acid,Colosic acid,Corosolic acid	15917996
182	FDB017816	Dihydrocapsaicin	0.75	560				Methoxyphenols	Phenols	Benzenoids	Potential nutriceutical Dihydrocapsaicin is a capsaicinoid and analog and congener of capsaicin in chili peppers (Capsicum). Like capsaicin it is an irritant. Dihydrocapsaicin accounts for about 22% of the total capsaicinoids mixture and has about the same pungency as capsaicin. Pure dihydrocapsaicin is a lipophilic colorless odorless crystalline to waxy compound. It is soluble in dimethyl sulfox…	Peptide chain elongation (2.02); Viral mRNA Translation (2.02); Selenocysteine synthesis (2.00); Nonsense Mediated Decay (NMD) independent of the Exon Junction Complex (EJC) (2.00); Eukaryotic Translation Elongation (1.99); 3' -UTR-mediated translational regulation (1.98); Eukaryotic Translation Termination (1.98); GTP hydrolysis and joining of the 60S ribosomal subunit (1.97); L13a-mediated tran…	Drug metabolism - cytochrome P450 (2.06); Chemical carcinogenesis (2.04); Retinol metabolism (2.01); Linoleic acid metabolism (1.99); Arachidonic acid metabolism (1.98); Serotonergic synapse (1.97); Steroid hormone biosynthesis (1.94); Progesterone-mediated oocyte maturation (1.94); VEGF signaling pathway (1.94); Endometrial cancer (1.93)	TP53; MAPK1; MAPK3; CYP2C9; CYP1A2; CASP3; CYP2C19; CYP2D6; CASP7; EIF2S1	XJQPQKLURWNAAH-UHFFFAOYSA-N	6,7-Dihydrocapsaicin,8-Methyl-N-vanillylnonanamide,8-Methyl dihydrocapsaicin,8-Methyl-N-vanillyl-nonanamide,Dihydrocapsacine,N-((4-Hydroxy-3-methoxyphenyl)methyl)-8-methyl-nonanamide,N-((4-Hydroxy-3-methoxyphenyl)methyl)-8-methylnonanamide,N-(4-Hydroxy-3-methoxybenzyl)-8-methylnonanamide,8-methyl dihydrocapsaicin,8-METHYL-N-VANILLYLNONANAMIDE,Dihydrocapsaicin,N-(4-hydroxy-3-methoxybenzyl)-8-methy…	107982
183	FDB001605	Gibberellin A116	0.75	145				Diterpenoids	Prenol lipids	Lipids and lipid-like molecules	Gibberellin a116, also known as ga12, is a member of the class of compounds known as c20-gibberellin 6-carboxylic acids. C20-gibberellin 6-carboxylic acids are c20-gibberellins with a carboxyl group at the 6-position. Thus, gibberellin a116 is considered to be an isoprenoid lipid molecule. Gibberellin a116 is practically insoluble (in water) and a weakly acidic compound (based on its pKa). Gibber…	Thromboxane signalling through TP receptor (2.00); Thrombin signalling through proteinase activated receptors (PARs) (1.99); Signal amplification (1.99); G-protein activation (1.98); Presynaptic function of Kainate receptors (1.97); ADP signalling through P2Y purinoceptor 12 (1.96); G beta:gamma signalling through PLC beta (1.96); Glucagon signaling in metabolic regulation (1.96); Vasopressin reg…	Gap junction (1.94); Estrogen signaling pathway (1.93); Chemokine signaling pathway (1.92); Pancreatic cancer (1.91); Glioma (1.90); Progesterone-mediated oocyte maturation (1.89); VEGF signaling pathway (1.89); Chronic myeloid leukemia (1.89); Pertussis (1.88); Renal cell carcinoma (1.88)	GGT1; GGT2; ARHGEF11; CYB5D2; NAA15; ARAP3; ARHGAP20; ARHGEF11; RHOA; RANBP9	UJFQJDAESQJXTG-UFUZVNNQSA-N	GA12,Gibberellin 12,Gibberellin-a-12,GA116	443450
184	FDB006454	Hentriacosane	0.74	103				Alkanes	Saturated hydrocarbons	Hydrocarbons	Hentriacontane, also known as ch3-[ch2]29-ch3, is a member of the class of compounds known as alkanes. Alkanes are acyclic branched or unbranched hydrocarbons having the general formula CnH2n+2 , and therefore consisting entirely of hydrogen atoms and saturated carbon atoms. Thus, hentriacontane is considered to be a hydrocarbon lipid molecule. Hentriacontane can be found in a number of food item…	Nonsense Mediated Decay (NMD) independent of the Exon Junction Complex (EJC) (2.05); Peptide chain elongation (2.05); Translation (2.05); Eukaryotic Translation Termination (2.05); Nonsense-Mediated Decay (NMD) (2.05); L13a-mediated translational silencing of Ceruloplasmin expression (2.04); 3' -UTR-mediated translational regulation (2.04); Nonsense Mediated Decay (NMD) enhanced by the Exon Junct…	DNA replication (1.97); mRNA surveillance pathway (1.62); Renal cell carcinoma (1.62); Legionellosis (1.62); B cell receptor signaling pathway (1.62); Systemic lupus erythematosus (1.62); GnRH signaling pathway (1.62); Central carbon metabolism in cancer (1.61); Toxoplasmosis (1.61); Cholinergic synapse (1.61)	RPLP1; POLA2; TOP2A; UBA52; TOP2B; RPS27A; UBC; PCNA; PRDM10; UBB	IUJAMGNYPWYUPM-UHFFFAOYSA-N	CH3-[CH2]29-CH3,Hentriacontan,N-Hentriacontane	12410
185	FDB012605	Psoralen	0.74	407	Psoralen is found in carrot. Psoralen is found in common vegetables, e.g. parsnip, celery especially if diseased or `spoiled' Psoralen is a significant mutagen and is used for this purpose in molecular biology research. Psoralen has been shown to exhibit anti-proliferative, anti-allergenic and anti-histamine functions (A7781, A7782, A7782). Psoralen belongs to the family of Furanocoumarins. These…	The mechanism of action many furocoumarins is based on their ability to form photoadducts with DNA and other cellular components such as RNA, proteins, and several proteins found in the membrane such as phospholipases A2 and C, Ca-dependent and cAMPdependent protein-kinase and epidermal growth factor. Furocoumarins intercalate between base pairs of DNA and after ultraviolet-A irradiation, giving …		Furanocoumarins	Coumarins and derivatives	Phenylpropanoids and polyketides	Found in common vegetables, e.g. parsnip, celery especies if diseased or `spoiled' Psoralen is a significant mutagen and is used for this purpose in molecular biology research. belongs to the class of organic compounds known as psoralens. These are organic compounds containing a psoralen moiety, which consists of a furan fused to a chromenone to for 7H-furo[3,2-g]chromen-7-one.	Dual incision in TC-NER (1.98); Senescence-Associated Secretory Phenotype (SASP) (1.97); Packaging Of Telomere Ends (1.96); Dual Incision in GG-NER (1.96); HDR through Homologous Recombination (HRR) (1.96); Transcription-Coupled Nucleotide Excision Repair (TC-NER) (1.96); Antigen processing: Ubiquitination & Proteasome degradation (1.95); Telomere Maintenance (1.95); Formation of Incision Complex…	Histidine metabolism (1.90); Ubiquitin mediated proteolysis (1.86); Spliceosome (1.86); Mismatch repair (1.86); Tyrosine metabolism (1.86); Oocyte meiosis (1.84); Tryptophan metabolism (1.84); DNA replication (1.84); Phenylalanine metabolism (1.83); Homologous recombination (1.83)	MAOA; MAOB; DCLRE1B; SOD1; KCNC1; UPP2; ERCC4|RAD1; WRN; POT1; PINX1	ZCCUUQDIBDJBTK-UHFFFAOYSA-N	3-(6-Hydroxy-5-benzofuranyl)-2-propenoic acid delta-lactone,6,7-Furanocoumarin,6-Hydroxy-5-benzofuranacrylic acid delta-lactone,7H-Furo[3,2-g][1]benzopyran-7-one,Ficusin,Furo[2',3':7,6]coumarin,Furo[4',5':6,7]coumarin,Furocoumarin,Manaderm,Psoralene,7H-Furo[3,2-g]chromen-7-one,3-(6-Hydroxy-5-benzofuranyl)-2-propenoate delta-lactone,3-(6-Hydroxy-5-benzofuranyl)-2-propenoate Î´-lactone,3-(6-Hydroxy…	6199
186	FDB017702	Epigallocatechin 3-gallate	0.73	530				Flavans	Flavonoids	Phenylpropanoids and polyketides	Present in black tea and green tea (Thea sinensis) Epigallocatechin gallate (EGCG) is the principal catechin in tea from Camellia sinensis, the most consumed beverage worldwide (after water). Depending on brew time and temperature, a single cup of green tea may contain 100-200 mg EGCG. Epigallocatechin 3-gallate is found in many foods, some of which are broad bean, common bean, strawberry, and co…	Senescence-Associated Secretory Phenotype (SASP) (1.95); Signaling by EGFR in Cancer (1.89); G beta:gamma signalling through PLC beta (1.88); Glucagon signaling in metabolic regulation (1.88); ADP signalling through P2Y purinoceptor 12 (1.88); Presynaptic function of Kainate receptors (1.87); Signaling by Ligand-Responsive EGFR Variants in Cancer (1.87); Vasopressin regulates renal water homeosta…	Prostate cancer (1.89); Progesterone-mediated oocyte maturation (1.88); Estrogen signaling pathway (1.86); Pancreatic cancer (1.86); AGE-RAGE signaling pathway in diabetic complications (1.86); Colorectal cancer (1.86); Non-small cell lung cancer (1.86); Prolactin signaling pathway (1.86); HIF-1 signaling pathway (1.85); Chemokine signaling pathway (1.85)	TP53; AKT1; HGF|IL6; JUN; MAPK1; TNF; VEGFA; MAPK3; EGF; HSP90AA1	WMBWREPUVVBILR-RXVVDRJESA-N	(-)-Epigallocatechin-3-O-gallate,[(2R,3R)-5,7-Dihydroxy-2-(3,4,5-trihydroxyphenyl)-3,4-dihydro-2H-chromen-3-yl] 3,4,5-trihydroxybenzoate,EGCG,Epigallocatechin 3-gallate,(-)-Epigallocatechin-3-O-gallic acid,[(2R,3R)-5,7-Dihydroxy-2-(3,4,5-trihydroxyphenyl)-3,4-dihydro-2H-chromen-3-yl] 3,4,5-trihydroxybenzoic acid,Epigallocatechin 3-gallic acid,Epigallocatechin gallic acid,(-)-Epigallocatechin gall…	2824823
187	FDB021740	Gallocatechin 3-gallate	0.73	494				Flavans	Flavonoids	Phenylpropanoids and polyketides	Gallocatechin gallate (GCG) is the ester of gallocatechin and gallic acid and a type of catechin. It is an epimer of epigallocatechin gallate (EGCG). [Wikipedia]. Gallocatechin 3-gallate is found in many foods, some of which are common walnut, peanut, almond, and common hazelnut.This compound belongs to the class of organic compounds known as catechin gallates. These are organic compounds contain…	Senescence-Associated Secretory Phenotype (SASP) (1.95); Glucagon signaling in metabolic regulation (1.90); G beta:gamma signalling through PLC beta (1.89); APC/C:Cdc20 mediated degradation of Cyclin B (1.88); Signaling by Ligand-Responsive EGFR Variants in Cancer (1.87); Presynaptic function of Kainate receptors (1.87); Activation of GABAB receptors (1.86); ADP signalling through P2Y purinocepto…	Prostate cancer (1.89); Progesterone-mediated oocyte maturation (1.86); Estrogen signaling pathway (1.86); Prolactin signaling pathway (1.86); AGE-RAGE signaling pathway in diabetic complications (1.85); TNF signaling pathway (1.85); Bladder cancer (1.85); Chemokine signaling pathway (1.85); Pancreatic cancer (1.84); HIF-1 signaling pathway (1.84)	TP53; AKT1; HGF|IL6; MAPK1; JUN; TNF; VEGFA; MAPK3; EGF; HSP90AA1	WMBWREPUVVBILR-GHTZIAJQSA-N	(+)-Gallocatechin 3-O-gallate,Gallocatechin 3-gallate,Gallocatechin 3-O-gallate,3-Galloylgallocatechin,3,3',4',5,5',7-Hexahydroxyflavan; (2R,3S)-form, 3-O-(3,4,5-Trihydroxybenzoyl)	5276890
188	FDB004350	ent-Epigallocatechin 3-gallate	0.73	494				Flavans	Flavonoids	Phenylpropanoids and polyketides	Ent-epigallocatechin 3-gallate is a member of the class of compounds known as catechin gallates. Catechin gallates are organic compounds containing a gallate moiety glycosidically linked to a catechin. Ent-epigallocatechin 3-gallate is practically insoluble (in water) and a very weakly acidic compound (based on its pKa). Ent-epigallocatechin 3-gallate can be found in tea, which makes ent-epigallo…	Senescence-Associated Secretory Phenotype (SASP) (1.94); Presynaptic function of Kainate receptors (1.88); Signaling by Ligand-Responsive EGFR Variants in Cancer (1.88); APC/C:Cdc20 mediated degradation of Cyclin B (1.87); Glucagon signaling in metabolic regulation (1.87); ADP signalling through P2Y purinoceptor 12 (1.87); Signaling by EGFR in Cancer (1.86); G-protein beta:gamma signalling (1.86)…	Prostate cancer (1.89); Progesterone-mediated oocyte maturation (1.87); AGE-RAGE signaling pathway in diabetic complications (1.86); Estrogen signaling pathway (1.86); Prolactin signaling pathway (1.85); TNF signaling pathway (1.85); Chemokine signaling pathway (1.85); Colorectal cancer (1.85); Bladder cancer (1.84); Non-small cell lung cancer (1.84)	TP53; AKT1; HGF|IL6; MAPK1; JUN; TNF; VEGFA; MAPK3; EGF; HSP90AA1	WMBWREPUVVBILR-RXVVDRJESA-N	(-)-Epigallocatechin-3-O-gallate,[(2R,3R)-5,7-Dihydroxy-2-(3,4,5-trihydroxyphenyl)-3,4-dihydro-2H-chromen-3-yl] 3,4,5-trihydroxybenzoate,EGCG,Epigallocatechin 3-gallate,(-)-Epigallocatechin-3-O-gallic acid,[(2R,3R)-5,7-Dihydroxy-2-(3,4,5-trihydroxyphenyl)-3,4-dihydro-2H-chromen-3-yl] 3,4,5-trihydroxybenzoic acid,Epigallocatechin 3-gallic acid,Epigallocatechin gallic acid,(-)-Epigallocatechin gall…	2824823
189	FDB002629	4,5-Di-O-caffeoylquinic acid	0.73	563				Alcohols and polyols	Organooxygen compounds	Organic oxygen compounds	Isolated from coffee, Brazilian propolis and matÃ©. 4,5-Di-O-caffeoylquinic acid is found in many foods, some of which are carrot, robusta coffee, coffee, and coffee and coffee products. belongs to the class of organic compounds known as quinic acids and derivatives. Quinic acids and derivatives are compounds containing a quinic acid moiety (or a derivative thereof), which is a cyclitol made up o…	Caspase activation via extrinsic apoptotic signalig pathway (1.97); Signaling by Hippo (1.96); Programmed Cell Death (1.96); Constitutive Signaling by Ligand-Responsive EGFR Cancer Variants (1.95); Signaling by EGFR in Cancer (1.95); Signaling by Ligand-Responsive EGFR Variants in Cancer (1.95); Activated PKN1 stimulates transcription of AR (androgen receptor) regulated genes KLK2 and KLK3 (1.95)…	p53 signaling pathway (2.02); Apoptosis (2.02); Toxoplasmosis (2.01); Colorectal cancer (2.01); TNF signaling pathway (2.00); Prostate cancer (2.00); Legionellosis (2.00); Viral carcinogenesis (1.98); Galactose metabolism (1.98); Natural killer cell mediated cytotoxicity (1.98)	CASP3; AKR1B1|AR; AKR1B10|ARL1; TESC; PRDM10; TP53; GAPDH; ALB; IDDM2|INS; AKT1	UFCLZKMFXSILNL-RVXRWRFUSA-N	(1R,3R,4S,5R)-3,4-Bis({[(2E)-3-(3,4-dihydroxyphenyl)prop-2-enoyl]oxy})-1,5-dihydroxycyclohexane-1-carboxylate,4,5-Bis(3,4-dihydroxycinnamoyl)quinic acid,4,5-DCQA,4,5-Dicaffeoylquinic acid,Isochlorogenic acid c,3,4-Dicaffeoylquinic acid,Isochlorogenic acid b,Methyl-3,5-di-O-caffeoylquinate,3,4-DICQA,Methyl 3,5-di-O-caffeoyl quinate,3,4-Di-O-caffeoylquinic acid	6474309
190	FDB020353	Butyl formate	0.73	97				Carboxylic acid derivatives	Carboxylic acids and derivatives	Organic acids and derivatives	Flavouring agent. Butyl formate is found in pineapple and blackcurrant.This compound belongs to the class of organic compounds known as carboxylic acid esters. These are carboxylic acid derivatives in which the carbo atom from the carbonyl group is attached to an alkyl or an aryl moiety through an oxygen atom (forming an ester group).	APC/C-mediated degradation of cell cycle proteins (2.14); Regulation of APC/C activators between G1/S and early anaphase (2.13); APC/C:Cdc20 mediated degradation of mitotic proteins (2.13); APC/C:Cdh1 mediated degradation of Cdc20 and other APC/C:Cdh1 targeted proteins in late mitosis/early G1 (2.13); Regulation of mitotic cell cycle (2.12); TNFR2 non-canonical NF-kB pathway (2.12); Activation of…	Proteasome (2.06); Epstein-Barr virus infection (1.97); Ubiquitin mediated proteolysis (1.96); Oocyte meiosis (1.91); Cell cycle (1.91); Progesterone-mediated oocyte maturation (1.89); Glioma (1.86); Prostate cancer (1.86); p53 signaling pathway (1.85); Pancreatic cancer (1.85)	PSMD6; UBA52; UBC; TP53; UBB; POTEF; RPS27A; POTEJ; POTEE; POTEI	NMJJFJNHVMGPGM-UHFFFAOYSA-N	Butyl methanoate,Butylester kyseliny mravenci,FEMA 2916,Formic acid butyl ester,Formic acid, butyl ester,hcoo(CH2)3ch3,N-Butyl formate,N-Butyl methanoate,Butyl formate,HCOO(CH2)3CH3,N-butyl formate,n-Butyl formate [UN1128] [Flammable liquid],N-butyl methanoate	11614
191	FDB004603	Rutinose	0.73	98				Glycosyl compounds	Carbohydrates and carbohydrate conjugates	Organooxygen compounds	Rutinose, also known as 6-O-(6-deoxy-alpha-L-mannopyranosyl)-D-glucose or (Î±-rhamnopyranosyl-β-glucopyranose, is a member of the class of compounds known as O-glycosyl compounds. O-glycosyl compounds are glycoside in which a sugar group is bonded through one carbon to another group via a O-glycosidic bond. Rutinose is soluble (in water) and a very weakly acidic compound (based on its pKa). Rutin…	Antigen processing: Ubiquitination & Proteasome degradation (2.10); Regulation of APC/C activators between G1/S and early anaphase (2.08); Class I MHC mediated antigen processing & presentation (2.08); Regulation of mitotic cell cycle (2.08); Cdc20:Phospho-APC/C mediated degradation of Cyclin A (2.07); Activation of APC/C and APC/C:Cdc20 mediated degradation of mitotic proteins (2.07); NIK-->nonc…	Proteasome (2.01); T cell receptor signaling pathway (1.72); Neurotrophin signaling pathway (1.72); AGE-RAGE signaling pathway in diabetic complications (1.72); ErbB signaling pathway (1.71); Spliceosome (1.71); Circadian rhythm (1.71); Legionellosis (1.71); Longevity regulating pathway - mammal (1.71); FoxO signaling pathway (1.70)	PSMC3; ZER1; RBX1; CUL2; TCEB2; TCEB1; RNF7; ASB4; COMMD1; GLMN	OVVGHDNPYGTYIT-BNXXONSGSA-N	6-O-(6-Deoxy-alpha-L-mannopyranosyl)-beta-D-glucopyranose,6-O-(6-Deoxy-alpha-L-mannopyranosyl)-D-glucose,6-O-alpha-L-Rhamnopyranosyl-D-glucose,6-O-(6-Deoxy-a-L-mannopyranosyl)-b-D-glucopyranose,6-O-(6-Deoxy-Î±-L-mannopyranosyl)-β-D-glucopyranose,6-O-(6-Deoxy-a-L-mannopyranosyl)-D-glucose,6-O-(6-Deoxy-Î±-L-mannopyranosyl)-D-glucose,6-O-a-L-Rhamnopyranosyl-D-glucose,6-O-Î±-L-rhamnopyranosyl-D-gluco…	441429
192	FDB020038	Moracin P	0.73	375					2-arylbenzofuran flavonoids	Phenylpropanoids and polyketides	Constituent of Morus alba (white mulberry). Moracin P is found in mulberry and fruits. belongs to the class of organic compounds known as 2-arylbenzofuran flavonoids. These are phenylpropanoids containing the 2-phenylbenzofuran moiety.	Toll Like Receptor 10 (TLR10) Cascade (1.74); Regulation of innate immune responses to cytosolic DNA (1.74); MyD88 cascade initiated on plasma membrane (1.74); G-protein mediated events (1.74); PI-3K cascade:FGFR2 (1.74); Toll Like Receptor 5 (TLR5) Cascade (1.74); PI3K events in ERBB4 signaling (1.74); Translesion synthesis by REV1 (1.74); Toll Like Receptor 9 (TLR9) Cascade (1.74); MyD88 depend…	HIF-1 signaling pathway (2.04); Renal cell carcinoma (2.02); mTOR signaling pathway (2.01); Choline metabolism in cancer (2.00); Central carbon metabolism in cancer (2.00); Thyroid hormone signaling pathway (2.00); Proteoglycans in cancer (1.94); Pathways in cancer (1.91); Ubiquitin mediated proteolysis (1.91); Progesterone-mediated oocyte maturation (1.90)	HIF1A; TP53; UBA52; AKT1; IDDM2|INS; UBC; PRDM10; UBB; RPS27A; PIK3CA	QFUCSEIKNTUPPA-UHFFFAOYSA-N	(-)-Moracin p,5-(6,7-Dihydro-6-hydroxy-7,7-dimethyl-5H-furo[3,2-g][1]benzopyran-2-yl)-1,3-benzenediol, 9ci,Moracin p,(-)-Moracin P,5-(6,7-Dihydro-6-hydroxy-7,7-dimethyl-5H-furo[3,2-g][1]benzopyran-2-yl)-1,3-benzenediol, 9CI	14539884
193	FDB011904	Quercetin	0.72	514	Quercetin is a flavonoid widely distributed in many plants and fruits including red grapes, citrus fruit, tomato, broccoli and other leafy green vegetables, and a number of berries, including raspberries and cranberries. Quercetin itself (aglycone quercetin), as opposed to quercetin glycosides, is not a normal dietary component. Quercitin glycosides are converted to phenolic acids as they pass th…	Quercetin is a specific qui reductase 2 (QR2) inhibitor, an enzyme (along with the human QR1 homolog) which catalyzes metabolism of toxic quinolines. Inhibition of QR2 in plasmodium may potentially cause lethal oxidative stress. The inhibition of antioxidant activity in plasmodium may contribute to killing the malaria causing parasites.		Flavones	Flavonoids	Phenylpropanoids and polyketides	Quercetin is isolated from many plants, especially fruits, such as Helichrysum, Euphorbia and Karwinskia spp. Present in the Solanaceae, Rhamnaceae, Passifloraceae and many other families. For example detected in almost all studied Umbelliferae. Nutriceutical with antiinflammatory props. and a positive influence on the blood lipid profile. Found in a wide variety of foods especially apples, bee p…	Senescence-Associated Secretory Phenotype (SASP) (1.95); ADP signalling through P2Y purinoceptor 12 (1.90); Vasopressin regulates renal water homeostasis via Aquaporins (1.89); Presynaptic function of Kainate receptors (1.89); Glucuronidation (1.89); G-protein beta:gamma signalling (1.89); G beta:gamma signalling through PLC beta (1.89); G beta:gamma signalling through PI3Kgamma (1.89); Glucagon …	Drug metabolism - cytochrome P450 (1.98); Metabolism of xenobiotics by cytochrome P450 (1.97); Chemical carcinogenesis (1.96); Retinol metabolism (1.96); Progesterone-mediated oocyte maturation (1.94); Steroid hormone biosynthesis (1.93); Prostate cancer (1.93); Prolactin signaling pathway (1.92); Estrogen signaling pathway (1.92); AGE-RAGE signaling pathway in diabetic complications (1.92)	TP53; AKT1; HGF|IL6; MAPK1; SRC; PIK3CA; MAPK3; ACACA; JUN; ALB	REFJWTPEDVJJIY-UHFFFAOYSA-N	2-(3,4-Dihydroxyphenyl)-3,5,7-trihydroxy-4H-1-benzopyran-4-one,3,3',4',5,7-Pentahydroxyflavone,3,5,7,3',4'-Pentahydroxyflavone,Sophoretin,Xanthaurine,2-(3,4-Dihydroxy-phenyl)-3,5,7-trihydroxy-chromen-4-one,3',4',5,7-Tetrahydroxyflavan-3-ol,3',4',5,7-Tetrahydroxyflavon-3-ol,3,4',5,5',7-Pentahydroxy-flavone,3,5,7-Trihydroxy-2-(3,4-dihydroxyphenyl)-4H-chromen-4-ON,Flavin meletin,Meletin,Quercetin di…	5280343
194	FDB030155	(S)-2,3-dihydrodipicolinate	0.72	276				Amino acids, peptides, and analogues	Carboxylic acids and derivatives	Organic acids and derivatives	(s)-2,3-dihydrodipicolinate, also known as (S)-2,3-dihydropyridine-2,6-dicarboxylate or 2,3-di-H-dipicolinic acid, belongs to alpha amino acids and derivatives class of compounds. Those are amino acids in which the amino group is attached to the carbon atom immediately adjacent to the carboxylate group (alpha carbon), or a derivative thereof (s)-2,3-dihydrodipicolinate is slightly soluble (in wat…	Telomere Maintenance (1.88); B-WICH complex positively regulates rRNA expression (1.88); HDR through Single Strand Annealing (SSA) (1.88); Nucleotide Excision Repair (1.88); Transcription-Coupled Nucleotide Excision Repair (TC-NER) (1.88); MicroRNA (miRNA) biogenesis (1.88); Glucagon signaling in metabolic regulation (1.88); Vasopressin regulates renal water homeostasis via Aquaporins (1.88); For…	VEGF signaling pathway (1.86); Glycine, serine and threonine metabolism (1.86); Glioma (1.85); Pancreatic cancer (1.85); Longevity regulating pathway - multiple species (1.85); Progesterone-mediated oocyte maturation (1.85); Mismatch repair (1.84); DNA replication (1.84); Pyrimidine metabolism (1.84); Nucleotide excision repair (1.84)	NUDT5; CTH; TOP2A; TOP2B; ACLY; ALDH18A1; GMPS; GARS|GART; UMPS; EPRS|QARS	UWOCFOFVIBZJGH-YFKPBYRVSA-L	(S)-2,3-Dihydrodipicolinate,(S)-2,3-Dihydropyridine-2,6-dicarboxylate,L-2,3-Dihydrodipicolinate,(S)-2,3-Dihydrodipicolinic acid,(S)-2,3-Dihydrodipicolinic acid(2-),(S)-2,3-Dihydropyridine-2,6-dicarboxylic acid,L-2,3-Dihydrodipicolinic acid	5460228
195	FDB012064	2'-Deoxyguanosine	0.72	569				Purine 2'-deoxyribonucleosides	Purine nucleosides	Nucleosides, nucleotides, and analogues	Isolated from plants, e.g. Phaseolus vulgaris (kidney bean) A purine 2'-deoxyribonucleoside having guanine as the nucleobase. (ChEBI). 2'-Deoxyguanosine is found in pulses, yellow wax bean, and green bean. belongs to the class of organic compounds known as purine 2'-deoxyribonucleosides. Purine 2'-deoxyribonucleosides are compounds consisting of a purine linked to a ribose which lacks a hydroxyl …	Metabolism of nucleotides (2.05); Purine metabolism (2.00); Pyrimidine metabolism (1.96); Peptide chain elongation (1.94); Glucagon signaling in metabolic regulation (1.94); Opioid Signalling (1.93); ADP signalling through P2Y purinoceptor 12 (1.93); Eukaryotic Translation Elongation (1.92); Viral mRNA Translation (1.92); G-protein activation (1.92)	Purine metabolism (2.05); Pyrimidine metabolism (1.99); Nicotinate and nicotinamide metabolism (1.92); Morphine addiction (1.89); Drug metabolism - other enzymes (1.88); RNA polymerase (1.88); Progesterone-mediated oocyte maturation (1.86); Glioma (1.85); Bladder cancer (1.85); Estrogen signaling pathway (1.84)	PNP; NT5E; NT5C1A; NT5C; NT5C2; DGUOK; NT5M; NT5C3L; NT5C3; DCK	YKBGVTZYEHREMT-UHFFFAOYSA-N	2-Amino-9-(2-deoxy-9-beta-D-ribofuranosyl)-9H-purin-6-ol,9-(2-Deoxy-beta-D-erythro-pentofuranosyl)-guanine,dG,Guanine deoxy nucleoside,2'-Deoxyguanosine,2-Amino-9-(2-deoxy-9-b-D-ribofuranosyl)-9H-purin-6-ol,2-Amino-9-(2-deoxy-9-β-D-ribofuranosyl)-9H-purin-6-ol,9-(2-Deoxy-b-D-erythro-pentofuranosyl)-guanine,9-(2-Deoxy-β-D-erythro-pentofuranosyl)-guanine,2'-Deoxy-guanosine,2-Deoxyguanosine,9-(2-Deo…	638
196	FDB005600	Nitrogenase	0.71	397				Tricarboxylic acids and derivatives	Carboxylic acids and derivatives	Organic acids and derivatives	Nitrogenase can be found in soy bean, which makes nitrogenase a potential biomarker for the consumption of this food product. Nitrogenases are enzymes (EC 1.18.6.1EC 1.19.6.1) that are produced by certain bacteria, such as cyanobacteria (blue-green algae). These enzymes are responsible for the reduction of nitrogen (N2) to ammonia (NH3). Nitrogenases are the only family of enzymes known to cataly…	G-protein activation (1.98); G alpha (i) signalling events (1.97); Senescence-Associated Secretory Phenotype (SASP) (1.96); Antigen processing: Ubiquitination & Proteasome degradation (1.96); Vasopressin regulates renal water homeostasis via Aquaporins (1.96); Glucagon signaling in metabolic regulation (1.95); Aquaporin-mediated transport (1.94); APC/C:Cdc20 mediated degradation of Cyclin B (1.94…	Ubiquitin mediated proteolysis (1.87); Prostate cancer (1.85); Prion diseases (1.85); Prolactin signaling pathway (1.85); Longevity regulating pathway - multiple species (1.85); Oocyte meiosis (1.84); Chemokine signaling pathway (1.84); Bladder cancer (1.84); Transcriptional misregulation in cancer (1.84); Chronic myeloid leukemia (1.82)	FEV; PATZ1; MKI67IP; MOXD1; MOK; GEN1; FEN1; IFT122; TIPARP; MOCS1	OUNCJAISYHCMSR-UHFFFAOYSA-C	Molybdoferredoxin	6419734
197	FDB016337	Rhamnoisoliquiritin	0.71	590				Chalcones and dihydrochalcones	Linear 1,3-diarylpropanoids	Phenylpropanoids and polyketides	Isolated from Glycyrrhiza glabra variety typica (licorice). Rhamnoisoliquiritin is found in tea and herbs and spices. belongs to the class of organic compounds known as 2'-hydroxychalcones. These are organic compounds containing chalcone skeleton that carries a hydroxyl group at the 2'-position.	Glucuronidation (1.99); Senescence-Associated Secretory Phenotype (SASP) (1.95); Cdc20:Phospho-APC/C mediated degradation of Cyclin A (1.95); Phase II conjugation (1.94); NIK-->noncanonical NF-kB signaling (1.93); Regulation of APC/C activators between G1/S and early anaphase (1.93); APC/C:Cdh1 mediated degradation of Cdc20 and other APC/C:Cdh1 targeted proteins in late mitosis/early G1 (1.93); A…	Steroid hormone biosynthesis (2.04); Chemical carcinogenesis (2.03); Retinol metabolism (2.02); Porphyrin and chlorophyll metabolism (2.00); Ascorbate and aldarate metabolism (1.99); Pentose and glucuronate interconversions (1.99); Prostate cancer (1.98); Drug metabolism - other enzymes (1.97); HIF-1 signaling pathway (1.96); Chronic myeloid leukemia (1.95)	AKT1; UGT1A1; UGT1A9; BCL2; UGT1A8; UGT1A7; UGT1A10; CYP19A1; CASP3; RELA	DXDRHHKMWQZJHT-FPYGCLRLSA-N	(e)-1-(2,4-Dihydroxy-phenyl)-3-(4-hydroxy-phenyl)-propenone,(e)-1-(2,4-Dihydroxyphenyl)-3-(4-hydroxyphenyl)-2-propene-1-one,2',4,4'-Trihydroxychalcone,4,2',4'-Trihydroxychalcone,trans-2',4,4'-Trihydroxychalcone,1-(2,4-Dihydroxyphenyl)-3-(4-hydroxyphenyl)-2-propen-1-one,1-(2,4-Dihydroxyphenyl)-3-(4-hydroxyphenyl)prop-2-en-1-one,2',4',4-Trihydroxychalcone,2',4'-Dihydroxy-3-(p-hydroxyphenyl)-acrylop…	638278
198	FDB030554	5,10-methylenetetrahydrofolate	0.71	382							5,10-methylenetetrahydrofolate is slightly soluble (in water) and a weakly acidic compound (based on its pKa). 5,10-methylenetetrahydrofolate can be found in a number of food items such as yellow bell pepper, mexican groundcherry, celery leaves, and hard wheat, which makes 5,10-methylenetetrahydrofolate a potential biomarker for the consumption of these food products. The diastereoisomer [6R]-5,1…	Metabolism of folate and pterines (1.97); Nonsense Mediated Decay (NMD) independent of the Exon Junction Complex (EJC) (1.95); ADP signalling through P2Y purinoceptor 12 (1.95); Peptide chain elongation (1.95); Senescence-Associated Secretory Phenotype (SASP) (1.95); Antigen processing: Ubiquitination & Proteasome degradation (1.94); Nonsense-Mediated Decay (NMD) (1.93); APC-Cdc20 mediated degrad…	One carbon pool by folate (1.98); Longevity regulating pathway - multiple species (1.90); Carbon metabolism (1.89); Glyoxylate and dicarboxylate metabolism (1.87); Propanoate metabolism (1.86); Citrate cycle (TCA cycle) (1.86); Ubiquitin mediated proteolysis (1.84); Ribosome (1.84); Oocyte meiosis (1.83); Progesterone-mediated oocyte maturation (1.83)	SHMT2; SHMT1; GLDC; TYMS; ARL3; MTHFR; MTHFD1; DHFR|DHFRP1; RP2; DLD	QYNUQALWYRSVHF-UHFFFAOYSA-L		9955633
199	FDB003769	Europium	0.71	500					Homogeneous lanthanide compounds	Homogeneous metal compounds	Europium, also known as 63eu or europio, is a member of the class of compounds known as homogeneous lanthanide compounds. Homogeneous lanthanide compounds are inorganic compounds containing only metal atoms, with the largest atom being a lanthanide atom. Europium can be found in a number of food items such as carrot, black-eyed pea, black walnut, and red beetroot, which makes europium a potential…	Senescence-Associated Secretory Phenotype (SASP) (1.96); Signaling by EGFR in Cancer (1.95); Constitutive Signaling by Ligand-Responsive EGFR Cancer Variants (1.95); ADP signalling through P2Y purinoceptor 12 (1.95); Signaling by Ligand-Responsive EGFR Variants in Cancer (1.94); Opioid Signalling (1.93); Vasopressin regulates renal water homeostasis via Aquaporins (1.93); Glucagon signaling in me…	Progesterone-mediated oocyte maturation (1.95); Glioma (1.95); Oocyte meiosis (1.94); VEGF signaling pathway (1.94); Longevity regulating pathway - multiple species (1.94); Prostate cancer (1.93); Estrogen signaling pathway (1.93); T cell receptor signaling pathway (1.92); Fc epsilon RI signaling pathway (1.92); Prolactin signaling pathway (1.92)	ESR1; LYZ; WRN; GLUD1; GLUD2; LCN2; CAPG; KCNJ12; POLQ; RIPK4	OGPBJKLSAFTDLK-UHFFFAOYSA-N	63EU,Eu,Europio,Dieuropium trioxide,EU,Europia,Europia (Eu2O3),Europium monoxide,Europium oxide,Europium oxide (Eu2O2),Europium Oxide (eu2o3),Europium oxide (euo),Europium oxide (EuO1.5),Europium sesquioxide,Europium trioxide,Europium(3+) oxide,Europium(III) oxide	23981
200	FDB020784	Sasanquin	0.71	116				Carbohydrates and carbohydrate conjugates	Organooxygen compounds	Organic oxygen compounds	Isolated from leaves of Camellia sasanqua and Camellia japonica. Sasanquin is found in tea and fats and oils. belongs to the class of organic compounds known as phenolic glycosides. These are organic compounds containing a phenolic structure attached to a glycosyl moiety. Some examples of phenolic structures include lignans, and flavonoids. Among the sugar units found in natural glycosides are D-…	Thrombin signalling through proteinase activated receptors (PARs) (1.88); RAF-independent MAPK1/3 activation (1.87); Presynaptic function of Kainate receptors (1.87); Regulation of signaling by CBL (1.87); Activation of Kainate Receptors upon glutamate binding (1.86); PKA-mediated phosphorylation of CREB (1.86); Constitutive Signaling by EGFRvIII (1.86); Vasopressin regulates renal water homeosta…	Jak-STAT signaling pathway (2.10); Cytokine-cytokine receptor interaction (2.03); Prolactin signaling pathway (1.90); Tuberculosis (1.90); VEGF signaling pathway (1.90); Progesterone-mediated oocyte maturation (1.89); Longevity regulating pathway - multiple species (1.89); Autoimmune thyroid disease (1.89); Prostate cancer (1.89); Glioma (1.89)	IL4R; HGF|IL6; MBOAT4; IL4; IL10; PRDM10; TNF; IL2; IFNG; ALB	FSCNUJMKSQHQSY-UHFFFAOYSA-N	3,7-Dimethyl-1-(2-propynyl)xanthine,3,7-Dimethyl-1-propargylxanthine,3,7-Dimethyl-I-propargylxanthine,DMPX,Eugenol vicanoside,Geoside,Eugenol b-primeveroside,Sasanquin	12310056
201	FDB011261	Dibutyl phthalate	0.71	526	Dibutyl phthalate is found in cloves. DBP was added to the California Proposition 65 (1986) list of suspected teratogens in November 2006. It is a suspected endocrine disruptor. It was used in some nail polishes; all major producers began eliminating this chemical from nail polishes in the Fall of 2006. Dibutyl phthalate (DBP) is a commonly used plasticizer. It is also used as an additive to adhe…	The most characteristic effect of di-n-butyl phthalate is testicular atrophy. Di-n-butyl phthalate exposure causes both the release of iron from hemoglobin and/or transferrin in the liver and spleen, and the subsequent depletion of iron in the blood and testes. The decreased amount of available iron results in a decrease in succinate dehydrogenase activity in the Sertoli cells. This results in di…		Benzoic acids and derivatives	Benzene and substituted derivatives	Benzenoids	DBP was added to the California Proposition 65 (1986) list of suspected teratogens in November 2006. It is a suspected endocrine disruptor. It was used in some nail polishes; all major producers began eliminating this chemical from nail polishes in the Fall of 2006.; Dibutyl phthalate (DBP) is a commonly used plasticizer. It is also used as an additive to adhesives or printing inks. It is soluble…	Senescence-Associated Secretory Phenotype (SASP) (1.94); Acyl chain remodelling of PC (1.92); Signaling by Ligand-Responsive EGFR Variants in Cancer (1.91); Thrombin signalling through proteinase activated receptors (PARs) (1.91); Constitutive Signaling by Ligand-Responsive EGFR Cancer Variants (1.91); Signaling by EGFR in Cancer (1.90); Glucagon signaling in metabolic regulation (1.90); Presynap…	VEGF signaling pathway (1.92); alpha-Linolenic acid metabolism (1.92); Prolactin signaling pathway (1.91); Prostate cancer (1.91); Progesterone-mediated oocyte maturation (1.90); Estrogen signaling pathway (1.90); HIF-1 signaling pathway (1.90); Bladder cancer (1.90); Pancreatic cancer (1.89); Fc epsilon RI signaling pathway (1.89)	AKT1; HGF|IL6; SRC; VEGFA; EGFR; ESR1; PLA2G1B; AIS|AR; GSK3B; PSA|KLK3	DOIRQSBPFJWKBE-UHFFFAOYSA-N	1,2-Benzenedicarboxylic acid dibutyl ester,Benzene-O-dicarboxylic acid di-N-butyl ester,Benzenedicarboxylic acid dibutyl ester,Butyl phthalate,DBP,Di-N-butyl phthalate,Dibutyl 1,2-benzenedicarboxylate,Dibutyl O-phthalate,Dibutyl-O-phthalate,N-Butyl phthalate,O-Benzenedicarboxylic acid dibutyl ester,Phthalic acid di-N-butyl ester,Phthalic acid dibutyl ester,1,2-Benzenedicarboxylate dibutyl ester,B…	3026
202	FDB005544	6-Hydroxymethylpterin	0.7	417				Pteridines and derivatives	Organoheterocyclic compounds	Organic compounds	6-hydroxymethylpterin, also known as 2-amino-6-(hydroxymethyl)-4(1h)-pteridinone, belongs to pterins and derivatives class of compounds. Those are polycyclic aromatic compounds containing a pterin moiety, which consist of a pteridine ring bearing a ketone and an amine group to form 2-aminopteridin-4(3H)-one. 6-hydroxymethylpterin is slightly soluble (in water) and a very weakly acidic compound (b…	Senescence-Associated Secretory Phenotype (SASP) (1.94); Conversion from APC/C:Cdc20 to APC/C:Cdh1 in late anaphase (1.91); DNA methylation (1.89); APC-Cdc20 mediated degradation of Nek2A (1.86); Cellular response to hypoxia (1.86); PRC2 methylates histones and DNA (1.86); ADP signalling through P2Y purinoceptor 12 (1.86); Signaling by FGFR2 IIIa TM (1.86); Spry regulation of FGF signaling (1.85)…	Ubiquitin mediated proteolysis (1.99); Retinol metabolism (1.90); Progesterone-mediated oocyte maturation (1.84); Ascorbate and aldarate metabolism (1.84); Drug metabolism - other enzymes (1.83); Glioma (1.80); Bladder cancer (1.79); Chronic myeloid leukemia (1.79); Prolactin signaling pathway (1.78); Prostate cancer (1.78)	UBE2B; AOX1; XDH; UBE2A; RUNX3; PTS; VWA5B1; ITIH4; PRPF8; DNMT1	XGWIBNWDLMIPNF-UHFFFAOYSA-N		69736
203	FDB008281	2-Propanethiol	0.7	127				Alkylthiols	Thiols	Organosulfur compounds	Food additive listed on the EAFUS Food Additive Database (Jan. 2001). 2-Propanethiol is found in potato. belongs to the class of organic compounds known as alkylthiols. These are organic compounds containing the thiol functional group linked to an alkyl chain.	Senescence-Associated Secretory Phenotype (SASP) (2.01); G-protein activation (1.98); Thrombin signalling through proteinase activated receptors (PARs) (1.98); ADP signalling through P2Y purinoceptor 12 (1.97); tRNA Aminoacylation (1.96); MAPK targets/ Nuclear events mediated by MAP kinases (1.96); MAP kinase activation in TLR cascade (1.95); MyD88 cascade initiated on plasma membrane (1.95); Sig…	VEGF signaling pathway (2.03); T cell receptor signaling pathway (2.03); Progesterone-mediated oocyte maturation (2.02); AGE-RAGE signaling pathway in diabetic complications (2.01); Neurotrophin signaling pathway (2.01); Pertussis (2.01); Prolactin signaling pathway (2.00); Leishmaniasis (2.00); Fc epsilon RI signaling pathway (1.99); Retrograde endocannabinoid signaling (1.99)	MAPK1; MAPK3; MAPK14; MAPK11; MAPK12; MAPK13; MAPK7; MAPK6; MAPK4; MAPK15	KJRCEJOSASVSRA-UHFFFAOYSA-N	1-Methylethanethiol,2-Mercaptopropane,2-Propanethiol,2-Propylmercaptan,Isopropanethiol,Isopropyl mercaptan,Isopropylmercaptan,Isopropylthiol,2-Propylthiol,Iso-C3H7SH,Propanethiol-(2),Propane-2-thiol,iso-C3H7SH	6364
204	FDB005974	Mangiferol	0.7	543				1-benzopyrans	Benzopyrans	Organoheterocyclic compounds	Mangiferol, also known as alpizarin or chinomin, is a member of the class of compounds known as xanthones. Xanthones are polycyclic aromatic compounds containing a xanthene moiety conjugated to a ketone group at carbon 9. Xanthene is a tricyclic compound made up of two benzene rings linearly fused to each other through a pyran ring. Mangiferol is slightly soluble (in water) and a very weakly acid…	Senescence-Associated Secretory Phenotype (SASP) (1.94); Glucuronidation (1.92); Xenobiotics (1.91); Presynaptic function of Kainate receptors (1.89); ADP signalling through P2Y purinoceptor 12 (1.89); APC/C:Cdc20 mediated degradation of Cyclin B (1.89); Phosphorylation of the APC/C (1.89); Acyl chain remodelling of PI (1.88); APC-Cdc20 mediated degradation of Nek2A (1.87); Signaling by EGFR in C…	Chemical carcinogenesis (2.03); Metabolism of xenobiotics by cytochrome P450 (2.02); Drug metabolism - cytochrome P450 (2.02); Retinol metabolism (1.99); Steroid hormone biosynthesis (1.96); Linoleic acid metabolism (1.96); Ascorbate and aldarate metabolism (1.93); Arachidonic acid metabolism (1.92); Pentose and glucuronate interconversions (1.88); VEGF signaling pathway (1.88)	CYP3A4; CYP2C9; CYP1A2; TNF; CTNNB1; CPA6|CYP2A6|CYP2A; PTGS2; UGT1A1; NOS3; CASP3	AEDDIBAIWPIIBD-ZJKJAXBQSA-N	(1S)-1,5-anhydro-1-(1,3,6,7-Tetrahydroxy-9-oxo-9H-xanthen-2-yl)-D-glucitol,Alpizarin,Aphloiol,Chinomin,Chinonin,Hedysarid,2-beta-D-Glucopyranosyl-1,3,6,7-tetrahydroxy-9H-xanthen-9-one	5281647
205	FDB030074	(+)-pulegone	0.7	232				Monoterpenoids	Prenol lipids	Lipids and lipid-like molecules	Pulegone, also known as (+)-(R)-pulegone or (1r)-(+)-P-menth-4(8)-en-3-one, is a member of the class of compounds known as menthane monoterpenoids. Menthane monoterpenoids are monoterpenoids with a structure based on the o-, m-, or p-menthane backbone. P-menthane consists of the cyclohexane ring with a methyl group and a (2-methyl)-propyl group at the 1 and 4 ring position, respectively. The o- a…	Prostacyclin signalling through prostacyclin receptor (1.88); Synthesis of very long-chain fatty acyl-CoAs (1.87); Signaling by NOTCH1 PEST Domain Mutants in Cancer (1.87); Abortive elongation of HIV-1 transcript in the absence of Tat (1.87); Inactivation of APC/C via direct inhibition of the APC/C complex (1.87); Cooperation of PDCL (PhLP1) and TRiC/CCT in G-protein beta folding (1.87); Signalin…	Steroid hormone biosynthesis (2.07); Prolactin signaling pathway (1.97); Prostate cancer (1.95); Progesterone-mediated oocyte maturation (1.94); Glioma (1.94); VEGF signaling pathway (1.93); Pancreatic cancer (1.92); Oocyte meiosis (1.92); HIF-1 signaling pathway (1.92); Bladder cancer (1.91)	CYP19A1; SPEN; CYB5R4; SYCN; PRDM10; ALB; PHLPP1; TP53; GAPDH; HRAS	NZGWDASTMWDZIW-MRVPVSSYSA-N	(+)-(R)-Pulegone,(1R)-(+)-p-Menth-4(8)-en-3-one,(5R)-2-Isopropylidene-5-methylcyclohexanone,(R)-Pulegone,D-Pulegone,Pulegone,Pulegone, (R)-isomer,(R)-(+)-p-Menth-4(8)-en-3-one,(R)-p-Menth-4(8)-en-3-one,p-Menth-4(8)-en-3-one,(R)-5-Methyl-2-(1-methylethylidene)cyclohexanone,(R)-(+)-Pulegone,(1R)-Pulegone,L-Pulegone,NSC 15334,Pulegon,FEMA 2963,(+)-4(8)-Para-menthen-3-one,5-Methyl-2-(1-methylethylide…	442495
206	FDB002456	Solasonine	0.7	130				Steroidal glycosides	Steroids and steroid derivatives	Lipids and lipid-like molecules	Solasonine, also known as alpha-solamargine or alpha-solamarine, (3beta,22alpha,25r)-isomer, is a member of the class of compounds known as steroidal saponins. Steroidal saponins are saponins in which the aglycone moiety is a steroid. The steroidal aglycone is usually a spirostane, furostane, spirosolane, solanidane, or curcubitacin derivative. Solasonine is practically insoluble (in water) and a…	Signaling by Ligand-Responsive EGFR Variants in Cancer (1.91); Presynaptic function of Kainate receptors (1.91); Signaling by NOTCH1 PEST Domain Mutants in Cancer (1.91); Formation of RNA Pol II elongation complex (1.91); Constitutive Signaling by NOTCH1 HD+PEST Domain Mutants (1.91); Vasopressin regulates renal water homeostasis via Aquaporins (1.90); Cooperation of PDCL (PhLP1) and TRiC/CCT in …	Thyroid hormone signaling pathway (2.10); Non-small cell lung cancer (1.95); Progesterone-mediated oocyte maturation (1.95); HIF-1 signaling pathway (1.94); Chronic myeloid leukemia (1.94); Pancreatic cancer (1.93); Endometrial cancer (1.92); Glioma (1.92); Acute myeloid leukemia (1.91); Longevity regulating pathway - multiple species (1.91)	THRA; PRDM10; IDDM2|INS; EP300; CREBBP; ACTB; SRC; TP53; ESR1; PIK3CA	QCTMYNGDIBTNSK-UHFFFAOYSA-N	alpha-solamarine, (3beta,22alpha,25R)-isomer,Alpha-solasonine,Solasodamine,Solasonin,Solasonine,Solasonine;tomatine solaradixine,Tomatine solaradixine	537159
207	FDB011814	Resveratrol	0.7	460					Stilbenes	Phenylpropanoids and polyketides	Resveratrol, also known as 3,4',5-trihydroxystilbene or (cis-trans)-resveratrol, is a member of the class of compounds known as stilbenes. Stilbenes are organic compounds containing a 1,2-diphenylethylene moiety. Stilbenes (C6-C2-C6 ) are derived from the common phenylpropene (C6-C3) skeleton building block. The introduction of one or more hydroxyl groups to a phenyl ring lead to stilbenoids. Res…	Senescence-Associated Secretory Phenotype (SASP) (1.95); Glucagon signaling in metabolic regulation (1.91); Presynaptic function of Kainate receptors (1.90); Vasopressin regulates renal water homeostasis via Aquaporins (1.89); Opioid Signalling (1.89); Aquaporin-mediated transport (1.89); Signal amplification (1.89); G-protein beta:gamma signalling (1.88); G beta:gamma signalling through PLC beta…	Progesterone-mediated oocyte maturation (1.92); Estrogen signaling pathway (1.91); Glioma (1.91); Chagas disease (American trypanosomiasis) (1.90); Prolactin signaling pathway (1.89); Chemokine signaling pathway (1.89); Prostate cancer (1.89); HIF-1 signaling pathway (1.89); Longevity regulating pathway - multiple species (1.88); Pancreatic cancer (1.88)	TP53; AKT1; IDDM2|INS; MAPK1; HGF|IL6; JUN; MAPK3; SRC; PRDM10; ALB	LUKBXSAWLPMMSZ-OWOJBTEDSA-N	(e)-5-(2-(4-Hydroxyphenyl)ethenyl)-1,3-benzenediol,(e)-Resveratrol,3,4',5-Stilbenetriol,3,4',5-Trihydroxy-trans-stilbene,3,4',5-Trihydroxystilbene,3,5,4'-Trihydroxystilbene,5-[(e)-2-(4-Hydroxyphenyl)vinyl]benzene-1,3-diol,trans-Resveratrol,trans-3,4',5 - Trihydroxystilbene,Resveratrol-3-sulfate,SRT 501,SRT-501,cis-Resveratrol,trans-Resveratrol-3-O-sulfate,(cis/trans)-Resveratrol,3,4',5-Stilbenetr…	445154
208	FDB014944	Geranic acid	0.69	98				Monoterpenoids	Prenol lipids	Lipids and lipid-like molecules	Present in petitgrain, lemongrass and other essential oils. Geranic acid is found in many foods, some of which are herbs and spices, lemon balm, cardamom, and lemon grass. belongs to the class of organic compounds known as acyclic monoterpenoids. These are monoterpenes that do not contain a cycle.	Loss of Nlp from mitotic centrosomes (2.03); Transcriptional regulation by small RNAs (2.02); Nuclear import of Rev protein (2.01); Anchoring of the basal body to the plasma membrane (2.01); Regulation of Glucokinase by Glucokinase Regulatory Protein (2.01); Vpr-mediated nuclear import of PICs (2.00); Regulation of PLK1 Activity at G2/M Transition (2.00); Viral Messenger RNA Synthesis (2.00); Cen…	Spliceosome (1.82); Ubiquitin mediated proteolysis (1.82); VEGF signaling pathway (1.81); Bladder cancer (1.80); Pancreatic cancer (1.80); Prolactin signaling pathway (1.80); Longevity regulating pathway - multiple species (1.79); Viral carcinogenesis (1.78); Alcoholism (1.78); Nucleotide excision repair (1.78)	NEK6; NEK7; NEK2; ING1; ISPD; HMGCS1; HMGCS2; TOP2A; TOP2B; PRDM10	ZHYZQXUYZJNEHD-UHFFFAOYSA-N	3,7-Dimethylocta-2,6-dienoate,3,7-Dimethyl-2,6-octadienoic acid,Decaprenoic acid,Geranic acid (6ci),Geranoic acid,(e)-3,7-Dimethylocta-2,6-dienoate,(e)-3,7-Dimethylocta-2,6-dienoic acid,3,7-Dimethyl-2e,6-octadienoate,3,7-Dimethyl-2e,6-octadienoic acid,3,7-Dimethylocta-2,6-dienoic acid,Geranic acid (6CI),Geranilyc acid,Geranoate,trans-3,7-Dimethyl-2,6-octadien-1-Oate,trans-3,7-Dimethyl-2,6-octadie…	9989
209	FDB008303	2,4-Pentanedione	0.69	563				Carbonyl compounds	Organooxygen compounds	Organic oxygen compounds	Isolated from ethereal oil of Pinus sylvestris (Scotch pine). 2,4-Pentanedione is found in papaya. belongs to the class of organic compounds known as beta-diketones. These are organic compounds containing two keto groups separated by a single carbon atom.	Peptide chain elongation (2.05); Nonsense Mediated Decay (NMD) independent of the Exon Junction Complex (EJC) (2.05); Viral mRNA Translation (2.04); Eukaryotic Translation Elongation (2.04); Eukaryotic Translation Termination (2.03); Selenocysteine synthesis (2.02); Nonsense-Mediated Decay (NMD) (2.02); Nonsense Mediated Decay (NMD) enhanced by the Exon Junction Complex (EJC) (2.01); G beta:gamma…	VEGF signaling pathway (2.06); Glioma (2.04); Longevity regulating pathway - multiple species (2.02); Non-small cell lung cancer (2.00); Progesterone-mediated oocyte maturation (2.00); Melanoma (2.00); Estrogen signaling pathway (1.99); Cholinergic synapse (1.99); Pancreatic cancer (1.99); Chronic myeloid leukemia (1.99)	AKT1; ACACA; TAF13; CYCS; RPS29; GYG1; ATP2B4; RPS10; ATP2B2; ATP2B1	YRKCREAYFQTBPV-UHFFFAOYSA-N	2,4-Dioxopentane,2,4-Pentadione,2,4-Pentanedione,ACAC,Acetoacetone,Acetyl 2-propanone,CH3-CO-CH2-CO-CH3,Hacac,Pentan-2,4-dione,Acetylacetone,2,4-Pentandione,4-Hydroxy-3-penten-2-one,Acetyl acetone,Acetyl-2-propanone,Acetyl-acetone,Benzil-related compound, 44,CH3COCH2COCH3,Diacetylmethane,Pentanedione,Pentanedione-2,4,Indium-111-acetylacetone,Pentane-2,4-dione	31261
210	FDB001707	Isoorientin 7-O-(6'''-O-(E)-feruloyl)glucoside	0.69	568				Flavonoid glycosides	Flavonoids	Phenylpropanoids and polyketides	Isoorientin 7-o-(6'''-o-(e)-feruloyl)glucoside, also known as homoorientin or luteolin-6-C-beta-D-glucoside, is a member of the class of compounds known as flavonoid c-glycosides. Flavonoid c-glycosides are compounds containing a carbohydrate moiety which is C-glycosidically linked to the 2-phenylchromen-4-one flavonoid backbone. Isoorientin 7-o-(6'''-o-(e)-feruloyl)glucoside is slightly soluble …	Signaling by ERBB2 (1.99); VEGFR2 mediated vascular permeability (1.92); Platelet Aggregation (Plug Formation) (1.92); KSRP (KHSRP) binds and destabilizes mRNA (1.92); Butyrate Response Factor 1 (BRF1) binds and destabilizes mRNA (1.92); Integrin alphaIIb beta3 signaling (1.92); Vasopressin regulates renal water homeostasis via Aquaporins (1.92); CD28 dependent PI3K/Akt signaling (1.92); TP53 Reg…	Progesterone-mediated oocyte maturation (2.02); Pancreatic cancer (2.01); Chronic myeloid leukemia (2.01); Glioma (2.00); Prolactin signaling pathway (2.00); Non-small cell lung cancer (2.00); Fc epsilon RI signaling pathway (2.00); Prostate cancer (2.00); Longevity regulating pathway - multiple species (2.00); HIF-1 signaling pathway (1.99)	AKT1; NFE2L2; SIRT6; SIRT7; TP53; JUN; FOS; PRDM10; SMARCA4; GAPDH	ODBRNZZJSYPIDI-VJXVFPJBSA-N	2-(3,4-Dihydroxyphenyl)-6-beta-D-glucopyranosyl-5,7-dihydroxy-4H-1-benzopyran-4-one,Homoorientin,Luteolin-6-C-beta-D-glucoside,2-(3,4-Dihydroxyphenyl)-6-b-D-glucopyranosyl-5,7-dihydroxy-4H-1-benzopyran-4-one,2-(3,4-Dihydroxyphenyl)-6-β-D-glucopyranosyl-5,7-dihydroxy-4H-1-benzopyran-4-one,Luteolin-6-C-b-D-glucoside,Luteolin-6-C-β-D-glucoside	114776
211	FDB030556	5,6-dihydrouracil	0.69	405	Dihydrouracil is an intermediate breakdown product of uracil. Dihydropyrimidine dehydrogenase (DHP) catalyzes the reduction of uracil into 5,6-dihydrouracil then dihydropyrimidinase hydrolyzes 5,6-dihydrouracil into N-carbamyl-beta-alanine. Finally, beta-ureidopropionase catalyzes the conversion of N-carbamyl-beta-alanine into beta-alanine. When present at abnormally high levels, dihydrouracil ca…			Pyrimidines and pyrimidine derivatives	Diazines	Organoheterocyclic compounds	3,4-dihydrouracil, also known as 2,4-dioxotetrahydropyrimidine or 5,6-dihydro-2,4-dihydroxypyrimidine, is a member of the class of compounds known as pyrimidones. Pyrimidones are compounds that contain a pyrimidine ring, which bears a ketone. Pyrimidine is a 6-membered ring consisting of four carbon atoms and two nitrogen centers at the 1- and 3- ring positions. 3,4-dihydrouracil is soluble (in w…	Base Excision Repair (1.96); Resolution of Abasic Sites (AP sites) (1.96); CRMPs in Sema3A signaling (1.94); Metabolism of nucleotides (1.94); Peptide chain elongation (1.93); Nonsense Mediated Decay (NMD) independent of the Exon Junction Complex (EJC) (1.92); Senescence-Associated Secretory Phenotype (SASP) (1.91); Dual incision in TC-NER (1.91); Pyrimidine metabolism (1.91); Semaphorin interact…	beta-Alanine metabolism (1.93); Pyrimidine metabolism (1.91); Drug metabolism - other enzymes (1.88); Nucleotide excision repair (1.88); Pantothenate and CoA biosynthesis (1.85); Mismatch repair (1.83); Progesterone-mediated oocyte maturation (1.82); Ribosome (1.82); DNA replication (1.81); Longevity regulating pathway - multiple species (1.81)	DPYD; DRP2|DPYSL2; CRMP1; DPYSL3; DPYSL5; DPYSL4; NTHL1; DPYS; UPB1; ADAT2	OIVLITBTBDPEFK-UHFFFAOYSA-N	2,4-Dioxotetrahydropyrimidine,5,6-Dihydro-2,4-dihydroxypyrimidine,Dihydro-2,4(1H,3H)-pyrimidinedione,DIHYDROPYRIMIDINE-2,4(1H,3H)-dione,Dihydrouracile,Hydrouracil,5,6-Dihydro-2,4(1H,3H)-pyrimidinedione,5,6-Dihydrouracil,Dihydro-pyrimidine-2,4-dione	649
212	FDB012054	3-Phenyl-2-propenenitrile	0.69	181				Benzene and substituted derivatives	Benzenoids	Organic compounds	3-phenyl-2-propenenitrile is a member of the class of compounds known as styrenes. Styrenes are organic compounds containing an ethenylbenzene moiety. 3-phenyl-2-propenenitrile is a cassia, cinnamon, and cumin tasting compound found in fig, which makes 3-phenyl-2-propenenitrile a potential biomarker for the consumption of this food product.This compound belongs to the class of chemical entities k…	p53-Dependent G1/S DNA damage checkpoint (1.97); NIK-->noncanonical NF-kB signaling (1.97); Ubiquitin-dependent degradation of Cyclin D (1.97); Dectin-1 mediated noncanonical NF-kB signaling (1.97); Vpu mediated degradation of CD4 (1.97); Regulation of Apoptosis (1.96); p53-Dependent G1 DNA Damage Response (1.96); rRNA processing (1.96); Autodegradation of the E3 ubiquitin ligase COP1 (1.96); Act…	GnRH signaling pathway (1.83); Ubiquitin mediated proteolysis (1.83); Longevity regulating pathway - multiple species (1.83); Adherens junction (1.83); Cell cycle (1.83); Salmonella infection (1.83); Pertussis (1.82); Toxoplasmosis (1.82); Viral carcinogenesis (1.81); Cholinergic synapse (1.81)	THUMPD1; VASP; MAPK1; PRDM10; MAPK3; MAPK14; ALB; KDR; MAD2L1; AURKA	ZWKNLRXFUTWSOY-DAXSKMNVSA-N	(2E)-3-Phenyl-2-propenenitrile,(E)-3-Phenylacrylonitrile,(E)-3-Phenylprop-2-enenitrile,(E)-3-Phenylpropenenitrile,(e)-cinnamonitrile,(E)3-Phenylacrylonitrile,1-cyano-2-phenylethene,1-Cyano-2-phenylethylene,2-Propenenitrile, 3-phenyl-,2-Propenenitrile, 3-phenyl-, (2E)-,2-Propenenitrile, 3-phenyl-, (E)-,3-Phenyl-2-propenenitrile, 9CI,3-Phenylacrylonitrile,Acrylonitrile, 3-phenyl-,Beta-cyanostyrene,…	1711919
213	FDB002515	Osthol	0.68	534				Coumarins and derivatives	Phenylpropanoids and polyketides	Organic compounds	Osthol, also known as 7-methoxy-8-(3-methylpent-2-enyl)coumarin, belongs to coumarins and derivatives class of compounds. Those are polycyclic aromatic compounds containing a 1-benzopyran moiety with a ketone group at the C2 carbon atom (1-benzopyran-2-one). Osthol is practically insoluble (in water) and an extremely weak basic (essentially neutral) compound (based on its pKa). Osthol can be foun…	Activation of Matrix Metalloproteinases (1.62); Regulation of Insulin-like Growth Factor (IGF) transport and uptake by Insulin-like Growth Factor Binding Proteins (IGFBPs) (1.59); Gamma carboxylation, hypusine formation and arylsulfatase activation (1.57); Collagen degradation (1.54); Glucagon signaling in metabolic regulation (1.53); WNT ligand biogenesis and trafficking (1.51); G beta:gamma sig…	Bladder cancer (1.56); Basal cell carcinoma (1.55); Melanogenesis (1.54); AGE-RAGE signaling pathway in diabetic complications (1.49); Proteoglycans in cancer (1.49); Pathways in cancer (1.48); Estrogen signaling pathway (1.48); Hedgehog signaling pathway (1.48); Colorectal cancer (1.48); Chronic myeloid leukemia (1.48)	MMP9; MMP2; CASP3; F2; WNT3A; WNT1; HGF|SF; WNT3; MMP13; NFKBIA	MBRLOUHOWLUMFF-UHFFFAOYSA-N	7-Methoxy-8-(3-methylpent-2-enyl)coumarin,2H-1-Benzopyran-2-one, 7-methoxy-8-(3-methyl-2-butenyl)-,7-Methoxy-8-(3-methyl-2-butenyl)-2H-1-benzopyran-2-one,7-Methoxy-8-(3-methyl-2-butenyl)-2H-chromen-2-one,7-Methoxy-8-(3-methyl-2-butenyl)-coumarin,7-Methoxy-8-(3-methyl-but-2-enyl)-chromen-2-one,7-methoxy-8-(3-methylbut-2-en-1-yl)-2H-chromen-2-one,7-Methoxy-8-isopentenylcoumarin,7-Methoxy-8-prenylco…	10228
214	FDB002680	Hesperidin	0.68	516				Flavonoid glycosides	Flavonoids	Phenylpropanoids and polyketides	Found in most citrus fruits and other members of the Rutaceae, also in Mentha longifolia Hesperidin is a flavanone glycoside (flavonoid) (C28H34O15) found abundantly in citrus fruits. Its aglycone form is called hesperetin. belongs to the class of organic compounds known as flavonoid-7-o-glycosides. These are phenolic compounds containing a flavonoid moiety which is O-glycosidically linked to car…	GABA B receptor activation (1.91); Activation of GABAB receptors (1.89); Presynaptic function of Kainate receptors (1.88); ADP signalling through P2Y purinoceptor 12 (1.87); G beta:gamma signalling through PLC beta (1.86); Regulation of TP53 Activity through Methylation (1.86); Senescence-Associated Secretory Phenotype (SASP) (1.86); G-protein beta:gamma signalling (1.86); CTLA4 inhibitory signal…	Bladder cancer (1.86); Viral myocarditis (1.86); Central carbon metabolism in cancer (1.86); Prostate cancer (1.85); Pancreatic cancer (1.85); Colorectal cancer (1.85); Toll-like receptor signaling pathway (1.85); Toxoplasmosis (1.85); Hepatitis C (1.84); Non-small cell lung cancer (1.84)	TP53; CASP3; MMP9; SP1; BCL6|BCL5; IRF7; CD80; HMOX1; G6PD; GHRL	QUQPHWDTPGMPEX-QJBIFVCTSA-N	(2S)-Hesperidin,(S)-(-)-Hesperidin,Atripliside b,Cirantin,Ciratin,Flavanone, 3',5,7-trihydroxy-4'-methoxy-, 7-(6-O-a-L-rhamnosyl-D-glucoside) (7ci),Flavanone, 3',5,7-trihydroxy-4'-methoxy-, 7-(6-O-alpha-L-rhamnosyl-delta-glucoside) (7ci),Hesper bitabs,Hesperetin 7-O-rutinoside,Hesperetin-7-rutinoside,Hesperetin-rutinoside,Hesperidine,Hesperidoside,Hesperitin-7-rhamnoglucoside,Hesperetin 7 rutinos…	10621
215	FDB010914	Benzofuran	0.68	437					Benzofurans	Organoheterocyclic compounds	Benzofuran is a Maillard product. It is a heterocyclic compound consisting of fused benzene and furan rings. It is the parent of many related compounds with more complex structures. For example, psoralen is a benzofuran derivative that occurs in several plants. It is found in many foods, some of which are herbs and spices, tea, alcoholic beverages, and coffee and coffee products. belongs to the c…	Senescence-Associated Secretory Phenotype (SASP) (2.01); HIV Transcription Elongation (1.92); p53-Independent G1/S DNA damage checkpoint (1.92); Spry regulation of FGF signaling (1.92); AUF1 (hnRNP D0) binds and destabilizes mRNA (1.92); Nucleotide Excision Repair (1.92); RNA Pol II CTD phosphorylation and interaction with CE (1.92); Ubiquitin Mediated Degradation of Phosphorylated Cdc25A (1.92);…	Ubiquitin mediated proteolysis (1.97); Nucleotide excision repair (1.93); Colorectal cancer (1.92); Endometrial cancer (1.92); Prostate cancer (1.91); Progesterone-mediated oocyte maturation (1.91); Thyroid cancer (1.90); Melanoma (1.89); Cell cycle (1.89); Oocyte meiosis (1.88)	T; MGP; ESD; FXYD5; APEX2; UBE2I; RAD23B; SKP2; RAD23A; C9orf5	IANQTJSKSUMEQM-UHFFFAOYSA-N	Benzo[b]furan,Benzofuran,Coumaron,Coumarone,Cumarone,1-Oxaindene,1-Oxidene,1-Oxindene,2,3-Benzofuran,Benzo(b)furan,Benzofurfuran,BZF,Cumaron,1-Benzofuran,Benzofuran (iupac)	9223
216	FDB012386	(Z)-Resveratrol	0.68	482					Stilbenes	Phenylpropanoids and polyketides	Phytoalexin from hypocotyls of germinating peanuts (Arachis hypogaea). (Z)-Resveratrol is found in peanut, nuts, and common grape. belongs to the class of organic compounds known as stilbenes. These are organic compounds containing a 1,2-diphenylethylene moiety. Stilbenes (C6-C2-C6 ) are derived from the common phenylpropene (C6-C3) skeleton building block. The introduction of one or more hydroxy…	Senescence-Associated Secretory Phenotype (SASP) (1.93); Vasopressin regulates renal water homeostasis via Aquaporins (1.90); Aquaporin-mediated transport (1.90); Glucagon signaling in metabolic regulation (1.89); Presynaptic function of Kainate receptors (1.89); Signal amplification (1.88); ADP signalling through P2Y purinoceptor 12 (1.88); G beta:gamma signalling through PLC beta (1.88); G-prot…	Progesterone-mediated oocyte maturation (1.93); Estrogen signaling pathway (1.90); Chemokine signaling pathway (1.90); Prostate cancer (1.90); Glioma (1.89); Prolactin signaling pathway (1.89); Chagas disease (American trypanosomiasis) (1.89); Pancreatic cancer (1.88); HIF-1 signaling pathway (1.87); Longevity regulating pathway - multiple species (1.87)	TP53; AKT1; IDDM2|INS; MAPK1; HGF|IL6; JUN; MAPK3; SRC; PRDM10; ALB	LUKBXSAWLPMMSZ-UPHRSURJSA-N	(Z)-3,4',5-Trihydroxystilbene,(Z)-3,5,4'-Trihydroxystilbene,(Z)-Resveratrol,5-[(Z)-2-(4-Hydroxyphenyl)vinyl]benzene-1,3-diol,cis-3,4',5-Trihydroxystilbene,cis-3,5,4'-Trihydroxystilbene,cis-3,4,5-Trihydroxystilbene,cis-5-[2-(4-Hydroxyphenyl)ethenyl]benzene-1,3-diol,Z-Resveratrol,SRT 501,SRT-501,Resveratrol-3-sulfate,3,5,4'-Trihydroxystilbene,trans-Resveratrol,trans-Resveratrol-3-O-sulfate,3,4',5-S…	1548910
217	FDB030649	acrolein	0.68	481	Acrolein (systematic name: propenal) is the simplest unsaturated aldehyde. It is a colourless liquid with a piercing, disagreeable, acrid smell. The smell of burnt fat (as when cooking oil is heated to its smoke point) is caused by glycerol in the burning fat breaking down into acrolein. It is produced industrially from propylene and mainly used as a biocide and a building block to other chemical…	Acrolein rapidly and irreversibly binds to lysine moieties and sulfhydryl groups found on many cellular molecules forming thiol ethers. By this mechanism acrolein can bind to messenger compounds to produce direct cytotoxic effects or secondary effects from interrupted cell signaling pathways. Perturbation of inflammatory responses in bronchial epithelial cells was demonstrated by direct action of…		Carbonyl compounds	Organooxygen compounds	Organic oxygen compounds	Acrolein, also known as propenal or acrylaldehyde, is a member of the class of compounds known as enals. Enals are an alpha,beta-unsaturated aldehyde of general formula RC=C-CH=O in which the aldehydic C=O function is conjugated to a C=C triple bond at the alpha,beta position. Acrolein is soluble (in water) and an extremely weak basic (essentially neutral) compound (based on its pKa). Acrolein is…	Senescence-Associated Secretory Phenotype (SASP) (1.89); Signaling by Ligand-Responsive EGFR Variants in Cancer (1.88); Vasopressin regulates renal water homeostasis via Aquaporins (1.88); G beta:gamma signalling through PLC beta (1.87); Signaling by EGFR in Cancer (1.87); ADP signalling through P2Y purinoceptor 12 (1.87); APC/C:Cdc20 mediated degradation of Cyclin B (1.87); Constitutive Signalin…	Prostate cancer (1.91); Bladder cancer (1.90); Pancreatic cancer (1.90); Progesterone-mediated oocyte maturation (1.88); Prolactin signaling pathway (1.88); VEGF signaling pathway (1.87); AGE-RAGE signaling pathway in diabetic complications (1.87); Chronic myeloid leukemia (1.87); Estrogen signaling pathway (1.86); Colorectal cancer (1.85)	TP53; GAPDH; MAPK1; HGF|IL6; MAPK3; JUN; TNF; VEGFA; EGFR; MAPK8	HGINCPLSRVDWNT-UHFFFAOYSA-N	Acrylaldehyde,Acrylic aldehyde,Propenal,2-Propen-1-one,2-Propenal,2-Propenaldehyde,Acquinite,Acraldehyde,Acroleina,Aldehyde, acrylic,Aldehyde, allyl,Aldehyde, ethylene,Allyl aldehyde,Aqualin,Aqualine,Biocide,CH2=chcho,Crolean,Ethylene aldehyde,Magnacide,Magnacide H,Magnacide H and b,Papite,Prop-2-en-1-al,Prop-2-enal,Propenaldehyde,Propylene aldehyde,Slimicide,trans-Acrolein formylethylene,2 Prope…	7847
218	FDB008309	Hexanedioic acid	0.68	508				Fatty acids and conjugates	Fatty Acyls	Lipids and lipid-like molecules	Constituent of beet juice, pork fat, guava fruit (Psidium guajava), papaya (Carica papaya) and raspberry (Rubus idaeus). Food acidulant Adipic acid is a compound of the class of carboxylic acids that is derived from oxidation of various fats. It is a white crystalline powder appearing as an acid in aqueous circumstances, though it is not highly soluble (wikipedia); Adipic acid, like most carboxyl…	GLI3 is processed to GLI3R by the proteasome (2.04); APC/C:Cdc20 mediated degradation of Securin (2.04); APC/C:Cdc20 mediated degradation of mitotic proteins (2.04); Regulation of Apoptosis (2.04); TNFR2 non-canonical NF-kB pathway (2.04); Hedgehog 'on' state (2.04); Vpu mediated degradation of CD4 (2.03); CDK-mediated phosphorylation and removal of Cdc6 (2.03); Regulation of activated PAK-2p34 b…	Proteasome (2.01); Ubiquitin mediated proteolysis (1.91); Ribosome (1.84); Oocyte meiosis (1.82); Cell cycle (1.81); Progesterone-mediated oocyte maturation (1.80); Epstein-Barr virus infection (1.79); Prostate cancer (1.78); Prolactin signaling pathway (1.78); Viral carcinogenesis (1.77)	PSMA3; PSMA5; PSMA6; PSMA4; PSMA7; PSMA1; PSMB2; PSMB1; PSMB4; PSMA8	WNLRTRBMVRJNCN-UHFFFAOYSA-N	1,4-Butanedicarboxylic acid,1,6-Hexanedioic acid,Adipinic acid,Adipinsaeure,e 355,e-355,e355,INS no. 355,Hexanedioate,Hexan-1,6-dicarboxylate,1,4-Butanedicarboxylate,1,6-Hexanedioate,Adipinate,Hexanedioic acid,Hexan-1,6-dicarboxylic acid,Adipate,Acifloctin,Acinetten,Adi-pure,Adilactetten,Kyselina adipova,Molten adipate,Molten adipic acid,Adipic acid, calcium salt,Adipic acid, disodium salt,Sodium…	196
219	FDB001299	d-Tocotrienol	0.68	503				Quinone and hydroquinone lipids	Prenol lipids	Lipids and lipid-like molecules	Constituent of palm oil. Nutriceutical with anticancer props. and a positive influence on the blood lipid profile. d-Tocotrienol is found in many foods, some of which are fennel, caraway, coconut, and lichee. belongs to the class of organic compounds known as tocotrienols. These are vitamin E derivatives containing an unsaturated trimethyltrideca-3,7,11-trien-1-yl chain attached to the carbon C6 …	Transcriptional regulation of white adipocyte differentiation (1.96); Regulation of lipid metabolism by Peroxisome proliferator-activated receptor alpha (PPARalpha) (1.86); BMAL1:CLOCK,NPAS2 activates circadian gene expression (1.86); YAP1- and WWTR1 (TAZ)-stimulated gene expression (1.86); RORA activates gene expression (1.86); PPARA activates gene expression (1.85); Senescence-Associated Secret…	Pancreatic cancer (1.84); Renal cell carcinoma (1.83); PPAR signaling pathway (1.83); Thyroid cancer (1.83); VEGF signaling pathway (1.83); HIF-1 signaling pathway (1.83); AGE-RAGE signaling pathway in diabetic complications (1.83); Longevity regulating pathway - mammal (1.82); mTOR signaling pathway (1.79); Progesterone-mediated oocyte maturation (1.78)	VEGFA; PPARG|GLM1; PPARA; C13orf15; CLASP1; CLASP2; GGH; TP53; CDK1; AKT1	ODADKLYLWWCHNB-QRCIITMISA-N	(R)-delta-Tocotrienol,3,4-Dihydro-2,8-dimethyl-2-(4,8,12-trimethyl-3,7,11-tridecatrienyl)-2H-1-benzopyran-6-ol, 9ci,8-Methyltocotrienol,delta-Tocotrienol,Tocotrienol, delta,(r)-delta-tocotrienol,2,8-Dimethyl-2-(4,8,12-trimethyl-3,7,11-tridecatrienyl)-6-chromanol,3,4-Dihydro-2,8-dimethyl-2-(4,8,12-trimethyl-3,7,11-tridecatrienyl)-2H-1-benzopyran-6-ol, 9CI	9854614
220	FDB016787	Epicatechin-(4beta->6)-epicatechin-(4beta->8)-epicatechin	0.67	124				Flavonoids	Phenylpropanoids and polyketides	Organic compounds	Epicatechin-(4beta->6)-epicatechin-(4beta->8)-epicatechin is a member of the class of compounds known as biflavonoids and polyflavonoids. Biflavonoids and polyflavonoids are organic compounds containing at least two flavan/flavone units. These units are usually linked through CC or C-O-C bonds. Some examples include C2-O-C3, C2-O-C4, C3'-C3''', and C6-C8''. Epicatechin-(4beta->6)-epicatechin-(4be…	Thrombin signalling through proteinase activated receptors (PARs) (1.49); Signaling by EGFRvIII in Cancer (1.49); G beta:gamma signalling through PLC beta (1.49); CaM pathway (1.49); Prostacyclin signalling through prostacyclin receptor (1.48); Activation of Kainate Receptors upon glutamate binding (1.48); Ca-dependent events (1.48); Tie2 Signaling (1.48); Vasopressin regulates renal water homeos…	Bladder cancer (1.79); Toxoplasmosis (1.44); Acute myeloid leukemia (1.44); T cell receptor signaling pathway (1.44); Thyroid hormone signaling pathway (1.44); Osteoclast differentiation (1.44); Non-small cell lung cancer (1.44); PI3K-Akt signaling pathway (1.44); NOD-like receptor signaling pathway (1.43); Dorso-ventral axis formation (1.43)	MMP2; PRDM10; ALB; TP53; GAPDH; AKT1; MBOAT4; IDDM2|INS; SRC; HGF|IL6	SXEONTJNLWOUBB-KCXYZFMFSA-N	EC-(4b,6)-EC-(4b,8)-EC,Epicatechin-(4-beta-6)-epicatechin-(4-beta-8)-epicatechin,Epicatechin-(4b->6)-epicatechin-(4b->8)-epicatechin,Epicatechin-(4beta->6)-epicatechin-(4beta->8)-epicatechin,Procyanidin trimer T3	10865804
221	FDB031149	S-adenosyl-4-methylthio-2-oxobutanoate	0.67	257				Glycosyl compounds	Carbohydrates and carbohydrate conjugates	Organooxygen compounds	S-adenosyl-4-methylthio-2-oxobutanoic acid is a member of the class of compounds known as 5'-deoxy-5'-thionucleosides. 5'-deoxy-5'-thionucleosides are 5'-deoxyribonucleosides in which the ribose is thio-substituted at the 5'position by a S-alkyl group. S-adenosyl-4-methylthio-2-oxobutanoic acid is practically insoluble (in water) and a moderately acidic compound (based on its pKa). S-adenosyl-4-m…	Viral mRNA Translation (1.96); mRNA Splicing - Major Pathway (1.94); Nonsense-Mediated Decay (NMD) (1.94); Nonsense Mediated Decay (NMD) enhanced by the Exon Junction Complex (EJC) (1.94); Selenoamino acid metabolism (1.93); mRNA Splicing (1.92); 3' -UTR-mediated translational regulation (1.91); L13a-mediated translational silencing of Ceruloplasmin expression (1.91); GTP hydrolysis and joining o…	Progesterone-mediated oocyte maturation (1.80); HIF-1 signaling pathway (1.80); Prostate cancer (1.78); Prolactin signaling pathway (1.78); One carbon pool by folate (1.77); Oocyte meiosis (1.76); Pancreatic cancer (1.76); Prion diseases (1.75); Fc epsilon RI signaling pathway (1.75); Central carbon metabolism in cancer (1.75)	PDF; TOP2A; TOP2B; CAD; GARS|GART; EPRS|QARS; ACLY; ACACA; UMPS; ACACB	UOKVQQMBGVMXPU-CJPDYEHRSA-O	(3-Carboxy-3-oxopropyl)(5'-deoxyadenosin-5'-yl)(methyl)sulfonium,{[(2S,3S,4R,5R)-5-(6-amino-9H-purin-9-yl)-3,4-dihydroxytetrahydrofuran-2-yl]methyl}(3-carboxy-3-oxopropyl)methylsulfonium,(3-Carboxy-3-oxopropyl)(5'-deoxyadenosin-5'-yl)(methyl)sulphonium,S-Adenosyl-4-methylthio-2-oxobutanoic acid	440336
222	FDB012603	Hypericin	0.67	487				Benzopyrenes	Pyrenes	Benzenoids	Widespread in Hypericum subspecies especies Hypericum perforatum (St John's Wort) Hypericin is a red-coloured anthraquinone-derivative, which, together with hyperforin, is one of the principal active constituents of Hypericum (Saint John's wort). Hypericin is believed to act as an antibiotic and non-specific kinase inhibitor. Hypericin may inhibit the action of the enzyme dopamine ?-hydroxylase, …	Xenobiotics (1.96); ADP signalling through P2Y purinoceptor 12 (1.94); Signaling by EGFR in Cancer (1.94); Presynaptic function of Kainate receptors (1.92); Constitutive Signaling by Ligand-Responsive EGFR Cancer Variants (1.92); G beta:gamma signalling through PLC beta (1.92); Glucagon signaling in metabolic regulation (1.92); Signaling by Ligand-Responsive EGFR Variants in Cancer (1.92); Activa…	Retinol metabolism (2.01); Steroid hormone biosynthesis (1.98); Prostate cancer (1.92); Progesterone-mediated oocyte maturation (1.91); Bladder cancer (1.91); Linoleic acid metabolism (1.91); VEGF signaling pathway (1.90); Estrogen signaling pathway (1.90); Ascorbate and aldarate metabolism (1.90); HIF-1 signaling pathway (1.89)	HSP90AA1; TOP2A; EGF; CYP3A4; CYP1A1; KDR; DRD3; CRHR1; HSPD1; ABCB1	BTXNYTINYBABQR-UHFFFAOYSA-N	1:6:8:10:11:13-Hexahydroxy-3:4-dimethyl-meso-naphthodianthrene-7:14-dione,Hipericina,Hypericine,Hypericum red,Hyperizin,1,3,4,6,8,13-Hexahydroxy-10,11-dimethylphenanthro[1,10,9,8-opqra]perylene-7,14-dione, 9ci,4,5,7,4',5',7'-Hexahydroxy-2,2'-dimethylnaphthodianthrone,Hypericin & visible light,Hypericin from hypericum perforatum,Hypericum extract,Mycoporphyrin,Vimrxyn,mono-(123I)iodohypericin,1,3,…	5281051
223	FDB003632	Guanosine	0.67	421					Purine nucleosides	Nucleosides, nucleotides, and analogues	Guanosine is a nucleoside comprising guanine attached to a ribose (ribofuranose) ring via a beta-N9-glycosidic bond. Guanosine can be phosphorylated to become GMP (guanosine monophosphate), cGMP (cyclic guanosine monophosphate), GDP (guanosine diphosphate) and GTP (guanosine triphosphate). ; The nucleoside guanosine exert important neuroprotective and neuromodulator roles in the central nervous s…	Metabolism of nucleotides (2.04); Purine metabolism (2.01); Pyrimidine metabolism (1.95); Nonsense Mediated Decay (NMD) independent of the Exon Junction Complex (EJC) (1.95); Peptide chain elongation (1.95); Transport of vitamins, nucleosides, and related molecules (1.95); Opioid Signalling (1.94); ADP signalling through P2Y purinoceptor 1 (1.94); ADP signalling through P2Y purinoceptor 12 (1.94)…	Purine metabolism (1.99); Pyrimidine metabolism (1.95); Glioma (1.92); VEGF signaling pathway (1.90); Estrogen signaling pathway (1.89); Morphine addiction (1.89); Progesterone-mediated oocyte maturation (1.88); Longevity regulating pathway - multiple species (1.88); HIF-1 signaling pathway (1.87); Nicotinate and nicotinamide metabolism (1.87)	DCK; SLC29A1; IMPDH2; SLC28A2; AKT1; SLC29A2; SLC28A3; NT5E; SLC29A3|HJCD; MAPK1	NYHBQMYGNKIUIF-UHFFFAOYSA-N	2(3H)-Imino-9-beta-D-ribofuranosyl-9H-purin-6(1H)-one,2-Amino-1,9-dihydro-9-beta-D-ribofuranosyl-6H-purin-6-one,2-Amino-9-beta-D-ribofuranosyl-1,9-dihydro-6H-purin-6-one,9-beta-D-Ribofuranosyl-guanine,G,Guanine riboside,Guanine-9-beta-D-ribofuranoside,Guanosin,Guo,2(3H)-Imino-9-b-D-ribofuranosyl-9H-purin-6(1H)-one,2(3H)-Imino-9-β-D-ribofuranosyl-9H-purin-6(1H)-one,2-Amino-1,9-dihydro-9-b-D-ribofu…	765
224	FDB015535	Chrysin	0.67	528	5,7-Dihydroxyflavone is found in carrot. Chrysin is a naturally occurring flavone chemically extracted from the blue passion flower (Passiflora caerulea). Honeycomb also contains small amounts. It is also reported in Oroxylum indicum or Indian trumpetflower. (Wikipedia).			Flavones	Flavonoids	Phenylpropanoids and polyketides	Chrysin is a naturally occurring flavone chemically extracted from the blue passion flower (Passiflora caerulea). Honeycomb also contains small amounts. It is also reported in Oroxylum indicum or Indian trumpetflower. [Wikipedia]. Chrysin is found in many foods, some of which are sour cherry, carrot, wild carrot, and sweet orange. belongs to the class of organic compounds known as flavones. These…	Antigen processing: Ubiquitination & Proteasome degradation (1.97); Senescence-Associated Secretory Phenotype (SASP) (1.95); Xenobiotics (1.93); Presynaptic function of Kainate receptors (1.93); Constitutive Signaling by Ligand-Responsive EGFR Cancer Variants (1.92); Signaling by Ligand-Responsive EGFR Variants in Cancer (1.92); Biological oxidations (1.92); Phase II conjugation (1.92); G beta:ga…	Metabolism of xenobiotics by cytochrome P450 (2.10); Drug metabolism - cytochrome P450 (2.09); Chemical carcinogenesis (2.07); Steroid hormone biosynthesis (2.05); Ascorbate and aldarate metabolism (2.02); Retinol metabolism (2.02); Drug metabolism - other enzymes (1.98); Porphyrin and chlorophyll metabolism (1.98); Pentose and glucuronate interconversions (1.97); Starch and sucrose metabolism (1…	TP53; AKT1; CYP1A1; UGT1A1; CYP1A2; MAPK1; UGT1A9; MAPK3; UGT1A8; UGT1A7	RTIXKCRFFJGDFG-UHFFFAOYSA-N	5,7-Dihydroxy-2-phenyl-4H-1-benzopyran-4-one,5,7-Dihydroxy-2-phenyl-4H-benzo(b)pyran-4-one,5,7-Dihydroxy-2-phenylchromen-4-one,5,7-Dihydroxyflavone,5,7-Dihydroxy-2-phenyl-4H-1-benzopyran-4-one, 9ci,Chrysinic acid,Ois 3,Chrysine,5,7-Dihydroxy-flavone,Chrysin,5,7-Dihydroxy-2-phenyl-4H-1-benzopyran-4-one, 9CI	5281607
225	FDB030553	5,10-methenyltetrahydrofolate	0.66	508				Pterins and derivatives	Pteridines and derivatives	Organoheterocyclic compounds	5,10-methenyltetrahydrofolic acid, also known as anhydro-leucovorin or 5,10-methenyl-thf, is a member of the class of compounds known as tetrahydrofolic acids. Tetrahydrofolic acids are heterocyclic compounds based on the 5,6,7,8-tetrahydropteroic acid skeleton conjugated with at least one L-glutamic acid unit. 5,10-methenyltetrahydrofolic acid is practically insoluble (in water) and a weakly aci…	Metabolism of folate and pterines (1.96); Viral mRNA Translation (1.95); Peptide chain elongation (1.95); Metabolism of water-soluble vitamins and cofactors (1.95); Nonsense Mediated Decay (NMD) independent of the Exon Junction Complex (EJC) (1.94); Selenocysteine synthesis (1.94); Eukaryotic Translation Elongation (1.94); Selenoamino acid metabolism (1.94); Eukaryotic Translation Termination (1.…	One carbon pool by folate (1.99); Carbon metabolism (1.93); Aminoacyl-tRNA biosynthesis (1.91); Propanoate metabolism (1.90); Glycine, serine and threonine metabolism (1.89); Alanine, aspartate and glutamate metabolism (1.89); Biosynthesis of amino acids (1.89); Glyoxylate and dicarboxylate metabolism (1.88); Citrate cycle (TCA cycle) (1.88); Histidine metabolism (1.88)	MTHFD1; MTHFD2; MTHFD2L; FTCD; GARS|GART; MTHFD1L; MTHFS; SHMT1; AMT; ALDH1L1	MEANFMOQMXYMCT-OLZOCXBDSA-N	5,10-Methenyltetrahydrofolate,5,10-Methenyl-THF,Anhydro-leucovorin,Anhydro-leucovorin a,Anhydroleucovorin,Anhydroleucovorin a,CH-THF,Methenyl-tetrahydrofolate,Methenyl-THF,Methenyltetrahydrofolate,Methenyltetrahydrofolic acid,N5-N10-CH-THF,N5-N10-Methenyltetrahydrofolate,5,10-Methenyltetrahydropteroylglutamate,N5,N10-Methenyl tetrahydrofolate	644350
226	FDB023197	Morphinone	0.66	506					Morphinans	Alkaloids and derivatives	Morphinone is a very strong opioid. It is an intermediary substance in synthesises of semi-synthetic opioids, e.g. Naloxone and Naltrexone and Oxycodone. [HMDB]. Morphinone is found in many foods, some of which are bean, kombu, winter squash, and brassicas. belongs to the class of organic compounds known as morphinans. These are polycyclic compounds with a four-ring skeleton with three condensed …	G alpha (i) signalling events (2.07); Peptide ligand-binding receptors (1.98); G alpha (q) signalling events (1.98); G-protein activation (1.96); Class A/1 (Rhodopsin-like receptors) (1.96); GPCR ligand binding (1.96); G alpha (z) signalling events (1.94); Class C/3 (Metabotropic glutamate/pheromone receptors) (1.93); ADP signalling through P2Y purinoceptor 12 (1.93); Opioid Signalling (1.93)	Serotonergic synapse (1.92); Epithelial cell signaling in Helicobacter pylori infection (1.92); Pertussis (1.91); Amoebiasis (1.90); Prolactin signaling pathway (1.85); Natural killer cell mediated cytotoxicity (1.84); Glioma (1.84); Pancreatic cancer (1.84); Non-alcoholic fatty liver disease (NAFLD) (1.84); Regulation of lipolysis in adipocytes (1.84)	CASP3; OPRM1; GNB1; GNGT1; GNG13; GNG7; TP53; APP; PRDM10; CXCL8|IL8	PFBSOANQDDTNGJ-YNHQPCIGSA-N	Didehydro-4,5-alpha-epoxy-3-hydroxy-17-methylmorphinan-6-one,Didehydro-4,5-a-epoxy-3-hydroxy-17-methylmorphinan-6-one,Didehydro-4,5-Î±-epoxy-3-hydroxy-17-methylmorphinan-6-one	5459823
227	FDB030621	7,8-dihydropteroate	0.66	489				Pterins and derivatives	Pteridines and derivatives	Organoheterocyclic compounds	7,8-dihydropteroic acid, also known as dihydropteroinsaeure or h2pte, belongs to pterins and derivatives class of compounds. Those are polycyclic aromatic compounds containing a pterin moiety, which consist of a pteridine ring bearing a ketone and an amine group to form 2-aminopteridin-4(3H)-one. 7,8-dihydropteroic acid is practically insoluble (in water) and a weakly acidic compound (based on it…	Viral mRNA Translation (2.02); Metabolism of water-soluble vitamins and cofactors (2.02); Nonsense Mediated Decay (NMD) independent of the Exon Junction Complex (EJC) (2.01); Eukaryotic Translation Termination (2.00); Peptide chain elongation (2.00); Selenocysteine synthesis (2.00); Eukaryotic Translation Elongation (1.99); Nonsense-Mediated Decay (NMD) (1.99); Selenoamino acid metabolism (1.99);…	Oocyte meiosis (1.84); Glioma (1.82); Biosynthesis of amino acids (1.82); Aminoacyl-tRNA biosynthesis (1.81); 2-Oxocarboxylic acid metabolism (1.81); Propanoate metabolism (1.81); VEGF signaling pathway (1.81); Citrate cycle (TCA cycle) (1.81); HIF-1 signaling pathway (1.80); Longevity regulating pathway - multiple species (1.80)	FPGS; DHFR|DHFRP1; MTHFS; CYCS; RPLP0; PTS; MTHFD1; MTHFD1L; SHMT1; SHMT2	WBFYVDCHGVNRBH-UHFFFAOYSA-N	4-(((2-Amino-1,4,7,8-tetrahydro-4-oxo-6-pteridinyl)methyl)amino)benzoic acid,7,8-Dihydropteroate,Dihydropteroate,Dihydropteroinsaeure,4-(((2-Amino-1,4,7,8-tetrahydro-4-oxo-6-pteridinyl)methyl)amino)benzoate,Dihydropteroic acid,4-[[(2-Amino-1,4,7,8-tetrahydro-4-oxo-6-pteridinyl)methyl]amino]-benzoate,4-[[(2-Amino-1,4,7,8-tetrahydro-4-oxo-6-pteridinyl)methyl]amino]-benzoic acid,4-[[(2-Amino-3,4,7,8…	170
228	FDB021453	Pectic acid	0.66	232				Carbohydrates and carbohydrate conjugates	Organooxygen compounds	Organic oxygen compounds	Present in cell walls of all plant tissues. Up to 30% w/w of this polysaccharide can be isolated from orange and lemon rind. It is used in food processing as a gelling agent, stabiliser, thickener and emusifier [DFC] Pectic acid, also known as polygalacturonic acid, is a water insoluble, transparent gelatinous acid existing in ripe fruit and some vegetables. It is a product of pectin degradation …	Meiotic recombination (2.02); Meiosis (2.00); Antigen processing: Ubiquitination & Proteasome degradation (1.99); G2/M Checkpoints (1.91); APC/C:Cdh1 mediated degradation of Cdc20 and other APC/C:Cdh1 targeted proteins in late mitosis/early G1 (1.91); Inhibition of the proteolytic activity of APC/C required for the onset of anaphase by mitotic spindle checkpoint components (1.91); NIK-->noncanoni…	Ubiquitin mediated proteolysis (1.88); Proteasome (1.87); Cell cycle (1.86); Prostate cancer (1.84); Glioma (1.84); African trypanosomiasis (1.84); Pancreatic cancer (1.84); VEGF signaling pathway (1.83); Gap junction (1.83); Nucleotide excision repair (1.83)	MND1; UCHL3; ENGASE; NLN; THOP1; UBA52; UBC; UBB; RPS27A; PAICS	LCLHHZYHLXDRQG-MKJFYJHKSA-N	a-D-Galacturonate,a-D-Galacturonic acid,alpha-D-Galacturonate,Î‘-D-galacturonate,Î‘-D-galacturonic acid,alpha-delta-Galactopyranuronic acid,alpha-delta-Galacturonic acid,alpha-delta-Polygalacturonic acid,Calcium pectate,Calcium polygalacturonate,D-Galacturonan,D-Galacturonate,delta-Galacturonan,delta-Galacturonate,delta-Galacturonic acid,Galacturonan,Galacturonate,Pectate,Poly(1,4-alpha-D-galactu…	5287609
229	FDB031142	quinolinate	0.66	408				Pyridinecarboxylic acids and derivatives	Pyridines and derivatives	Organoheterocyclic compounds	Quinolinic acid, also known as pyridine-2,3-dicarboxylate or 2,3-pyridinedicarboxylic acid, is a member of the class of compounds known as pyridinecarboxylic acids. Pyridinecarboxylic acids are compounds containing a pyridine ring bearing a carboxylic acid group. Quinolinic acid is slightly soluble (in water) and an extremely strong acidic compound (based on its pKa). Quinolinic acid can be found…	G alpha (i) signalling events (2.05); Signaling by Ligand-Responsive EGFR Variants in Cancer (1.96); Activation of Kainate Receptors upon glutamate binding (1.96); Constitutive Signaling by Ligand-Responsive EGFR Cancer Variants (1.95); Signaling by FGFR2 IIIa TM (1.95); ADP signalling through P2Y purinoceptor 12 (1.95); Glucagon signaling in metabolic regulation (1.95); Histidine, lysine, phenyl…	Estrogen signaling pathway (1.98); Neurotrophin signaling pathway (1.95); Glioma (1.93); Prolactin signaling pathway (1.92); Melanoma (1.91); Central carbon metabolism in cancer (1.91); Chemokine signaling pathway (1.91); Progesterone-mediated oocyte maturation (1.91); Tryptophan metabolism (1.91); Chronic myeloid leukemia (1.90)	TP53; QPRT; NMNAT3; NMNAT1; NMNAT2; ACMSD; KMO; SST; NTRK1; FGF1	GJAWHXHKYYXBSV-UHFFFAOYSA-N	2,3-Pyridinedicarboxylic acid,Pyridine-2,3-dicarboxylate,2,3-Pyridinedicarboxylate,Pyridine-2,3-dicarboxylic acid,Quinolinate,3,4-Pyridinedicarboxylic acid,Pyridin-2,3-dicarbonsaeure,Pyridine-2,3-carboxylate,Pyridine-3,4-dicarboxylic acid,Quinolinic acid, disodium salt,Quinolinic acid, copper(2+) salt,Quinolinic acid, strontium salt	1066
230	FDB012375	Pterostilbene	0.66	523				Stilbenes	Phenylpropanoids and polyketides	Organic compounds	Pterostilbene is a member of the class of compounds known as stilbenes. Stilbenes are organic compounds containing a 1,2-diphenylethylene moiety. Stilbenes (C6-C2-C6 ) are derived from the common phenylpropene (C6-C3) skeleton building block. The introduction of one or more hydroxyl groups to a phenyl ring lead to stilbenoids. Pterostilbene is practically insoluble (in water) and a very weakly ac…	Senescence-Associated Secretory Phenotype (SASP) (1.93); G beta:gamma signalling through PI3Kgamma (1.91); G-protein beta:gamma signalling (1.89); Signaling by Ligand-Responsive EGFR Variants in Cancer (1.88); Spry regulation of FGF signaling (1.88); Signaling by EGFR in Cancer (1.87); Constitutive Signaling by Ligand-Responsive EGFR Cancer Variants (1.86); ADP signalling through P2Y purinoceptor…	Prostate cancer (1.92); Prolactin signaling pathway (1.92); AGE-RAGE signaling pathway in diabetic complications (1.92); Pancreatic cancer (1.92); Toxoplasmosis (1.91); Progesterone-mediated oocyte maturation (1.91); Chagas disease (American trypanosomiasis) (1.91); Colorectal cancer (1.90); Chronic myeloid leukemia (1.89); Longevity regulating pathway - multiple species (1.89)	AKT1; MAPK1; MAPK3; HGF|IL6; MAPK8; CASP3; STAT3; JAK2; MMP9; SIRT1	VLEUZFDZJKSGMX-ARJAWSKDSA-N	(E)-4-(3,5-dimethoxystyryl)phenol,3,5-Dimethoxy-4'-hydroxy-trans-stilbene,3,5-Dimethoxy-4'-hydroxystilbene,3',5'-Dimethoxy-4-stilbenol,3',5'-dimethoxy-4E-stilbenol,3',5'-dimethoxy-4trans-stilbenol,3',5'-dimethoxy-resveratrol,4-((E)-2-(3,5-dimethoxyphenyl)ethenyl)phenol,4-(2-(3,5-Dimethoxyphenyl)ethenyl)phenol,4-[(1E)-2-(3,5-Dimethoxyphenyl)ethenyl]phenol,4-[(3,5-Dimethoxyphenyl)ethenyl]phenol,4-[…	5320791
231	FDB021072	Panaxoside F	0.66	209				Triterpenoids	Prenol lipids	Lipids and lipid-like molecules	Glycoside from Panax ginseng (ginseng). Panaxoside F is found in tea. belongs to the class of organic compounds known as triterpenoids. These are terpene molecules containing six isoprene units.	Cholesterol biosynthesis (2.07); Activation of gene expression by SREBF (SREBP) (2.05); Senescence-Associated Secretory Phenotype (SASP) (1.99); Amine compound SLC transporters (1.99); Condensation of Prophase Chromosomes (1.97); Cyclin D associated events in G1 (1.95); ADP signalling through P2Y purinoceptor 12 (1.94); G1 Phase (1.94); DNA Damage/Telomere Stress Induced Senescence (1.94); Signal…	Terpenoid backbone biosynthesis (2.04); Glioma (1.98); Bladder cancer (1.98); Prostate cancer (1.97); Cell cycle (1.96); Pancreatic cancer (1.96); Progesterone-mediated oocyte maturation (1.95); Non-small cell lung cancer (1.95); Chronic myeloid leukemia (1.93); Viral carcinogenesis (1.93)	RB1; MVD; RBL2; RHAG; SQLE; HMGCR; HMGCS1; HMGCS2; IDI1; IDI2	PYXFVCFISTUSOO-UHFFFAOYSA-N	(3alpha,12beta)-Dammar-24-ene-3,12,20-triol,3-Epibetulafolientriol,Betulafolientriol,Betulafolientriol, 3-epimer,Protopanaxadiol, (3beta,12beta)-isomer,20(S)-Protopanaxadiol,Panaxoside F	3800204
232	FDB002117	Cinchonine	0.66	241					Cinchona alkaloids	Alkaloids and derivatives	Alkaloid from the leaves of Olea europaea Cinchonine is an alkaloidwith molecular formula C19H22N2O used in asymmetric synthesis in organic chemistry. It is a stereoisomer and pseudo-enantiomer of cinchonidine. Cinchonine is found in olive, herbs and spices, and fruits. belongs to the class of organic compounds known as cinchona alkaloids. These are alkaloids structurally characterized by the pre…	Vasopressin regulates renal water homeostasis via Aquaporins (1.88); Thrombin signalling through proteinase activated receptors (PARs) (1.88); Spry regulation of FGF signaling (1.88); G alpha (z) signalling events (1.88); Nonsense Mediated Decay (NMD) independent of the Exon Junction Complex (EJC) (1.88); Aquaporin-mediated transport (1.88); Cellular response to hypoxia (1.88); G beta:gamma signa…	Retinol metabolism (2.11); Bile secretion (2.07); ABC transporters (2.06); Progesterone-mediated oocyte maturation (1.91); Prolactin signaling pathway (1.91); HIF-1 signaling pathway (1.91); Prostate cancer (1.91); VEGF signaling pathway (1.89); Estrogen signaling pathway (1.89); Longevity regulating pathway - multiple species (1.89)	ABCG2; ABCB1; AOX1; PRDM10; ALB; TOP2A; GAPDH; TOP2B; TP53; IDDM2|INS	KMPWYEUPVWOPIM-UHFFFAOYSA-N	(-)-Cinchonidine,(8a,9R)-Cinchonan-9-ol, 9ci,(8alpha ,9R)-Cinchonan-9-ol,(8S,9R)-Cinchonidine,a-Quinidine,alpha -Quinidine,alpha-Quinidine,Cinchovatine,L-Cinchonidine,Nchem.180-comp1b,Cinchonidine monohydrochloride,Cinchonidine sulfate(2:1),Cinchonidine, (1beta,3alpha,4beta,8alpha,9R)-isomer,Cinchonidine hydrochloride,Cinchonidine,(+)-cinchonine,(+)-cinconine,(9S)-Cinchonan-9-ol,(9S)-Cinchonan-9-…	2757
233	FDB030617	7,8-dihydrofolate	0.66	537				Pteridines and derivatives	Organoheterocyclic compounds	Organic compounds	7,8-dihydrofolate is practically insoluble (in water) and a weakly acidic compound (based on its pKa). 7,8-dihydrofolate can be found in a number of food items such as pineapple, common verbena, pear, and citrus, which makes 7,8-dihydrofolate a potential biomarker for the consumption of these food products.This compound belongs to the class of chemical entities known as dihydrofolic acids and der…	Metabolism of nucleotides (1.97); Peptide chain elongation (1.97); Viral mRNA Translation (1.96); Nonsense Mediated Decay (NMD) independent of the Exon Junction Complex (EJC) (1.96); Eukaryotic Translation Elongation (1.96); Selenocysteine synthesis (1.95); Eukaryotic Translation Termination (1.94); Metabolism of water-soluble vitamins and cofactors (1.93); Metabolism of folate and pterines (1.93…	Ribosome (1.90); Pyrimidine metabolism (1.90); Purine metabolism (1.82); Longevity regulating pathway - multiple species (1.82); Glioma (1.82); Citrate cycle (TCA cycle) (1.81); Oocyte meiosis (1.81); Progesterone-mediated oocyte maturation (1.80); Fatty acid degradation (1.79); Prostate cancer (1.79)	TYMS; DHFR|DHFRP1; MTHFR; FPGS; DHFRL1; SLC46A1; NAT1; DCTD; DECR1; PDF	OZRNSSUDZOLUSN-UHFFFAOYSA-L		18372049
234	FDB002412	Tangeritin	0.65	496				O-methylated flavonoids	Flavonoids	Phenylpropanoids and polyketides	Isolated from tangerine peel and Fortunella japonica (round kumquat). Potential nutriceutical. Tangeritin is found in many foods, some of which are apple, broccoli, sweet bay, and tea.This compound belongs to the class of organic compounds known as 7-o-methylated flavonoids. These are flavonoids with methoxy groups attached to the C7 atom of the flavonoid backbone.	G alpha (z) signalling events (2.01); Opioid Signalling (2.00); G alpha (i) signalling events (1.98); PLC beta mediated events (1.98); Presynaptic function of Kainate receptors (1.97); Aquaporin-mediated transport (1.97); G-protein beta:gamma signalling (1.97); G-protein mediated events (1.96); G beta:gamma signalling through PI3Kgamma (1.96); Signal amplification (1.96)	Cholinergic synapse (2.01); Estrogen signaling pathway (2.00); GABAergic synapse (2.00); Retrograde endocannabinoid signaling (1.99); Morphine addiction (1.99); Non-small cell lung cancer (1.99); AGE-RAGE signaling pathway in diabetic complications (1.99); VEGF signaling pathway (1.99); Metabolism of xenobiotics by cytochrome P450 (1.99); Glioma (1.98)	AKT1; PRKACA|PRKCA; PRKCB; PRKCG; CYP1A1; MITF; PKM2; TMPRSS11D; ALB; HGF|IL6	ULSUXBXHSYSGDT-UHFFFAOYSA-N	4',5,6,7,8-Pentamethoxyflavone,5,6,7,8,4'-Pentamethoxyflavone,5,6,7,8-Tetramethoxy-2-(4-methoxyphenyl)-4H-1-benzopyran-4-one,Tangeritin,4',5,6,7,8-Pentamethoxy-flavone,5,6,7,8-Tetramethoxy-2-(4-methoxyphenyl)-4-benzopyrone,5,6,7,8-Tetramethoxy-2-(4-methoxyphenyl)-4H-1-benzopyran-4-one, 9ci,5,6,7,8-Tetramethoxy-2-(4-methoxyphenyl)-4H-chromen-4-one,Flavone, 4',5,6,7,8-pentamethoxy- (7ci,8ci),Flavon…	68077
235	FDB031207	trans-5-O-caffeoyl-D-quinate	0.65	429				Alcohols and polyols	Organooxygen compounds	Organic oxygen compounds	Chlorogenic acid, also known as 3-caffeoylquinic acid or chlorogenate, belongs to quinic acids and derivatives class of compounds. Those are compounds containing a quinic acid moiety (or a derivative thereof), which is a cyclitol made up of a cyclohexane ring that bears four hydroxyl groups at positions 1,3.4, and 5, as well as a carboxylic acid at position 1. Chlorogenic acid is slightly soluble…	Senescence-Associated Secretory Phenotype (SASP) (1.96); Phase II conjugation (1.93); Xenobiotics (1.93); DNA methylation (1.92); ADP signalling through P2Y purinoceptor 12 (1.91); Intrinsic Pathway for Apoptosis (1.90); Signaling by Ligand-Responsive EGFR Variants in Cancer (1.90); APC/C:Cdc20 mediated degradation of Securin (1.90); APC/C:Cdc20 mediated degradation of Cyclin B (1.90); Presynapti…	Chemical carcinogenesis (2.08); Drug metabolism - cytochrome P450 (2.06); Retinol metabolism (2.06); Pentose and glucuronate interconversions (2.05); Steroid hormone biosynthesis (2.04); Drug metabolism - other enzymes (2.04); Porphyrin and chlorophyll metabolism (2.03); Ascorbate and aldarate metabolism (2.02); Starch and sucrose metabolism (1.98); Pancreatic cancer (1.93)	UGT1A8; UGT1A3; UGT1A7; UGT1A10; MAPK8; CASP3; TYR; DNMT1; HMGB1; NINJ1	CWVRJTMFETXNAD-JUHZACGLSA-N	3-(3,4-Dihydroxycinnamoyl)quinic acid,3-Caffeoylquinic acid,3-O-Caffeoylquinic acid,5-O-(3,4-Dihydroxycinnamoyl)-L-quinic acid,[1S-(1alpha,3beta,4alpha,5alpha)]3-[[3-(3,4-Dihydroxyphenyl)-1-oxo-2-propenyl]oxy]-1,4,5-trihydroxycyclohexanecarboxylic acid,Caffeoyl quinic acid,Chlorogenate,trans-5-O-Caffeoyl-D-quinate,3-(3,4-Dihydroxycinnamoyl)quinate,3-Caffeoylquinate,3-O-Caffeoylquinate,5-O-(3,4-Di…	1794427
236	FDB017368	Santene	0.65	220				Branched unsaturated hydrocarbons	Unsaturated hydrocarbons	Hydrocarbons	Flavouring ingredient. Constituent of sandalwood oil. Santene is found in cornmint, parsley, and rosemary. belongs to the class of organic compounds known as branched unsaturated hydrocarbons. These are hydrocarbons that contains one or more unsaturated carbon atoms, and an aliphatic branch.	GABA B receptor activation (1.92); Thrombin signalling through proteinase activated receptors (PARs) (1.92); Activation of Kainate Receptors upon glutamate binding (1.91); Calmodulin induced events (1.91); Presynaptic function of Kainate receptors (1.91); Activation of GABAB receptors (1.91); Spry regulation of FGF signaling (1.91); PKA activation (1.91); Signaling by FGFR2 IIIa TM (1.91); PKA ac…	Steroid hormone biosynthesis (2.10); Ovarian steroidogenesis (2.05); Prolactin signaling pathway (1.99); Glioma (1.96); Estrogen signaling pathway (1.95); Progesterone-mediated oocyte maturation (1.94); Longevity regulating pathway - multiple species (1.94); Ascorbate and aldarate metabolism (1.94); VEGF signaling pathway (1.92); Prostate cancer (1.91)	CYP19A1; HEPACAM2; SHBG; HSCB; C9orf23; FAM171A2; NAGLU; CCDC132; THAP4; SNX13	LSIXBBPOJBJQHN-UHFFFAOYSA-N	2,3-Dimethyl-2-norbornene,2,3-Dimethyl-bicyclo(2.2.1)hept-2-ene,2,3-Dimethyl-bicyclo[2.2.1]hept-2-ene,2,3-Dimethylbicyclo(2.2.1)hept-2-ene,Santen,2-Norbornene, 2,3-dimethyl-,Bicyclo(2.2.1)hept-2-ene, 2,3-dimethyl-,Bicyclo[2.2.1]hept-2-ene, 2,3-dimethyl-,Santene	10720
237	FDB022361	dUDP	0.65	477				Pyrimidine deoxyribonucleotides	Pyrimidine nucleotides	Nucleosides, nucleotides, and analogues	dUDP is a derivative of nucleic acid UTP, in which the -OH (hydroxyl) group on the 2' carbon on the nucleotide's pentose has been removed (hence the deoxy- part of the name). Additionally, the diphosphate of the name indicates that one of the phosphoryl groups of UTP has been removed, most likely by hydrolysis . [HMDB]. dUDP is found in many foods, some of which are yardlong bean, jackfruit, pars…	Metabolism of nucleotides (1.99); Peptide chain elongation (1.96); Viral mRNA Translation (1.95); Nonsense Mediated Decay (NMD) independent of the Exon Junction Complex (EJC) (1.95); Eukaryotic Translation Elongation (1.95); Synthesis and interconversion of nucleotide di- and triphosphates (1.94); Selenocysteine synthesis (1.92); mRNA Splicing - Major Pathway (1.92); Nonsense-Mediated Decay (NMD)…	Pyrimidine metabolism (2.05); Purine metabolism (2.01); RNA polymerase (1.99); Ribosome (1.88); DNA replication (1.84); Spliceosome (1.84); Nucleotide excision repair (1.83); Progesterone-mediated oocyte maturation (1.81); Oocyte meiosis (1.79); Morphine addiction (1.78)	RRM2; RRM1; NME2; NME1; UCKL1; CMPK1; RRM2B; NME2|NME1-NME2; AK1; NME4	QHWZTVCCBMIIKE-SHYZEUOFSA-N	2'-Deoxyuridine 5'-diphosphate,2'-Deoxyuridine 5'-diphosphoric acid,2'-Deoxyuridine-5'-diphosphate,Deoxyuridine-diphosphate,2'-Deoxyuridine 5'-diate,2'-Deoxyuridine 5'-diic acid,2'-Deoxyuridine-5'-diate,2'-deoxyuridine-5'-diphosphate,Deoxyuridine-diate,deoxyuridine-diphosphate,dUDP	145729
238	FDB002562	Neochlorogenic acid	0.65	403				Cyclic alcohols and derivatives	Alcohols and polyols	Organooxygen compounds	Neochlorogenic acid, also known as neochlorogenate or 3-O-caffeoylquinic acid, belongs to quinic acids and derivatives class of compounds. Those are compounds containing a quinic acid moiety (or a derivative thereof), which is a cyclitol made up of a cyclohexane ring that bears four hydroxyl groups at positions 1,3.4, and 5, as well as a carboxylic acid at position 1. Neochlorogenic acid is sligh…	Senescence-Associated Secretory Phenotype (SASP) (1.96); Phase II conjugation (1.93); DNA methylation (1.93); Xenobiotics (1.91); Constitutive Signaling by Ligand-Responsive EGFR Cancer Variants (1.91); ADP signalling through P2Y purinoceptor 12 (1.90); Signaling by EGFR in Cancer (1.90); Signaling by Ligand-Responsive EGFR Variants in Cancer (1.90); Oxidative Stress Induced Senescence (1.90); AP…	Retinol metabolism (2.05); Steroid hormone biosynthesis (2.05); Porphyrin and chlorophyll metabolism (2.04); Ascorbate and aldarate metabolism (2.02); Drug metabolism - other enzymes (2.01); Pentose and glucuronate interconversions (2.01); Starch and sucrose metabolism (1.98); Progesterone-mediated oocyte maturation (1.93); Prolactin signaling pathway (1.93); Pancreatic cancer (1.92)	UGT1A8; UGT1A3; UGT1A7; UGT1A10; MAPK8; CASP3; TYR; DNMT1; HMGB1; NINJ1	CWVRJTMFETXNAD-NXLLHMKUSA-N	(1R,3R,4S,5R)-3-[(2E)-3-(3,4-Dihydroxyphenyl)prop-2-enoyloxy]-1,4,5-trihydroxycyclohexanecarboxylic acid,Caffeoyl quinic acid,Neochlorogenate,Neochlorogenic acid,trans-5-O-Caffeoyl-D-quinate,trans-Neochlorogenic acid,(E)-Neochlorogenic acid,3-Caffeoylquinic acid?,3-O-Caffeoylquinic acid?,5-(3,4-Dihydroxycinnamoyl)quinic acid,5-Caffeoylquinic acid	5280633
239	FDB006821	cis-Chlorogenic acid	0.65	403				Alcohols and polyols	Organooxygen compounds	Organic oxygen compounds	Cis-5-caffeoylquinic acid, also known as cis-chlorogenic acid or 5-O-(Z)-caffeoylquinate, belongs to quinic acids and derivatives class of compounds. Those are compounds containing a quinic acid moiety (or a derivative thereof), which is a cyclitol made up of a cyclohexane ring that bears four hydroxyl groups at positions 1,3.4, and 5, as well as a carboxylic acid at position 1. Cis-5-caffeoylqui…	Senescence-Associated Secretory Phenotype (SASP) (1.95); Xenobiotics (1.92); DNA methylation (1.91); Phase II conjugation (1.91); Signaling by Ligand-Responsive EGFR Variants in Cancer (1.91); Presynaptic function of Kainate receptors (1.90); Regulation of APC/C activators between G1/S and early anaphase (1.90); G beta:gamma signalling through PLC beta (1.90); Cdc20:Phospho-APC/C mediated degrada…	Retinol metabolism (2.06); Drug metabolism - cytochrome P450 (2.06); Chemical carcinogenesis (2.06); Steroid hormone biosynthesis (2.05); Porphyrin and chlorophyll metabolism (2.02); Drug metabolism - other enzymes (2.02); Ascorbate and aldarate metabolism (2.02); Pentose and glucuronate interconversions (2.01); Starch and sucrose metabolism (1.98); Progesterone-mediated oocyte maturation (1.92)	UGT1A8; UGT1A3; UGT1A7; UGT1A10; MAPK8; CASP3; TYR; DNMT1; HMGB1; NINJ1	CWVRJTMFETXNAD-XYXZIBEBSA-N	5-O-(Z)-Caffeoylquinic acid,cis-5-O-Caffeoylquinic acid,cis-Chlorogenic acid,5-O-(Z)-Caffeoylquinate,cis-5-O-Caffeoylquinate,cis-Chlorogenate,5-O-cis-Caffeoylquinate,cis-5-Caffeoylquinate	1794425
240	FDB019173	(20R)-Ginsenoside Rg3	0.65	402				Triterpenoids	Prenol lipids	Lipids and lipid-like molecules	Isolated from Panax ginseng (ginseng). (20R)-Ginsenoside Rg3 is found in tea. belongs to the class of organic compounds known as triterpenoids. These are terpene molecules containing six isoprene units.	TP53 Regulates Transcription of Cell Death Genes (1.67); Death Receptor Signalling (1.66); Regulation of TP53 Activity through Methylation (1.64); Spry regulation of FGF signaling (1.64); Signaling by EGFR in Cancer (1.64); ADP signalling through P2Y purinoceptor 12 (1.63); Signaling by Ligand-Responsive EGFR Variants in Cancer (1.62); Senescence-Associated Secretory Phenotype (SASP) (1.62); G al…	Pancreatic cancer (1.66); HIF-1 signaling pathway (1.62); Estrogen signaling pathway (1.60); AGE-RAGE signaling pathway in diabetic complications (1.58); VEGF signaling pathway (1.57); Endometrial cancer (1.57); Prostate cancer (1.57); Glioma (1.56); Chagas disease (American trypanosomiasis) (1.56); Apoptosis (1.56)	VEGFA; MMP2; NOS3; PARP1; CXCR4; ABCC3; TNFRSF10B; NOS2; TNFRSF10A; MSRA	RWXIFXNRCLMQCD-UHFFFAOYSA-N	(20S)-Propanaxadiol,Ginsenoside RG(3),20(S)-Ginsenoside RG(3),3-O-beta-D-Glucopyranosyl-(1->2)-beta-D-glucopyranosyldammar-24-ene-3beta,12beta,20S-triol,Ginsenoside 20-RG3,20S-Ginsenoside RG3,S-Ginsenoside RG3,20(R)-Ginsenoside RG(3),Ginsenoside RG3,(20R)-Ginsenoside Rg3,20(R)-Ginsenoside Rg3	12901617
241	FDB031299	β-nicotinamide D-ribonucleotide	0.65	455							β-nicotinamide d-ribonucleotide is a member of the class of compounds known as nicotinamide nucleotides. Nicotinamide nucleotides are pyridine nucleotides, in which the pyridine base is nicotinamide or a derivative thereof. β-nicotinamide d-ribonucleotide is soluble (in water) and a moderately acidic compound (based on its pKa). β-nicotinamide d-ribonucleotide can be found in a number of food ite…	Metabolism of nucleotides (2.02); Purine metabolism (1.97); Dual incision in TC-NER (1.96); Gap-filling DNA repair synthesis and ligation in TC-NER (1.96); Pyrimidine metabolism (1.94); Transcription-Coupled Nucleotide Excision Repair (TC-NER) (1.92); Nonsense Mediated Decay (NMD) independent of the Exon Junction Complex (EJC) (1.92); Peptide chain elongation (1.91); RNA Pol II CTD phosphorylatio…	Purine metabolism (2.01); Nicotinate and nicotinamide metabolism (1.97); Pyrimidine metabolism (1.97); Nucleotide excision repair (1.92); Morphine addiction (1.89); DNA replication (1.83); Longevity regulating pathway - multiple species (1.83); Citrate cycle (TCA cycle) (1.82); Glioma (1.82); Pantothenate and CoA biosynthesis (1.82)	NMNAT3; NMNAT1; NMNAT2; ENPP1; ENPP3; NT5C3L; NUDT12; NT5C2; NT5E; NT5C3	DAYLJWODMCOQEW-UHFFFAOYSA-M		25245788
242	FDB013536	Sesquisabinene	0.64	112				Sesquiterpenoids	Prenol lipids	Lipids and lipid-like molecules	Constituent of Piper nigrum (pepper). Sesquisabinene is found in herbs and spices and pepper (spice). belongs to the class of organic compounds known as sesquiterpenoids. These are terpenes with three consecutive isoprene units.	Golgi-to-ER retrograde transport (2.12); COPI-dependent Golgi-to-ER retrograde traffic (2.11); Kinesins (2.10); Intra-Golgi and retrograde Golgi-to-ER traffic (2.06); MHC class II antigen presentation (2.04); Intraflagellar transport (2.04); Factors involved in megakaryocyte development and platelet production (2.02); COPI-mediated anterograde transport (2.01); Peptide hormone metabolism (1.95); …	p53 signaling pathway (1.70); Alcoholism (1.70); Apoptosis (1.69); Tuberculosis (1.68); Dorso-ventral axis formation (1.68); Inflammatory mediator regulation of TRP channels (1.68); Insulin signaling pathway (1.68); Influenza A (1.68); Ras signaling pathway (1.67); mTOR signaling pathway (1.67)	KIF5B; KIF5A; KIF3B; KIF3C; KIF5C; POTEF; POTEE; POTEJ; POTEI; LRRK2	DYUSFBWNOCHOFP-UHFFFAOYSA-N	1-(1,5-Dimethyl-4-hexenyl)-4-methylenebicyclo[3.1.0]hexane, 9ci,1-(1,5-Dimethyl-4-hexenyl)-4-methylenebicyclo[3.1.0]hexane, 9CI	25202482
243	FDB011880	Umbelliferose	0.64	112				Carbohydrates and carbohydrate conjugates	Organooxygen compounds	Organic oxygen compounds	Isolated from roots of Angelica archangelica (angelica) and other subspecies in the Umbelliferae. Umbelliferose is found in many foods, some of which are carrot, green vegetables, wild carrot, and fats and oils. belongs to the class of organic compounds known as o-glycosyl compounds. These are glycoside in which a sugar group is bonded through one carbon to another group via a O-glycosidic bond.	COPI-dependent Golgi-to-ER retrograde traffic (2.12); Golgi-to-ER retrograde transport (2.12); Kinesins (2.08); Factors involved in megakaryocyte development and platelet production (2.05); Intra-Golgi and retrograde Golgi-to-ER traffic (2.05); MHC class II antigen presentation (2.04); Intraflagellar transport (2.04); COPI-mediated anterograde transport (2.00); Insulin processing (1.98); Peptide …	Thyroid hormone signaling pathway (1.71); Shigellosis (1.71); p53 signaling pathway (1.71); Long-term depression (1.70); Legionellosis (1.70); Apoptosis (1.70); SNARE interactions in vesicular transport (1.70); Amphetamine addiction (1.70); Influenza A (1.69); Central carbon metabolism in cancer (1.69)	KIF5B; KIF5A; KIF3B; KIF3C; KIF5C; POTEF; POTEE; POTEJ; POTEI; LRRK2	LNRUEZIDUKQGRH-UHFFFAOYSA-N	b-D-Fructofuranosyl O-a-D-galactopyranosyl-(1->2)-a-D-glucopyranoside, 9ci,b-D-Fructofuranosyl O-a-D-galactopyranosyl-(1->2)-a-D-glucopyranoside, 9CI	4479106
244	FDB000698	Glycitein	0.64	487				Isoflav-2-enes	Isoflavonoids	Phenylpropanoids and polyketides	Isoflavone present in soya foods (inc. tofu, miso); potential nutriceutical [DFC]. Glycitein is a biomarker for the consumption of soy beans and other soy products. Glycitein is found in many foods, some of which are miso, soy bean, soy milk, and soy sauce.This compound belongs to the class of organic compounds known as isoflavones. These are polycyclic compounds containing a 2-isoflavene skeleto…	Thrombin signalling through proteinase activated receptors (PARs) (1.80); Senescence-Associated Secretory Phenotype (SASP) (1.79); Oncogene Induced Senescence (1.79); Prostacyclin signalling through prostacyclin receptor (1.77); Negative regulation of FGFR4 signaling (1.77); Oxidative Stress Induced Senescence (1.77); Negative regulation of FGFR3 signaling (1.77); Negative regulation of FGFR2 sig…	Bladder cancer (1.84); Prion diseases (1.79); Pancreatic cancer (1.79); Non-small cell lung cancer (1.79); Glioma (1.78); Thyroid cancer (1.78); Dorso-ventral axis formation (1.77); AGE-RAGE signaling pathway in diabetic complications (1.77); Choline metabolism in cancer (1.77); Chronic myeloid leukemia (1.76)	MAPK1; MAPK3; JUN; SP1; CDK4; MMP13; GGT1; GGT6; GGT7; GGT2	DXYUAIFZCFRPTH-UHFFFAOYSA-N	7,4'-Dihydroxy-6-methoxyisoflavone,7-Hydroxy-3-(4-hydroxyphenyl)-6-methoxy-4H-1-benzopyran-4-one,4-hydroxy-3-(4-hydroxyphenyl)-6-methoxy-chromen-7-one,4,7-Dihydroxy-6-methoxyisoflavone,4',7-Dihydroxy-6-methoxyisoflavone,6-Methoxydaidzein,Glycitein	5317750
245	FDB000633	Kaempferol	0.64	527	Kaempferol is a natural flavonoid which has been isolated from Delphinium, Witch-hazel, grapefruit, and other plant sources. Kaempferol is a yellow crystalline solid with a melting point of 276-278 degree centigrade. It is slightly soluble in water, and well soluble in hot ethanol and diethyl ether.			Flavones	Flavonoids	Phenylpropanoids and polyketides	Very widespread in the plant world, e.g. in Brassicaceae, Apocynaceae, Dilleniaceae, Ranunculaceae, Leguminosae, etc. Found especies in broccoli, capers, chives, kale, garden cress, fennel, lovage, dill weed and tarragon [CCD] Kaempferol is a natural flavonol, a type of flavonoid. Many glycosides of kaempferol, such as kaempferitrin and astragalin, have been isolated as natural products from plan…	Senescence-Associated Secretory Phenotype (SASP) (1.92); Glucuronidation (1.91); Xenobiotics (1.89); Signaling by EGFR in Cancer (1.87); G beta:gamma signalling through PLC beta (1.86); G beta:gamma signalling through PI3Kgamma (1.86); G-protein beta:gamma signalling (1.86); ADP signalling through P2Y purinoceptor 12 (1.86); Spry regulation of FGF signaling (1.86); Constitutive Signaling by Ligan…	Drug metabolism - cytochrome P450 (2.03); Chemical carcinogenesis (2.01); Retinol metabolism (1.98); Steroid hormone biosynthesis (1.98); Drug metabolism - other enzymes (1.94); Porphyrin and chlorophyll metabolism (1.94); Ascorbate and aldarate metabolism (1.93); Progesterone-mediated oocyte maturation (1.91); Estrogen signaling pathway (1.91); Pentose and glucuronate interconversions (1.91)	TP53; AKT1; CYP3A4; CYP2B6; MAPK1; SRC; JUN; MAPK3; CYP1A1; CYP1A2	IYRMWMYZSQPJKC-UHFFFAOYSA-N	3,4',5,7-Tetrahydroxyflavone,4H-1-Benzopyran-4-one, 3,5,7-trihydroxy-2-(4-hydroxyphenyl)-5,7,4'-trihydroxyflavonol,5,7,4'-Trihydroxyflavonol,C.I. 75640,Campherol,indigo Yellow,Kaempherol,Kampherol,Kempferol,Nimbecetin,Pelargidenolon,Populnetin,Rhamnolutein,Rhamnolutin,Robigenin,Swartziol,Trifolitin,3,4',5,7-Tetrahydroxy-flavone (7ci,8ci),3,5,7-Trihydroxy-2-(4-hydroxyphenyl)-4H-1-benzopyran-4-one,…	5280863
[truncated: 827 more rows]
