# Supplementary material for: HyperFoods: Machine intelligent mapping of cancer-beating molecules in foods
Source: Sci Rep. 2019 Jul 3;9:9237. doi: 10.1038/s41598-019-45349-y (PMC6610092; doi:10.1038/s41598-019-45349-y)
Supplement: Supplementary file 5 — Dataset 4 [file 41598_2019_45349_MOESM5_ESM.csv]

Index	Gene_Name	Mean(Score)	Std(Score)	Ensembl_G	Ensembl_P	GSEA
12374	CDKN3	0.705656	0.085698		ENSP00000415333|ENSP00000335357	CDKN3
9424	BRCA1	0.637429	0.099348		ENSP00000418960	BRCA1
1659	PRKDC	0.630559	0.081674		ENSP00000313420	PRKDC
13722	CDK6	0.628259	0.091698	ENSG00000105810	ENSP00000265734|ENSP00000397087	CDK6
5763	PIAS4	0.627377	0.106156	ENSG00000105229	ENSP00000262971	PIAS4
7689	BIRC5	0.625838	0.087564		ENSP00000301633	BIRC5
2449	CDKN2A	0.625378	0.076165		ENSP00000467390|ENSP00000394932	CDKN2A
7428	WEE1	0.625251	0.080667		ENSP00000402084	WEE1
7369	PIAS3|ZMIZ5	0.625133	0.082813	ENSG00000131788	ENSP00000376765	PIAS3
7522	PIAS1	0.620812	0.086123		ENSP00000249636|ENSP00000438574	PIAS1
14972	NPM1	0.620446	0.088205		ENSP00000296930|ENSP00000428755	NPM1
5988	CDT1	0.619437	0.087597	ENSG00000167513	ENSP00000301019	CDT1
8068	GADD45A	0.618	0.07394		ENSP00000360025	GADD45A
9835	CHEK2	0.616773	0.085372		ENSP00000372023	CHEK2
13587	CCNB3	0.613755	0.090169		ENSP00000431645|ENSP00000276014	CCNB3
15341	CLSPN	0.61307	0.098136		ENSP00000312995|ENSP00000362317	CLSPN
3712	BARD1	0.60777	0.096464		ENSP00000481988|ENSP00000260947	BARD1
13013	CDK16	0.60754	0.067568		ENSP00000429751|ENSP00000276052	CDK16
10103	MCM3	0.606817	0.097099		ENSP00000229854|ENSP00000480987	MCM3
6875	CCNB1	0.606615	0.097726		ENSP00000424588|ENSP00000256442	CCNB1
17647	XRCC5|KU80|Ku86|KARP-1|KARP1|NFIV|KUB2	0.606382	0.104259	ENSG00000079246	ENSP00000375977|ENSP00000375978	XRCC5
1306	TDRD30|TP53BP1|p202|TP53|53BP1|p53BP1	0.605505	0.107902	ENSG00000067369	ENSP00000263801|ENSP00000371475|ENSP00000393497|ENSP00000371470	TP53|TP53BP1
11201	E2F3	0.603023	0.084874		ENSP00000443418|ENSP00000262904	E2F3
14844	HR54|RAD54A|hRAD54|RAD54L|hHR54	0.602486	0.087572	ENSG00000085999	ENSP00000396113|ENSP00000361043	RAD54L
13543	CHEK1	0.601786	0.092999		ENSP00000442317|ENSP00000388648	CHEK1
17914	HJURP	0.60175	0.08677		ENSP00000414109|ENSP00000401944	HJURP
1826	PTEN	0.601179	0.09305		ENSP00000361021	PTEN
890	MDC1|NFBD1	0.600841	0.103701	ENSG00000137337	ENSP00000365588|ENSP00000409167	MDC1
17664	RBBP8|SAE2|SCKL2|JWDS|RIM|COM1|CTIP	0.600468	0.106135	ENSG00000101773	ENSP00000323050|ENSP00000382628|ENSP00000382630	RBBP8|SCKL2
10170	MDM2	0.600332	0.072783		ENSP00000417281|ENSP00000377065	MDM2
12971	RAD9A	0.600069	0.093047	ENSG00000172613	ENSP00000311360	RAD9A
1852	RAD502|NBSLD|RAD50|hRad50	0.598902	0.106098	ENSG00000113522	ENSP00000265335|ENSP00000368100	RAD50
11429	PRO2249|CNA43|MCM10|DNA43	0.596772	0.09128	ENSG00000065328	ENSP00000418268|ENSP00000367986|ENSP00000354945	MCM10
7168	CDK3	0.595458	0.088002	ENSG00000250506	ENSP00000400088	CDK3
18980	ORC5|ORC5L|PPP1R117|ORC5P|ORC5T	0.595351	0.089048	ENSG00000164815	ENSP00000395747|-|ENSP00000297431	ORC5
3365	CDC25B	0.594415	0.11744		ENSP00000245960|ENSP00000405972	CDC25B
5252	TOPBP1	0.594215	0.08339	ENSG00000163781	ENSP00000260810	TOPBP1
9590	CDC46|MGORS8|P1-CDC46|MCM5	0.594072	0.092744	ENSG00000100297	ENSP00000216122	MCM5
14519	BRCC2|FACD|XRCC11|BRCA2|FAD1|GLM3|FAD|FANCD1|BROVCA2|FANCD|PNCA2	0.590013	0.112974	ENSG00000139618	ENSP00000369497|ENSP00000439902	BRCA2
10436	SRXY6|MEKK1|MEKK 1|MAPKKK1|MEKK|MAP3K1	0.589493	0.060677	ENSG00000095015	ENSP00000382423	MAP3K1
14758	CCND3	0.588805	0.117957		ENSP00000484424|ENSP00000362082	CCND3
18158	CCNB2	0.58827	0.088283	ENSG00000157456	ENSP00000288207	CCNB2
7472	YY1	0.587533	0.073849	ENSG00000100811	ENSP00000262238	YY1
9887	MCMDC1|C6orf61|ODG4|dJ329L24.1|MCM9|dJ329L24.3	0.586615	0.085717	ENSG00000111877	ENSP00000312870|ENSP00000480469|ENSP00000314505	MCM9
289	CCNG1	0.586357	0.083015		ENSP00000424315|ENSP00000344635	CCNG1
16957	CDKN2B	0.585528	0.098117		ENSP00000369487|ENSP00000276925	CDKN2B
2947	XRCC6	0.585123	0.122235		ENSP00000352257|ENSP00000384257	XRCC6
13054	MCM7	0.585011	0.093996		ENSP00000483795|ENSP00000307288	MCM7
15254	SMARCA6|PASG|Nbla10143|HELLS|LSH|ICF4	0.584627	0.108751	ENSG00000119969	ENSP00000239026|ENSP00000377609|ENSP00000360383|ENSP00000239027|ENSP00000377601	HELLS
18812	RAD9B	0.583207	0.110143		ENSP00000386629|ENSP00000376440	RAD9B
16564	TIPIN	0.582858	0.101867	ENSG00000075131	ENSP00000261881	TIPIN
8458	MELK	0.582231	0.081993		ENSP00000445452|ENSP00000298048	MELK
2639	FCTCS|ATR|SCKL1|MEC1|SCKL|FRP1	0.581447	0.105065	ENSG00000175054	ENSP00000343741	ATR
10211	CDKN1B	0.581266	0.089579	ENSG00000111276	ENSP00000228872	CDKN1B
3667	H1F0	0.581244	0.094002		ENSP00000344504	H1F0
18622	PKMYT1	0.581229	0.089212		ENSP00000460868|ENSP00000262300	PKMYT1
3184	RAD54B	0.580867	0.101232		ENSP00000336606	RAD54B
5256	MCM4	0.580662	0.087034	ENSG00000104738	ENSP00000430194|ENSP00000262105	MCM4
15010	BLAP18|C16orf75|RMI2	0.579692	0.11236	ENSG00000175643	ENSP00000310356|ENSP00000461206	RMI2
6607	CCND2	0.57859	0.118779		ENSP00000261254	CCND2
18751	RNF8	0.578575	0.109005		ENSP00000418879|ENSP00000362578	RNF8
4336	ESCO1	0.578526	0.118908		ENSP00000372763|ENSP00000269214	ESCO1
11550	P130|RBL2|Rb2	0.577457	0.075865	ENSG00000103479	ENSP00000262133	RBL2
474	ABL1	0.577149	0.069521		ENSP00000361423	ABL1
4627	RAMP|DCAF2|DTL|CDT2|L2DTL	0.576821	0.083149	ENSG00000143476	ENSP00000355958|ENSP00000443870	DTL
12045	RAD51AP1	0.576309	0.085096		ENSP00000228843|ENSP00000309479	RAD51AP1
6992	FAAP10|STRA13|D9|CENP-X|MHF2|CENPX	0.576309	0.09832	ENSG00000169689	ENSP00000462015|ENSP00000464357|ENSP00000376168|ENSP00000302951	STRA13
9517	RFC1|MHCBFB|RFC140|PO-GA|A1|RECC1|RFC	0.575427	0.095383	ENSG00000035928	ENSP00000371321|ENSP00000261424	RFC1
10711	PRC1|ASE1	0.575388	0.097929	ENSG00000198901	ENSP00000354679|ENSP00000377793|ENSP00000409549	PRC1
14222	CDK15|PFTAIRE2|PFTK2|ALS2CR7	0.575171	0.082898	ENSG00000138395	ENSP00000386901|ENSP00000260967|ENSP00000412775|ENSP00000406472	CDK15
13162	CCND1	0.574678	0.094687	ENSG00000110092	ENSP00000227507	CCND1
16995	CDC7	0.574507	0.091927		ENSP00000234626|ENSP00000393139	CDC7
15120	EZH2	0.574229	0.110834		ENSP00000320147	EZH2
17412	-|CCNI2	0.574079	0.073408	ENSG00000205089	ENSP00000478257|ENSP00000368005	CCNI2
9572	SPAG5	0.573531	0.075446	ENSG00000076382	ENSP00000323300	SPAG5
20047	CDK18	0.573167	0.08276		ENSP00000423665	CDK18
57	PIAS2	0.5721	0.09486		ENSP00000465676	PIAS2
19064	LINT-25|hMIS18beta|5730547N13Rik|MIS18beta|MIS18B|OIP5|CT86	0.572044	0.094739	ENSG00000104147	ENSP00000220514|ENSP00000452851	OIP5
11630	CENPM	0.571912	0.091159		ENSP00000215980|ENSP00000430624	CENPM
9692	p107|RBL1|CP107|PRB1	0.57189	0.103482	ENSG00000080839	ENSP00000362768|ENSP00000343646	RBL1|PRB1
17121	ORC2L|ORC2	0.571801	0.098605	ENSG00000115942	ENSP00000234296	ORC2
10654	WEE1B|WEE2	0.571057	0.075195	ENSG00000214102|ENSG00000263042	ENSP00000459392|ENSP00000380675	WEE2
14722	CDKN1A	0.570939	0.098427	ENSG00000124762	ENSP00000244741|ENSP00000482768	CDKN1A
9092	FAM175A	0.570633	0.118001		ENSP00000369857	FAM175A
11588	-|ATRIP	0.570428	0.098072	ENSG00000164053	ENSP00000349620|ENSP00000400930|ENSP00000323099|ENSP00000302338	ATRIP
7655	FANCI	0.57002	0.115147		ENSP00000458024|ENSP00000310842	FANCI
3097	CT111|C10orf3|MARCH|URCC6|CEP55	0.569975	0.081231	ENSG00000138180	ENSP00000360540	CEP55
17050	KAT2B|PCAF|P/CAF|CAF	0.568868	0.082952	ENSG00000114166	ENSP00000263754	KAT2B
4474	CENPN	0.568801	0.088155		ENSP00000377007	CENPN
2631	CENPU50|CENPU|PBIP1|KLIP1|CENP50|MLF1IP	0.568105	0.091533	ENSG00000151725	ENSP00000281453	CENPU|MLF1IP
17435	RMI1	0.567473	0.104828	ENSG00000178966	ENSP00000317039	RMI1
9111	CENPH	0.567354	0.088264	ENSG00000153044	ENSP00000283006	CENPH
13732	BBC3	0.567258	0.068863		ENSP00000404503	BBC3
2237	CDK1	0.567233	0.101098		ENSP00000378699	CDK1
10269	BOREALIN|CDCA8|MESRGP|BOR|DasraB	0.567225	0.08741	ENSG00000134690	ENSP00000362146|ENSP00000316121	CDCA8
8254	ATAD5	0.56703	0.099952		ENSP00000313171	ATAD5
8402	TOME-1|CDCA3|GRCC8	0.566936	0.076211	ENSG00000111665	ENSP00000442068|ENSP00000441120|ENSP00000415142|ENSP00000229265	CDCA3
10381	CCNA1	0.566777	0.098749		ENSP00000486482|ENSP00000255465	CCNA1
16854	ORC3	0.566695	0.125651		ENSP00000257789	ORC3
13870	RPA4	0.565979	0.110529	ENSG00000204086	ENSP00000362131	RPA4
7660	hCAP-G2|MTB|CAPG2|NCAPG2|CAP-G2|LUZP5	0.565916	0.095134	ENSG00000146918	ENSP00000386569|ENSP00000348657|-|ENSP00000408080|ENSP00000387007	NCAPG2
13852	PPM1D	0.56579	0.080316		ENSP00000306682|ENSP00000486573	PPM1D
9344	HIST2H2BE	0.565664	0.114518	ENSG00000184678	ENSP00000358151	HIST2H2BE
16977	RPA3|RP-A p14|REPA3	0.565586	0.10619	ENSG00000106399	ENSP00000379914|ENSP00000223129	RPA3
18958	GINS2	0.565358	0.09479	ENSG00000131153	ENSP00000253462	GINS2
8972	HOXB4	0.565176	0.060079	ENSG00000182742	ENSP00000328928	HOXB4
17150	CDK7	0.565172	0.101433	ENSG00000277273	ENSP00000256443|ENSP00000479116	CDK7
17155	CAP-C|SMC4L1|CAPC|SMC4|SMC-4	0.5646	0.102474	ENSG00000113810	ENSP00000341382|ENSP00000420734|ENSP00000349961|ENSP00000417964	SMC4
4805	MITOTIN|CDCL1|MCM2|DFNA70|D3S3194|cdc19|BM28|CCNL1	0.56367	0.092699	ENSG00000073111	-|ENSP00000265056	MCM2|CCNL1
12290	BLM	0.563274	0.117488	ENSG00000197299	ENSP00000347232	BLM
19366	STIL	0.563166	0.077222		ENSP00000360944	STIL
17639	POLE2	0.563069	0.103183		ENSP00000451621|ENSP00000216367	POLE2
17094	KAT5	0.562619	0.120999		ENSP00000434765|ENSP00000340330	KAT5
7459	TROAP	0.562032	0.068582		ENSP00000257909|ENSP00000448313	TROAP
13974	CDK17	0.561269	0.068128		ENSP00000261211|ENSP00000444459	CDK17
18337	DNA2L|hDNA2|DNA2	0.561246	0.120681	ENSG00000138346	-|ENSP00000351185|ENSP00000382133	DNA2
18877	HURP|DLG7|DLGAP5	0.561224	0.080236	ENSG00000126787	ENSP00000378815|ENSP00000247191	DLGAP5
1897	CENPA	0.560838	0.093836		ENSP00000336868	CENPA
3372	ATM	0.560715	0.1069	ENSG00000149311	ENSP00000388058|ENSP00000278616	ATM
11765	ANKRD32	0.559876	0.085832		ENSP00000265140|ENSP00000424232	ANKRD32
3716	MPP2|HFH11|FOXM1|PIG29|MPHOSPH2|TRIDENT|HFH-11|HNF-3|FOXM1B|MPP-2|FKHL16|INS-1	0.559658	0.084221	ENSG00000111206	ENSP00000486536|ENSP00000354492|ENSP00000342307|ENSP00000352901	MPP2|FOXM1
5778	CCNA2	0.559252	0.093279	ENSG00000145386	ENSP00000274026|ENSP00000481380	CCNA2
2757	SLX4	0.55922	0.099035		ENSP00000294008	SLX4
9209	DBF4	0.558965	0.086221		ENSP00000265728|ENSP00000414083	DBF4
1828	CENPC1	0.558427	0.088115		ENSP00000273853|ENSP00000426078	CENPC1
543	E2F-4|E2F4	0.558072	0.093385	ENSG00000205250	ENSP00000368686	E2F4
18951	YCG1|CHCG|NY-MEL-3|NCAPG|CAPG	0.557488	0.08858	ENSG00000109805	-|ENSP00000251496	NCAPG|CAPG
17040	HIST1H1E	0.557063	0.093244	ENSG00000168298	ENSP00000307705	HIST1H1E
2564	CKS1|PNAS-18|ckshs1|PNAS-16|CKS1B	0.556777	0.128788	ENSG00000173207	-|ENSP00000471505|ENSP00000311083	CKS1B
16507	SHCBP1	0.556759	0.075917	ENSG00000171241	ENSP00000306473	SHCBP1
17712	MCM8	0.556758	0.099581		ENSP00000478141|ENSP00000368174	MCM8
15471	CENPW|CUG2|CENP-W|C6orf173	0.55671	0.113975	ENSG00000203760	ENSP00000357308|ENSP00000357309|ENSP00000357311	CENPW
11789	SMC2L1|SMC2|CAPE|SMC-2|CAP-E	0.556648	0.112847	ENSG00000136824	ENSP00000363919|ENSP00000286398|ENSP00000363925	SMC2
7261	PLK3	0.556641	0.095733	ENSG00000173846	ENSP00000361275	PLK3
1702	CDC25C	0.556419	0.087688		ENSP00000425470|ENSP00000321656	CDC25C
5920	HCTP4|C20orf1|GD:C20orf1|DIL2|FLS353|C20orf2|TPX2|p100|DIL-2|REPP86|HCA519	0.555974	0.082269	ENSG00000088325	ENSP00000341145|ENSP00000300403	TPX2
15756	TRADD|Hs.89862	0.555839	0.072937	ENSG00000102871	ENSP00000462591|ENSP00000341268	TRADD
9511	RAD18	0.555695	0.103106	ENSG00000070950	ENSP00000264926	RAD18
7953	CDKN2D	0.555621	0.099459	ENSG00000129355	ENSP00000377224|ENSP00000337056	CDKN2D
17012	DEP.8|DEPDC1-V2|SDP35|DEPDC1A|DEPDC1	0.554713	0.08453	ENSG00000024526	ENSP00000360005|ENSP00000412292	DEPDC1
5069	CENPK	0.55451	0.092666	ENSG00000123219	ENSP00000242872|ENSP00000422421	CENPK
7710	CDC25A	0.554424	0.094183		ENSP00000303706|ENSP00000343166	CDC25A
18818	CDK14	0.554286	0.079207		ENSP00000265741	CDK14
13098	EAP1|DAXX|BING2|DAP6	0.554261	0.127577	ENSG00000204209	ENSP00000484830|ENSP00000396876|ENSP00000363668|ENSP00000266000	DAXX
6765	CDK4	0.553859	0.130334		ENSP00000257904	CDK4
15807	NCAPD2	0.553742	0.074867	ENSG00000010292	ENSP00000325017	NCAPD2
352	CDC45	0.553685	0.107581		ENSP00000405726	CDC45
8869	DSCC1	0.553438	0.110883	ENSG00000136982	ENSP00000322180	DSCC1
9580	PLK5	0.553358	0.111585		ENSP00000466248|ENSP00000465896	PLK5
13887	EME1	0.553302	0.109549		ENSP00000376952	EME1
2084	ASPM|Calmbp1|ASP|MCPH5	0.553217	0.084976	ENSG00000066279	ENSP00000294732|ENSP00000356379	ASPM
16030	TDT|DNTT	0.553167	0.064841	ENSG00000107447	ENSP00000360216|ENSP00000486733	DNTT
5293	TICRR	0.552972	0.093682		ENSP00000453306|ENSP00000268138
15690	CCNE2	0.552802	0.085167		ENSP00000309181|ENSP00000429089	CCNE2
8310	H2AFB1	0.5527	0.103643	ENSG00000274183	ENSP00000484261|ENSP00000346450	H2AFB1
5111	TERF1	0.552675	0.104089		ENSP00000276603	TERF1
15446	H2AFJ	0.551765	0.111594		ENSP00000373730|ENSP00000438553	H2AFJ
12938	SNK|PLK2|hSNK|hPlk2	0.551355	0.080529	ENSG00000145632	ENSP00000274289|ENSP00000478685	PLK2
5876	SMC1A|SMCB|CDLS2|SMC1L1|DXS423E|SMC1alpha|SB1.8|SMC1	0.550961	0.103815	ENSG00000072501	ENSP00000323421|ENSP00000364489	SMC1A
15720	ITGB3BP	0.550692	0.086688		ENSP00000432904|ENSP00000360133	ITGB3BP
16137	CDC14B	0.550293	0.114714		ENSP00000417897|ENSP00000364389	CDC14B
3342	EXO1	0.549451	0.108304		ENSP00000430251|ENSP00000311873	EXO1
7420	G6VTS76519|CDC20B	0.549069	0.111806	ENSG00000164287	ENSP00000426776|ENSP00000296733|ENSP00000370781|ENSP00000315720|ENSP00000423919	CDC20B
16189	TACC3	0.548974	0.071584	ENSG00000013810	ENSP00000326550	TACC3
12751	CENPP|CENP-P	0.54793	0.096111	ENSG00000188312	ENSP00000364729|ENSP00000364737|ENSP00000477821	CENPP
18205	H2A/R|HIST2H2AA4|HIST2H2AA3	0.547742	0.10906	ENSG00000272196	ENSP00000475814|ENSP00000358155|ENSP00000358158	HIST2H2AA4|HIST2H2AA3
6330	CTCF	0.547417	0.10702		ENSP00000264010|ENSP00000384707	CTCF
11436	HDAC1	0.54724	0.09124	ENSG00000116478	ENSP00000362649	HDAC1
2766	SMC1L2|SMC1B|SMC1BETA	0.54681	0.115914	ENSG00000077935	ENSP00000350036|ENSP00000385902	SMC1B
15219	HIST2H2AC	0.546806	0.111424	ENSG00000184260	ENSP00000332194	HIST2H2AC
4383	CENPQ	0.546097	0.096044	ENSG00000031691	ENSP00000337289	CENPQ
17916	UBE2T	0.545866	0.091586	ENSG00000077152	ENSP00000356243	UBE2T
10228	ORC6	0.545832	0.156412	ENSG00000091651	ENSP00000219097	ORC6
18009	ERCC3	0.54568	0.108736	ENSG00000163161	ENSP00000285398	ERCC3
2293	TIMELESS|TIM|TIM1|hTIM	0.545473	0.127674	ENSG00000111602	ENSP00000229201|ENSP00000450607	TIMELESS
13514	RIP-1|RIP1|RIPK1|RIP	0.545431	0.062943	ENSG00000137275	ENSP00000259808|ENSP00000369773	RIPK1
13075	C13orf15|bA157L14.2|RGC32|RGCC|RGC-32	0.545265	0.086979	ENSG00000102760	ENSP00000368664	C13orf15
6011	CKSHS2|CKS2	0.545162	0.115248	ENSG00000123975	ENSP00000364976	CKS2
8251	NUSAP1	0.545112	0.079727		ENSP00000454097|ENSP00000453403	NUSAP1
2384	HIST3H2BB	0.544801	0.126038	ENSG00000196890	ENSP00000375736|ENSP00000479284	HIST3H2BB
12145	HIST1H2BN	0.544785	0.126006	ENSG00000233822	ENSP00000380177|ENSP00000483903	HIST1H2BN
12186	hSpc25|AD024|SPBC25|SPC25	0.544638	0.078814	ENSG00000152253|ENSG00000277909	ENSP00000282074|ENSP00000483050	SPC25
19108	C18orf24|SKA1	0.544565	0.077059	ENSG00000154839	ENSP00000488815|ENSP00000285116|ENSP00000381470	SKA1
1462	SUMO1	0.544433	0.102033		ENSP00000376077|ENSP00000376076	SUMO1
14088	HIST1H2BB	0.544327	0.126374	ENSG00000276410	ENSP00000350580|ENSP00000482674	HIST1H2BB
7996	MUS81|SLX3	0.544259	0.122203	ENSG00000172732	-|ENSP00000307853|ENSP00000432287	MUS81
15937	ESPL1	0.544043	0.101661		ENSP00000449831|ENSP00000257934	ESPL1
11462	MRE11A	0.543966	0.124943		ENSP00000385614|ENSP00000325863	MRE11A
7169	GMNN	0.543823	0.080985	ENSG00000112312	ENSP00000477506|ENSP00000230056	GMNN
3119	HIST1H2BO	0.543762	0.125624	ENSG00000274641	ENSP00000477527|ENSP00000303408	HIST1H2BO
18069	STK15|AURA|PPP1R47|STK7|AURKA|STK6|AIK|ARK1|BTAK	0.543699	0.09665	ENSG00000087586	ENSP00000379250|ENSP00000379251|ENSP00000216911|ENSP00000321591|ENSP00000360407|ENSP00000379249	AURKA
2055	ORC4P|ORC4L|ORC4	0.543507	0.117672	ENSG00000115947	ENSP00000376597|ENSP00000438326|ENSP00000441953|ENSP00000441502|ENSP00000264169	ORC4
17181	HUS1	0.543475	0.093445		ENSP00000400727|ENSP00000258774	HUS1
10633	E2F-2|E2F2	0.54331	0.127565	ENSG00000282899|ENSG00000007968	ENSP00000489612|ENSP00000355249	E2F2
18219	HIST1H2BL	0.543193	0.125999	ENSG00000185130	ENSP00000366618	HIST1H2BL
14213	NHEJ1	0.543148	0.112606		ENSP00000349313|ENSP00000387290	NHEJ1
1994	RFC3	0.54296	0.121031		ENSP00000369411|ENSP00000401001	RFC3
5403	FSHPRH1|CENP-I|LRPR1|CENPI	0.542903	0.095017	ENSG00000102384	ENSP00000399274|ENSP00000362018|ENSP00000362017	CENPI
8861	GINS1|PSF1	0.542859	0.101136	ENSG00000101003	ENSP00000262460	GINS1
13146	H2AFX	0.542838	0.103393	ENSG00000188486	ENSP00000434024|ENSP00000364310	H2AFX
8175	ERCC6L	0.542799	0.121689	ENSG00000186871	ENSP00000334675	ERCC6L
317	HIST1H2BA	0.542713	0.125459	ENSG00000146047	ENSP00000274764	HIST1H2BA
6307	HIST1H2BH	0.542706	0.126886	ENSG00000275713	ENSP00000479169|ENSP00000348706	HIST1H2BH
8491	RASSF1A|NORE2A|123F2|RDA32|RASSF1|REH3P21	0.542704	0.060412	ENSG00000068028	ENSP00000482696|ENSP00000378558|ENSP00000349547|ENSP00000352323|ENSP00000333327	RASSF1
3951	SMC5	0.541801	0.103966	ENSG00000198887	ENSP00000354957	SMC5
10931	GRG4|Grg-4|BCE1|ESG|TLE4|E(spI)|ESG4|BCE-1	0.541357	0.116773	ENSG00000106829	ENSP00000365735|ENSP00000365720|ENSP00000365727|ENSP00000265284	TLE4
13296	TLE1	0.541218	0.090223	ENSG00000196781	ENSP00000365682	TLE1
8264	ZWINT	0.541131	0.083394		ENSP00000363055|ENSP00000378801	ZWINT
17485	APITD1|FAAP16|CENPS|MHF1|CENP-S	0.540339	0.104961	ENSG00000175279	ENSP00000308583	APITD1
11010	EME2	0.540325	0.114635		ENSP00000303779	EME2
5197	C8orf45|MCMDC2	0.540317	0.103051	ENSG00000178460	ENSP00000379837|ENSP00000413632|ENSP00000317234	C8orf45
5369	NBN	0.53983	0.154387	ENSG00000104320	ENSP00000265433	NBN
2535	-|E2F7	0.539801	0.069249	ENSG00000165891	ENSP00000323246|ENSP00000393639	E2F7
14349	ASF1B|CIA-II	0.539784	0.09148	ENSG00000105011	ENSP00000263382	ASF1B
12280	M18BP1|KNL2|MIS18BP1|HSA242977|C14orf106	0.539565	0.111136	ENSG00000129534	ENSP00000309790|-	MIS18BP1
16988	HIST1H2AC	0.539193	0.113867	ENSG00000180573	ENSP00000321389|ENSP00000473534	HIST1H2AC
16090	AIM-1|AIM1|aurkb-sv2|STK-1|STK5|AurB|ARK2|AIK2|aurkb-sv1|PPP1R48|AURKB|STK12|ARK-2|IPL1	0.538808	0.111342	ENSG00000178999	ENSP00000463999|ENSP00000443869|ENSP00000462207|ENSP00000313950	AIM1|AURKB
12902	RBBP4	0.538791	0.115103		ENSP00000362592|ENSP00000396057	RBBP4
8198	APR|NOXA|PMAIP1	0.538764	0.085185	ENSG00000141682	ENSP00000326119	PMAIP1
16027	DDB2	0.538575	0.098192		ENSP00000256996|ENSP00000478411	DDB2
16998	EAP1|TUTR1|HPTTG|PTTG|PTTG1	0.538561	0.080953	ENSG00000164611	ENSP00000430642|ENSP00000344936|ENSP00000377536	PTTG1
12661	ISWI|SNF2H|WCRF135|SMARCA5|hSNF2H|hISWI	0.53836	0.115385	ENSG00000153147	ENSP00000283131	SMARCA5
11271	PDCD4	0.538189	0.065129		ENSP00000280154|ENSP00000376816	PDCD4
1796	COFS4|UV20|ERCC1|RAD10	0.538045	0.112278	ENSG00000012061	ENSP00000468035|ENSP00000013807|ENSP00000345203|ENSP00000300853|ENSP00000467183	ERCC1
8522	STAG3	0.537923	0.126479		ENSP00000484098|ENSP00000319318	STAG3
17070	MAP2K7	0.537841	0.064711		ENSP00000381066|ENSP00000381070	MAP2K7
7390	CDCA7	0.537496	0.113824		ENSP00000306968	CDCA7
4879	UIMC1|RAP80|X2HRIP110	0.537471	0.099427	ENSG00000087206	ENSP00000427480|-|ENSP00000421926|ENSP00000423717|ENSP00000366434	UIMC1
16702	HIST1H2AJ	0.536822	0.116063	ENSG00000276368	ENSP00000328484	HIST1H2AJ
11673	RIP3|RIPK3	0.536512	0.074845	ENSG00000129465	ENSP00000216274|ENSP00000452328	RIPK3
4271	NUF2|CT106|NUF2R|CDCA1	0.53624	0.076867	ENSG00000143228	ENSP00000271452|ENSP00000356875	NUF2
15571	RAD17	0.53612	0.126483	ENSG00000276618	ENSP00000482371|ENSP00000370151	RAD17
3149	CENPO	0.535897	0.096763		ENSP00000417787|ENSP00000260662	CENPO
3334	HIST1H2BJ	0.535774	0.127144	ENSG00000124635	ENSP00000342886|ENSP00000476136	HIST1H2BJ
4720	BROVCA4	0.535731	0.129063		ENSP00000466834
13715	CASC5	0.53561	0.099382		ENSP00000335463|ENSP00000382576	KNL1|CASC5
4583	CENPT	0.53538	0.093371		ENSP00000457810|ENSP00000219172	CENPT
11209	HIST1H2AD	0.535195	0.114866	ENSG00000196866	ENSP00000341094	HIST1H2AD
9978	HERP1|GRL|HESR2|bHLHb32|GRIDLOCK|CHF1|HEY2|HRT2	0.535127	0.047364	ENSG00000135547	ENSP00000357348|ENSP00000357349	HEY2
65	MXD1	0.534783	0.085559		ENSP00000443935|ENSP00000264444	MXD1
15696	FANCF	0.534609	0.101951	ENSG00000183161	ENSP00000330875	FANCF
12325	E2F5|E2F-5	0.534431	0.122432	ENSG00000133740	ENSP00000398124|ENSP00000414312|ENSP00000429120	E2F5
8665	CDK2	0.534231	0.100089		ENSP00000266970|ENSP00000243067	CDK2
420	FBXO5	0.534201	0.077399		ENSP00000229758|ENSP00000356210	FBXO5
1746	HIST1H2BM	0.534146	0.129069	ENSG00000273703	ENSP00000352442|ENSP00000477907	HIST1H2BM
3038	RP-A p32|RP-A p34|RPA32|RPA2|REPA2	0.534083	0.119851	ENSG00000117748	ENSP00000363021|ENSP00000363017	RPA2
16765	POLA2	0.533723	0.078706		ENSP00000265465	POLA2
19357	WDHD1	0.533643	0.072043		ENSP00000399349|ENSP00000353793	WDHD1
18668	XP1|XPAC|XPA	0.533484	0.109853	ENSG00000136936	-|ENSP00000364270	XPA
506	SORORIN|CDCA5	0.533447	0.083221	ENSG00000146670	ENSP00000275517	CDCA5
16513	TRIP13	0.533388	0.100333		ENSP00000166345	TRIP13
10365	MAP3K7	0.533249	0.074917		ENSP00000358338|ENSP00000358335	MAP3K7
15214	CAF-1|CAF1A|CAF1P60|MPHOSPH7|MPP7|CAF-IP60|CAF1|CHAF1B	0.533228	0.099682	ENSG00000159259	ENSP00000315700	CHAF1B|MPP7
14990	pp110|RB|PPP1R130|RB1|OSRC|p105-Rb|pRb	0.533155	0.082971	ENSG00000139687	ENSP00000267163	RB1
7412	RNF168|hRNF168	0.53278	0.151628	ENSG00000163961	ENSP00000320898	RNF168
9142	STAG1	0.532614	0.113454		ENSP00000372689	STAG1
9010	FPH2|DFNA69|FPHH|SCF|KITLG|KL-1|DCUA|SLF|Kitl|MGF|SHEP7|SF	0.532509	0.071091	ENSG00000049130	ENSP00000228280|ENSP00000054216	KITLG|SF
9068	TCF3|TCF-3|TCF7L1	0.532356	0.089124	ENSG00000152284	ENSP00000282111	TCF3|TCF7L1
7626	MAP2K4|MAPKK4|SAPKK-1|SAPKK1|JNKK|JNKK1|SKK1|MKK4|MEK4|SEK1|SERK1|PRKMK4	0.532302	0.059471	ENSG00000065559	ENSP00000262445|ENSP00000410402	MAP2K4
6474	NCAPD3	0.53205	0.089477	ENSG00000151503	ENSP00000433681	NCAPD3
9930	ETS2|ETS2IT1	0.532022	0.063628	ENSG00000157557	ENSP00000354194|ENSP00000353344	ETS2
3257	PTK6	0.531896	0.063833		ENSP00000217185|ENSP00000442460	PTK6
5298	CAKUHED|PBX1	0.531803	0.086889	ENSG00000185630	ENSP00000405890|ENSP00000485692|ENSP00000356872	PBX1
4601	P66|POLD3|P68|PPP1R128	0.531615	0.098437	ENSG00000077514	ENSP00000263681|ENSP00000436018	POLD3
19050	CARMEN|CIPER|IMD37|BCL10|c-E10|mE10|CLAP	0.530722	0.077359	ENSG00000142867	ENSP00000359612|ENSP00000271015	BCL10
3660	ERCC4|RAD1|FANCQ|ERCC11|XPF|XFEPS	0.530688	0.145465	ENSG00000175595	ENSP00000459933|ENSP00000310520	ERCC4|RAD1
12024	UBTF	0.530651	0.131026		ENSP00000437180|ENSP00000302640	UBTF
6558	MVA1|SSK1|Bub1A|BUB1beta|hBUBR1|MAD3L|BUB1B|BUBR1	0.530442	0.112878	ENSG00000156970	ENSP00000398470|ENSP00000287598	BUB1B
12200	CENPL	0.530348	0.099256		ENSP00000348527	CENPL
13522	D19S37|BCL3|BCL4	0.530348	0.064975	ENSG00000069399	ENSP00000393731|ENSP00000164227	BCL3
18283	RAMA1|SKA3|C13orf3	0.529992	0.06959	ENSG00000165480	ENSP00000319417|ENSP00000382896	SKA3
4597	TRAF2|RNF117|TRAP|MGC:45012|TRAP3	0.529503	0.087642	ENSG00000127191	ENSP00000247668	TRAF2
10251	CHDL|ALC1|CHD1L	0.529297	0.123612	ENSG00000131778	-|ENSP00000355100|ENSP00000358263|ENSP00000358262|ENSP00000389031	CHD1L
8457	KAT6A|ZC2HC6A|MYST-3|MOZ|MYST3|MRD32|RUNXBP2|ZNF220	0.528986	0.097923	ENSG00000083168	ENSP00000265713|ENSP00000430606|ENSP00000385888|ENSP00000380136	KAT6A
16215	EP300	0.528717	0.094348	ENSG00000100393	ENSP00000263253	EP300
896	FANCN|PNCA3|PALB2	0.528652	0.129461	ENSG00000083093	ENSP00000454703|ENSP00000261584	PALB2
9338	CDKN2C	0.528433	0.124612	ENSG00000123080	ENSP00000379452|ENSP00000262662	CDKN2C
2798	SMC3L1|CDLS3|BAM|HCAP|BMH|SMC3|CSPG6	0.52843	0.101211	ENSG00000108055	ENSP00000354720	SMC3
3228	ASE-1|CAST|ASE1|CD3EAP|PAF49	0.528226	0.122087	ENSG00000117877	ENSP00000465099|ENSP00000310966	CD3EAP|CAST
3917	NEU|HER2|HER-2/neu|TKR1|NGL|HER-2|MLN 19|CD340|ERBB2	0.52813	0.078653	ENSG00000141736	-|ENSP00000463714|ENSP00000269571|ENSP00000446466|ENSP00000462808|ENSP00000462438	ERBB2
7063	UBE2I	0.527693	0.100022	ENSG00000103275	ENSP00000457064|ENSP00000324897	UBE2I
10915	IKZF3	0.527572	0.053521		ENSP00000344544|ENSP00000485515	IKZF3
10550	BMI1|PCGF4|flvi-2/bmi-1|FLVI2/BMI1|RNF51	0.527431	0.108211	ENSG00000168283	ENSP00000365851	BMI1
1249	EYA1	0.527123	0.132285		ENSP00000342626|ENSP00000410176	EYA1
8420	SUMO2	0.526917	0.124473		ENSP00000405965	SUMO2
14501	CCNH	0.526811	0.119325	ENSG00000134480	ENSP00000256897	CCNH
16741	E4F|E4F1	0.526478	0.081845	ENSG00000167967	ENSP00000456760|ENSP00000301727|ENSP00000457672	E4F1
1309	CNTD2	0.526292	0.076235		ENSP00000396755	CNTD2
14687	-|HBP1	0.526235	0.116488	ENSG00000105856	ENSP00000222574|ENSP00000418738|ENSP00000492343	HBP1
11530	TCF-1|TCF7	0.525943	0.116087	ENSG00000081059	ENSP00000378469|-|ENSP00000340347|ENSP00000367822|ENSP00000429547|ENSP00000430179	TCF7
3802	RFC2	0.525873	0.12958		ENSP00000275627|ENSP00000055077	RFC2
13888	IKZF1	0.525546	0.057615		ENSP00000413025|ENSP00000331614	IKZF1
17129	SUZ12	0.52552	0.093283	ENSG00000178691	ENSP00000316578	SUZ12
7823	RECQL|RecQ1|RECQL1	0.525282	0.141851	ENSG00000004700	ENSP00000416739|ENSP00000395449	RECQL
16701	BIM|BCL2L11|BOD|BAM	0.525139	0.077481	ENSG00000153094	ENSP00000482175|ENSP00000350398|ENSP00000391292|ENSP00000376943|ENSP00000481030|ENSP00000491422|ENSP00000478133|ENSP00000481652|ENSP00000484360|ENSP00000354879|ENSP00000309226|ENSP00000479714|ENSP00000393781|ENSP00000481423|ENSP00000338374	BCL2L11
11289	HDAC9	0.524677	0.089443		ENSP00000430036|ENSP00000408617	HDAC9
2650	CCNE1	0.524508	0.101592		ENSP00000262643|ENSP00000410179	CCNE1
12534	STAT5|MGF|STAT5A	0.524347	0.077117	ENSG00000126561	ENSP00000443107|ENSP00000341208|ENSP00000468749|ENSP00000465437	STAT5A
14913	DSN1	0.524119	0.078788		ENSP00000404463|ENSP00000362850	DSN1
11334	STAG3L3	0.524068	0.113052		ENSP00000312329	STAG3L1|STAG3L3
14035	SKP2|FBXL1|FBL1|p45|FLB1	0.524062	0.089294	ENSG00000145604	ENSP00000274255|ENSP00000274254|ENSP00000478031	SKP2
313	KPNA2	0.524037	0.1002	ENSG00000182481	ENSP00000332455|ENSP00000438483	KPNA2
573	HIST1H1D	0.523917	0.089738	ENSG00000124575	ENSP00000244534	HIST1H1D
14590	CDC20	0.523878	0.092048	ENSG00000117399	ENSP00000308450|ENSP00000361540	CDC20
18225	NASP	0.523505	0.080149		ENSP00000438871|ENSP00000255120	NASP
16536	ENSG00000142539	0.523408	0.107348		ENSP00000473233
18045	JARID2|JMJ	0.52317	0.124931	ENSG00000008083	ENSP00000380478|ENSP00000341280	JARID2
17619	CLIK2|CL2|DCDC3B|DCK2|DCDC3|CLICK2|DCLK2|DCAMKL2|CLICK-II	0.523041	0.086365	ENSG00000170390	ENSP00000296550|ENSP00000427235|-|ENSP00000489372|ENSP00000303887	DCLK2
13076	FEN1	0.522884	0.102004		ENSP00000305480	FEN1
12972	CDK20|PNQALRE|CCRK|CDCH|P42	0.522748	0.116686	ENSG00000156345	ENSP00000474485|ENSP00000322343|ENSP00000365031|ENSP00000365043|ENSP00000338975	CDK20
13774	POLD2	0.522379	0.105959	ENSG00000106628	ENSP00000395231|ENSP00000386105	POLD2
9339	CCNI	0.52194	0.148627		ENSP00000237654	CCNI
16601	PARP1	0.52191	0.077091	ENSG00000143799	ENSP00000355759	PARP1
9985	ZWILCH	0.521549	0.09033		ENSP00000477955|ENSP00000311429	ZWILCH
7151	KAT7	0.521501	0.113022		ENSP00000423385|ENSP00000259021	KAT7
4581	FLT3	0.521306	0.071032		ENSP00000241453	FLT3
9022	SCFR|KIT|C-Kit|CD117|PBT	0.521112	0.073295	ENSG00000157404	ENSP00000390987|ENSP00000288135	KIT
8699	SPBC24|SPC24	0.520868	0.082776	ENSG00000161888	ENSP00000465335|ENSP00000465167|ENSP00000465075	SPC24
15126	HOXB3	0.520562	0.081146		ENSP00000308252|ENSP00000420595	HOXB3
13814	ARK3|AURKC|AIE2|AIK3|aurora-C|SPGF5|AurC|STK13|HEL-S-90	0.520239	0.11456	ENSG00000105146	ENSP00000471830|ENSP00000302898|ENSP00000407162	AURKC
1652	TNRC6C	0.519713	0.139258		ENSP00000336783	TNRC6C
9854	NMI	0.519612	0.128702	ENSG00000123609	ENSP00000243346	NMI
10310	PLK4	0.51959	0.078343		ENSP00000423582|ENSP00000270861	PLK4
9858	MKS12|KIF14	0.519577	0.071824	ENSG00000118193	ENSP00000483069|ENSP00000356319	KIF14
15859	BAX	0.518918	0.079094		ENSP00000293288	BAX
14554	STAT5B	0.518883	0.074277	ENSG00000173757	ENSP00000293328	STAT5B
12920	MSH6	0.518872	0.121993		ENSP00000234420|ENSP00000477844	MSH6
13407	HIST1H2BD	0.518856	0.125896	ENSG00000158373	ENSP00000367008|ENSP00000289316	HIST1H2BD
54	CCNL2	0.518829	0.091347		ENSP00000424647|ENSP00000383611	CCNL2
13842	SPO11	0.518609	0.15048		ENSP00000360310	SPO11
18546	TADA2B	0.518302	0.13059		ENSP00000423181|ENSP00000308022	TADA2B
17101	HOXA2	0.518292	0.086434	ENSG00000105996	ENSP00000222718	HOXA2
15335	SKV|SKI|SGS	0.517925	0.080271	ENSG00000157933	ENSP00000367797	SKI
5268	BOP|C22orf29|RTL10	0.517917	0.082316	ENSG00000215012	ENSP00000386111|ENSP00000330596	C22orf29
12303	ASF1A	0.517904	0.123607	ENSG00000111875	ENSP00000229595	ASF1A
1486	P105MCM|Mis5|MCG40308|MCM6	0.51778	0.083516	ENSG00000076003	ENSP00000264156	MCM6
17565	MYC	0.517583	0.093354		ENSP00000479618|ENSP00000367207	MYC
12617	POLD1	0.517485	0.099894	ENSG00000062822	ENSP00000406046|ENSP00000473052	POLD1
13564	POLZ|REV3L|REV3	0.517426	0.090254	ENSG00000009413	-|ENSP00000351697|ENSP00000402003	REV3L
4707	MSH2	0.51702	0.102742		ENSP00000233146|ENSP00000442697	MSH2
4343	HIST1H4F|HIST1H4I|HIST2H4B|HIST1H4H|HIST1H4L|HIST1H4K|HIST1H4C|HIST1H4J|HIST1H4B|HIST2H4A|HIST1H4A|HIST1H4E|HIST1H4D|HIST4H4	0.516907	0.105267	ENSG00000158406	ENSP00000348258|ENSP00000343282|ENSP00000289352|ENSP00000350159|ENSP00000350767|ENSP00000347168|ENSP00000366974|ENSP00000366581|ENSP00000353624|ENSP00000358162|ENSP00000367034|ENSP00000489236|ENSP00000346316|ENSP00000358153|ENSP00000352980	HIST1H4F|HIST1H4I|HIST2H4B|HIST1H4H|HIST1H4L|HIST1H4K|HIST1H4C|HIST1H4J|HIST1H4B|HIST2H4A|HIST1H4A|HIST1H4E|HIST1H4D|HIST4H4
1730	WRN	0.5169	0.139708	ENSG00000165392	ENSP00000298139	WRN
14448	SPDL1|CCDC99	0.516786	0.077308	ENSG00000040275	ENSP00000265295	CCDC99
17882	FANCU|XRCC2	0.516673	0.144175	ENSG00000196584	ENSP00000352271	XRCC2
2336	HIST1H2AE|HIST1H2AB	0.516611	0.113455	ENSG00000278463	ENSP00000259791|ENSP00000483842|ENSP00000303373	HIST1H2AE|HIST1H2AB
9668	PPP1R81|CDCA2|Repo-Man	0.516601	0.079141	ENSG00000184661	ENSP00000370040|ENSP00000328228	CDCA2
8614	CDC6	0.516141	0.123698	ENSG00000094804	ENSP00000209728	CDC6
1946	KIAA0146	0.515619	0.148458		ENSP00000444061|ENSP00000297423	KIAA0146
3896	MEL-18|RNF110|PCGF2|ZNF144	0.515512	0.086655	ENSG00000278644|ENSG00000277258	ENSP00000482063|ENSP00000488868|ENSP00000478970|ENSP00000354033|ENSP00000482815	PCGF2
17422	POT1	0.515436	0.145589		ENSP00000350249	POT1
1148	HOXC4	0.515418	0.100096	ENSG00000198353	ENSP00000305973|ENSP00000399808	HOXC4
10796	Mi2-BETA|CHD-4|CHD4|Mi-2b|SIHIWES	0.515161	0.108086	ENSG00000111642	ENSP00000349508|ENSP00000440392|ENSP00000440542	CHD4
3352	STAG2	0.515093	0.120247		ENSP00000218089	STAG2
9466	C21orf60|DONSON|B17|MISSLA|MIMIS	0.514755	0.087672	ENSG00000159147	ENSP00000307143	DONSON
11863	TERF2IP|LOC105371348|RAP1|-|DRIP5	0.514462	0.11519	ENSG00000166848	-|ENSP00000300086	TERF2IP
7951	HKMT1188|C12orf32|RHNO1|RHINO	0.514362	0.163378	ENSG00000171792	-|ENSP00000438828|ENSP00000479598|ENSP00000438590	C12orf32
9187	LIG4S|LIG4	0.514331	0.135007	ENSG00000174405	ENSP00000484288|ENSP00000480814|ENSP00000349393|ENSP00000402030|ENSP00000385955	LIG4
12222	RAD21L1	0.514145	0.150921		ENSP00000386414	RAD21L1
9308	C19orf39|ZSWIM7AP1|SWS1AP1|SWSAP1	0.513968	0.144548	ENSG00000173928	ENSP00000310008	C19orf39
6660	SMAD4	0.513867	0.074291	ENSG00000141646	ENSP00000381452|ENSP00000341551	SMAD4
4881	D22S662|CML|PHL|BCR|D22S11|BCR1|ALL	0.513806	0.079532	ENSG00000186716	ENSP00000303507|ENSP00000352535	BCR
194	HOXA9	0.513749	0.090843	ENSG00000078399	ENSP00000343619	HOXA9
8320	C19orf40	0.513542	0.123554	ENSG00000131944	ENSP00000466121|ENSP00000468475	C19orf40
17613	PSMC3IP	0.513532	0.150497		ENSP00000377384|ENSP00000466381	PSMC3IP
14539	OBFC1|AAF44|AAF-44|STN1|RPA-32|bA541N10.2	0.513529	0.124266	ENSG00000107960	ENSP00000224950|ENSP00000358779	OBFC1
15738	CFLAR	0.513103	0.09147		ENSP00000312455|ENSP00000471805	CFLAR
2881	XIAP	0.512883	0.079954	ENSG00000101966	ENSP00000395230|ENSP00000347858	XIAP
8296	PAPA1|GLI3FL|ACLS|PPDIV|GLI3-190|GCPS|PAP-A|PHS|PAPA|GLI3|PAPB	0.512825	0.098604	ENSG00000106571	ENSP00000379258	ACLS|GLI3
4411	XH2|RAD54|XNP|JMS|ZNF-HX|RAD54L|ATRX|MRX52	0.512571	0.092203	ENSG00000085224	-|ENSP00000362441|ENSP00000378967	ATRX|RAD54L|MRX52
13174	H2AFY	0.512445	0.114502		ENSP00000423563	H2AFY
11162	P53|TRP53|TP53|BCC7|LFS1	0.512379	0.095209	ENSG00000141510	ENSP00000478499|ENSP00000481179|ENSP00000482258|ENSP00000484409|ENSP00000481638|ENSP00000477531|ENSP00000398846|ENSP00000481401|ENSP00000480868|ENSP00000269305|ENSP00000482537|ENSP00000391478|ENSP00000482222|ENSP00000484375|ENSP00000478219	TP53
14187	HIST1H2BK	0.512297	0.118291	ENSG00000197903	ENSP00000349430	HIST1H2BK
12796	C9orf142	0.512132	0.144246		ENSP00000360682	C9orf142
5074	MEIS1	0.512127	0.107475		ENSP00000381518|ENSP00000272369	MEIS1
13482	IKBKB	0.511729	0.099083		ENSP00000430684|ENSP00000430868	IKBKB
14714	RIA1|EFTUD1|ELF1	0.511292	0.099937	ENSG00000120690	ENSP00000486912|ENSP00000489586|ENSP00000239882	EFTUD1|ELF1
14901	Smt3B|SMT3H1|SUMO-3|SMT3A|SUMO3	0.511213	0.132661	ENSG00000184900	ENSP00000330343|ENSP00000409666	SUMO3
19263	POLE	0.510725	0.099011	ENSG00000177084	ENSP00000322570	POLE
5129	RUNX1	0.510701	0.096925		ENSP00000300305|ENSP00000409227	RUNX1
3470	DNMT3A	0.510615	0.102871		ENSP00000384852|ENSP00000264709	DNMT3A
11222	CBX4	0.510591	0.125986		ENSP00000269397	CBX4
17883	MEAF6	0.510468	0.111364		ENSP00000362166	MEAF6
8691	E2F8	0.510264	0.07783	ENSG00000129173	ENSP00000250024|ENSP00000481103	E2F8
3722	PACIP1|PAXIP1|TNRC2|PTIP|CAGF28|CAGF29|PAXIP1L	0.51003	0.118006	ENSG00000157212	ENSP00000384048	PAXIP1
3644	CDLS4|RAD21|HR21|HRAD21|MCD1|NXP1|SCC1|hHR21	0.509774	0.158411	ENSG00000164754	ENSP00000297338	RAD21
8936	PRIM1|p49	0.509699	0.118859	ENSG00000198056	ENSP00000350491	PRIM1
14443	C17orf70	0.509341	0.126506		ENSP00000333283	C17orf70
1766	HIPK2|PRO0593	0.50907	0.101313	ENSG00000064393	ENSP00000385571|ENSP00000413724	HIPK2
1686	CARDIAK|GIG30|RIP2|RIPK2|CCK|CARD3|RICK	0.509022	0.066323	ENSG00000104312	ENSP00000220751	CCK|RIPK2
13283	GTF2H1	0.508413	0.143399		ENSP00000435375|ENSP00000265963	GTF2H1
12082	RCOR1	0.508326	0.151882	ENSG00000089902	ENSP00000459789|ENSP00000262241	RCOR1
6845	FANCA	0.508238	0.117625		ENSP00000456829|ENSP00000373952	FANCA
16981	KAT2A|GCN5|hGCN5|PCAF-b|GCN5L2	0.508026	0.093034	ENSG00000108773	ENSP00000225916	KAT2A
3604	CASP2	0.507988	0.090252		ENSP00000312664	CASP2
5316	P73|TP73	0.507555	0.094025	ENSG00000078900	ENSP00000350366|ENSP00000367529|ENSP00000340740|ENSP00000475143|ENSP00000367539|ENSP00000474322|ENSP00000367537|ENSP00000367534|ENSP00000367545|ENSP00000346423	TP73
5757	HIST3H3	0.507493	0.115231	ENSG00000168148	ENSP00000355657	HIST3H3
14752	HIST1H2AH	0.507155	0.118823	ENSG00000274997	ENSP00000366679	HIST1H2AH
2188	ORC1	0.50714	0.134866	ENSG00000085840	ENSP00000360621|ENSP00000360623	ORC1
901	CCNG2	0.507101	0.127522		ENSP00000315743|ENSP00000426476	CCNG2
16945	BBP|PPP1R13A|53BP2|TP53BP2|ASPP2|P53BP2	0.506897	0.048729	ENSG00000143514	ENSP00000375750|ENSP00000341957	TP53BP2
4668	TANK	0.506825	0.058464		ENSP00000385983|ENSP00000259075	TANK
331	EYA3	0.50637	0.139441		ENSP00000442558|ENSP00000362978	EYA3
10991	ZFH|Mi2-ALPHA|Mi-2a|CHD3	0.506109	0.111732	ENSG00000170004	ENSP00000369716|ENSP00000332628|ENSP00000350907	CHD3
3466	TERF2	0.50555	0.131943		ENSP00000254942|ENSP00000454955	TERF2
17130	NCAPH|BRRN1|CAP-H	0.505464	0.128504	ENSG00000121152	ENSP00000407308|ENSP00000240423|ENSP00000400774	NCAPH
6567	PHC3	0.505039	0.119321		ENSP00000420454|ENSP00000420294	PHC3
18630	APAF1	0.505011	0.107137		ENSP00000448165|ENSP00000448826	APAF1
2634	BRPF3	0.504971	0.130828		ENSP00000350267|ENSP00000434501	BRPF3
16084	H2AFZ	0.504744	0.123358	ENSG00000164032	ENSP00000296417	H2AFZ
12435	FAM33A|SKA2	0.504364	0.093278	ENSG00000182628	ENSP00000333433|ENSP00000462574|ENSP00000411231	SKA2
15956	GTF2H3	0.50407	0.157432		ENSP00000445162	GTF2H3
7067	XPO1	0.503991	0.110076	ENSG00000082898	ENSP00000385559|ENSP00000384863	XPO1
15933	CCNK	0.503653	0.127887		ENSP00000374529	CCNK
15161	HIST1H2AI|HIST1H2AL|HIST1H2AM|HIST1H2AK|HIST1H2AG	0.503588	0.120831	ENSG00000275221	ENSP00000482431|ENSP00000349873|ENSP00000352119|ENSP00000352627|ENSP00000330307|ENSP00000351589	HIST1H2AI|HIST1H2AL|HIST1H2AM|HIST1H2AK|HIST1H2AG
18355	RNF85|MGC:3310|TRAF6	0.503453	0.075456	ENSG00000175104	ENSP00000337853|ENSP00000433623	TRAF6
16581	AF6q21|FOXO2|FKHRL1|FOXO3|FKHRL1P2|FOXO3A	0.502871	0.093056	ENSG00000118689	ENSP00000446316|ENSP00000339527|ENSP00000385824	FOXO3
1687	CCNF	0.502774	0.105411	ENSG00000162063	ENSP00000380256	CCNF
10227	FANCE	0.502651	0.13737	ENSG00000112039	ENSP00000229769	FANCE
12934	H3.5|H3F3C	0.502134	0.110923	ENSG00000188375	ENSP00000339835	H3F3C
13452	MAD2L1	0.502111	0.099198		ENSP00000332295|ENSP00000296509	MAD2L1
15527	-|BMF	0.501991	0.094733	ENSG00000104081	ENSP00000380703|ENSP00000396511|ENSP00000453919|ENSP00000453892|ENSP00000346697	BMF
9045	hBUB1|BUB1L|BUB1|BUB1A	0.501958	0.131519	ENSG00000169679	ENSP00000302530|ENSP00000441013|ENSP00000386701	BUB1
15382	EBI6|TRAF1|MGC:10353	0.501952	0.102303	ENSG00000056558	ENSP00000438583|ENSP00000362994|ENSP00000443183	TRAF1
5535	PAX5|ALL3|BSAP	0.50184	0.09876	ENSG00000196092	ENSP00000429197|ENSP00000367078|ENSP00000430773|ENSP00000367083|ENSP00000404687|ENSP00000431038|ENSP00000350844|ENSP00000367084|ENSP00000429637|ENSP00000412188|ENSP00000429359|ENSP00000429291	PAX5
17171	SWS1|ZSWIM7	0.501834	0.157587	ENSG00000214941	ENSP00000419138|ENSP00000382218	ZSWIM7
18741	ESCO2	0.501734	0.096609		ENSP00000380563|ENSP00000306999	ESCO2
11524	KIAA1596|FAAP250|FANCM	0.501563	0.157049	ENSG00000187790	ENSP00000442493|ENSP00000450596|ENSP00000267430|ENSP00000452033	FANCM
17081	SLX1B|SLX1A|GIYD1	0.50156	0.122111	ENSG00000132207	ENSP00000251303|ENSP00000333945|ENSP00000335316|ENSP00000328940	SLX1B|SLX1A
5396	PRO2000|CT137|ANCCA|ATAD2	0.50152	0.104764	ENSG00000156802	-|ENSP00000287394|ENSP00000429213	ATAD2
3789	AIBP80|REV1|REV1L	0.501462	0.150359	ENSG00000135945	ENSP00000258428|-|ENSP00000377091	REV1
10865	EIF2C1|AGO1|hAgo1|GERP95|EIF2C|Q99	0.501444	0.147458	ENSG00000092847	ENSP00000362302|ENSP00000362300	EIF2C1
18531	WT1	0.501374	0.073197		ENSP00000435307|ENSP00000331327	WT1
8958	-|RAD52	0.501373	0.137115	ENSG00000002016	ENSP00000351284|ENSP00000440268|ENSP00000440486|-|ENSP00000387901	RAD52
1102	HMGB2	0.501231	0.124726	ENSG00000164104	ENSP00000296503|ENSP00000393448	HMGB2
14115	MLH1	0.501231	0.114226		ENSP00000443665|ENSP00000231790	MLH1
1033	CCNO	0.500994	0.117526		ENSP00000422485|ENSP00000282572	CCNO
9415	PCNA	0.500942	0.126641	ENSG00000132646	ENSP00000368438|ENSP00000368458	PCNA
18559	NOTCH2	0.500731	0.070925	ENSG00000134250	ENSP00000256646	NOTCH2
3559	TINF2|TIN2|DKCA3	0.500639	0.139566	ENSG00000092330	ENSP00000267415|ENSP00000382350	TINF2
6855	COPRS|HSA272196|TTP1|C17orf79|COPR5	0.500323	0.133558	ENSG00000172301	ENSP00000367901|ENSP00000304327	C17orf79
14771	RBBP7|RbAp46	0.500126	0.102092	ENSG00000102054	ENSP00000369424|ENSP00000369427	RBBP7
9754	LIN54	0.50009	0.166683		ENSP00000341947|ENSP00000421045	LIN54
16051	HNPCC3|hPMS1|PMS1|PMSL1|MLH2	0.50006	0.124901	ENSG00000064933	ENSP00000389938|ENSP00000386623|ENSP00000398378|ENSP00000387169|ENSP00000363959|-|ENSP00000401064|ENSP00000406490|ENSP00000485312|ENSP00000387125	PMS1
4638	EDR1|MCPH11|HPH1|PHC1|RAE28	0.499748	0.129189	ENSG00000111752	ENSP00000437659|ENSP00000251757|ENSP00000399194	PHC1
15306	ARHGAP11A	0.499454	0.105176	ENSG00000282168	ENSP00000488640|ENSP00000355090	ARHGAP11A
4632	NANOG	0.499302	0.080045		ENSP00000435288|ENSP00000229307	NANOG
1028	ZNF51|ZBTB27|BCL6|BCL5|BCL6A|LAZ3	0.499173	0.111262	ENSG00000113916	ENSP00000232014|ENSP00000479784|ENSP00000413122|ENSP00000384371	BCL6|BCL5
2601	PHF21A	0.499167	0.163195		ENSP00000398824	PHF21A
16944	BIRC3	0.499084	0.0827	ENSG00000023445	ENSP00000481903|ENSP00000263464	BIRC3
10557	TAF12	0.498966	0.131114		ENSP00000263974|ENSP00000362930	TAF12
7994	REC8	0.498803	0.13259		ENSP00000482546|ENSP00000308699	REC8
13118	POLE3	0.498657	0.146993	ENSG00000148229	ENSP00000363284|ENSP00000363286	POLE3
1338	CDC14A	0.498637	0.148773		ENSP00000354916|ENSP00000359142	CDC14A
16319	c-ets-1|p54|ETS1|EWSR2|ETS-1	0.498358	0.08237	ENSG00000134954	ENSP00000324578|ENSP00000376436|ENSP00000441430|ENSP00000433500	ETS1
8188	LEF1	0.498131	0.063916		ENSP00000265165|ENSP00000422840	LEF1
13285	SMARCA4	0.497942	0.145562		ENSP00000350720	SMARCA4
17489	GTSE1|B99	0.497805	0.065451	ENSG00000075218	ENSP00000415430	GTSE1
5253	UBE2C	0.497556	0.098783		ENSP00000361649|ENSP00000348838	UBE2C
9313	FSGS8|Scraps|scra|ANLN	0.497494	0.081244	ENSG00000011426	ENSP00000265748|ENSP00000379380	ANLN
12707	KIF11|EG5|TRIP5|KNSL1|MCLMR|HKSP	0.497485	0.084465	ENSG00000138160	ENSP00000260731	KIF11
10494	TP53AIP1|P53AIP1	0.497113	0.081165	ENSG00000120471	ENSP00000473353|ENSP00000432743|ENSP00000432908|ENSP00000390694	TP53AIP1
7640	RECQL5	0.497047	0.130729		ENSP00000462248|ENSP00000317636	RECQL5
1210	LIG1	0.497044	0.152818		ENSP00000263274|ENSP00000483027	LIG1
4959	FANCD2	0.497041	0.110467		ENSP00000399354|ENSP00000287647	FANCD2
14920	POLH|XP-V|XPV|RAD30A|RAD30	0.496951	0.135933	ENSG00000170734	ENSP00000361300|ENSP00000361310	POLH
2945	hFBH1|Fbx18|FBH1|FBXO18	0.4969	0.140129	ENSG00000134452	ENSP00000369335|ENSP00000380439|ENSP00000355415	FBXO18
12023	ARID4A	0.496643	0.121789		ENSP00000397368|ENSP00000347602	ARID4A
11451	SWI3|SRG3|Rsc8|CRACC1|SMARCC1|BAF155	0.496431	0.117782	ENSG00000173473	ENSP00000254480	SMARCC1
9918	TADA2A	0.496302	0.125215		ENSP00000225396|ENSP00000487973	TADA2A
6173	HIST2H3A|HIST2H3C|HIST2H3D	0.496282	0.104167	ENSG00000203852	ENSP00000385479|ENSP00000358154|ENSP00000333277	HIST2H3A|HIST2H3C|HIST2H3D
9777	CDC37	0.496092	0.110883	ENSG00000105401	ENSP00000222005	CDC37
4145	CYCT2|CCNT2	0.496089	0.112689	ENSG00000082258	ENSP00000264157|ENSP00000295238	CCNT2
6976	MDM4	0.495878	0.108106		ENSP00000396840|ENSP00000356150	MDM4
10608	Oct-3|OCT4|OTF-3|POU5F1|OCT3|OTF4|Oct-4|OTF3	0.495548	0.086401	ENSG00000204531	ENSP00000484778|ENSP00000259915|ENSP00000475880|ENSP00000400047|ENSP00000475512	POU5F1
17834	H2AFV|H2AV|H2A.Z-2	0.495454	0.13033	ENSG00000105968	ENSP00000370516|ENSP00000340708|ENSP00000342714|ENSP00000308405|ENSP00000222690	H2AFV
11024	MBD3|-	0.495442	0.106656	ENSG00000071655	ENSP00000156825|ENSP00000412302	MBD3
3749	RAD30B|RAD3OB|POLI|eta2	0.495358	0.107718	ENSG00000101751	ENSP00000462664|ENSP00000462681|ENSP00000217800	POLI
8475	BRPF1|BRPF2|BRL|BRD1	0.495307	0.131279	ENSG00000100425	ENSP00000385858|ENSP00000384076|ENSP00000216267|ENSP00000410042	BRPF1|BRD1
2825	POLE4	0.495194	0.13951	ENSG00000115350	ENSP00000420176	POLE4
16164	HIST1H4G	0.495182	0.139221	ENSG00000275663	ENSP00000477870|ENSP00000244537	HIST1H4G
6127	HIST1H3F|HIST1H3E|HIST1H3H|HIST1H3B|HIST1H3D|HIST1H3A|HIST1H3J|HIST1H3C|HIST1H3I|HIST1H3G	0.494878	0.116185	ENSG00000274750	ENSP00000352252|ENSP00000439660|ENSP00000358160|ENSP00000439493|ENSP00000353581|ENSP00000329554|ENSP00000489282|ENSP00000244661|ENSP00000366999|ENSP00000444823|ENSP00000350275	HIST1H3F|HIST1H3E|HIST1H3H|HIST1H3B|HIST1H3D|HIST1H3A|HIST1H3J|HIST1H3C|HIST1H3I|HIST1H3G
12503	RFC5	0.494804	0.178072		ENSP00000408295	RFC5
1898	APRIN|CG008|AS3|PDS5B	0.494772	0.126292	ENSG00000083642	ENSP00000313851|ENSP00000401619	PDS5B
9936	MTA1	0.494492	0.089744		ENSP00000333633|ENSP00000393438	MTA1
3820	E2F-1|E2F1|RBP3|RBBP3|RBAP1	0.494195	0.091085	ENSG00000101412	ENSP00000345571	E2F1|RBP3
6912	MOV10	0.493952	0.155396		ENSP00000350028|ENSP00000399797	MOV10
14967	ZNF145|PLZF|ZBTB16	0.493914	0.087435	ENSG00000109906	ENSP00000338157|ENSP00000376721	ZBTB16
650	WHSC1	0.493671	0.144694		ENSP00000421681|ENSP00000372347	WHSC1
16872	HPH2|PHC2|EDR2|PH2	0.493565	0.13219	ENSG00000134686	ENSP00000389436|ENSP00000257118|ENSP00000362517	PHC2
16057	hBRM|SNF2LA|hSNF2a|BRM|Sth1p|BAF190|SNF2L2|SNF2|NCBRS|SWI2|SMARCA2	0.493392	0.148131	ENSG00000080503	ENSP00000371620|ENSP00000349788|ENSP00000265773|ENSP00000324770|ENSP00000305411|ENSP00000371638|ENSP00000392081	SMARCA2
9253	ASXL1|MDS|BOPS	0.493109	0.091667	ENSG00000171456	ENSP00000451216|ENSP00000364839|ENSP00000481978	ASXL1
13635	PRDM14|PFM11	0.493065	0.083945	ENSG00000147596	ENSP00000276594	PRDM14
18365	SGOL2|TRIPIN|SGO2	0.492924	0.090659	ENSG00000163535	ENSP00000386249|ENSP00000350447	SGOL2|SGO2
5463	POLK|DINB1|DINP|POLQ	0.492842	0.141563	ENSG00000122008	ENSP00000424174|ENSP00000241436	POLK|POLQ
2099	HIST1H2AA	0.492792	0.133178	ENSG00000164508	ENSP00000297012	HIST1H2AA
9733	XPD|TFIIH|TTD|COFS2|ERCC2|TTD1|EM9	0.492759	0.121776	ENSG00000104884	ENSP00000431229|ENSP00000375809	ERCC2
13562	RNF82|TIF1ALPHA|hTIF1|PTC6|TIF1A|TRIM24|TIF1|TF1A	0.492587	0.072934	ENSG00000122779	ENSP00000390829|ENSP00000340507	TRIM24
512	CBX7	0.492577	0.125387	ENSG00000100307	ENSP00000216133	CBX7
17057	TAB1	0.492419	0.084899		ENSP00000333049|ENSP00000216160	TAB1
11752	EPC2	0.492264	0.106604	ENSG00000135999	ENSP00000258484	EPC2
15343	FADD	0.492223	0.093033	ENSG00000168040	ENSP00000301838	FADD
12341	LGS|BCL9	0.492054	0.123795	ENSG00000116128	ENSP00000234739	BCL9
11374	USP7|HAUSP|TEF1	0.491848	0.171839	ENSG00000187555	ENSP00000371310|ENSP00000454795|ENSP00000343535	USP7
14204	GTF2H4	0.491609	0.154088		ENSP00000395497|ENSP00000259895	GTF2H4
15141	BAK-LIKE|CDN1|BAK1|BCL2L7|BAK	0.49138	0.093615	ENSG00000030110	ENSP00000391258|ENSP00000353878|ENSP00000363591	BAK1
12510	BUB3	0.491268	0.105258		ENSP00000357858	BUB3
3458	PMS2|MLH4|HNPCC4|PMS2CL|PMSL2	0.491266	0.135725	ENSG00000122512	ENSP00000371758|ENSP00000265849|ENSP00000392843	PMS2CL|PMS2
8143	PARP2	0.491028	0.121648		ENSP00000250416|ENSP00000392972	PARP2
646	Snr1|SMARCB1|MRD15|Sfh1p|RTPS1|SNF5L1|RDT|SNF5|SWNTS1|hSNFS|CSS3|INI1|BAF47|PPP1R144	0.491024	0.122608	ENSG00000099956	ENSP00000340883|ENSP00000486870|ENSP00000383984|ENSP00000263121	SMARCB1
9767	H2AFB3|H2AFB2|H2A.Bbd	0.490972	0.11499	ENSG00000277745|ENSG00000277858	ENSP00000482564|ENSP00000346509|ENSP00000358452	H2AFB3|H2AFB2
12252	HIST3H2A	0.490847	0.129982	ENSG00000181218	ENSP00000355656	HIST3H2A
4719	TRAF5	0.490837	0.103499		ENSP00000261464|ENSP00000355971	TRAF5
12988	MLF1	0.490801	0.125126		ENSP00000376568	MLF1
12523	TNFRSF10D	0.490766	0.080106	ENSG00000173530	ENSP00000310263	TNFRSF10D
3834	DUSP23|LDP-3|MOSP|DUSP25|VHZ	0.490744	0.115593	ENSG00000158716	ENSP00000357087|ENSP00000357089|ENSP00000357088	DUSP23
8060	GTF2H2	0.490699	0.170765		ENSP00000486014|ENSP00000274400	GTF2H2
10161	HOXA5	0.490684	0.089362	ENSG00000106004	ENSP00000222726	HOXA5
5161	HCDH1|FZR1|CDH1|FZR|FZR2|HCDH|CDC20C	0.490678	0.111879	ENSG00000105325	ENSP00000378529|ENSP00000410369|ENSP00000321800	CDH1|FZR1
3772	TBP	0.490668	0.122367		ENSP00000230354|ENSP00000442132	TBP
11356	SMURF1	0.490631	0.099978		ENSP00000492201|ENSP00000354621	SMURF1
12071	SLD5|GINS4	0.490235	0.114014	ENSG00000147536	ENSP00000276533|ENSP00000429581|ENSP00000428754	GINS4
19875	NFRKB	0.490189	0.120213		ENSP00000436926	NFRKB
10995	DLNB11|BCL9L|BCL9-2	0.489919	0.123596	ENSG00000186174	ENSP00000335320|ENSP00000482938	BCL9L
9297	TOP3A|TOP3|ZGRF7	0.489845	0.143416	ENSG00000177302	ENSP00000321636|ENSP00000442336|ENSP00000491689	TOP3A
6163	KIAA1530|UVSS3|UVSSA	0.489654	0.1391	ENSG00000163945	ENSP00000427701|ENSP00000421741|ENSP00000423340|ENSP00000374501|ENSP00000425130	KIAA1530
3327	p12|POLDS|POLD4	0.4895	0.129255	ENSG00000175482	-|ENSP00000444780|ENSP00000311368	POLD4
17213	WHAMM2|WHDC1L3|JMY	0.489355	0.118283	ENSG00000152409	ENSP00000379441	JMY
14748	-|DYRK2	0.489335	0.132292	ENSG00000127334	ENSP00000342105|ENSP00000377186	DYRK2
2143	BRIP1	0.489194	0.120042	ENSG00000136492	ENSP00000259008	BRIP1
5635	FBW1A|FBXW1A|BETA-TRCP|FWD1|bTrCP|BTRC|bTrCP1|betaTrCP|FBXW1	0.489186	0.092957	ENSG00000166167	ENSP00000359206|ENSP00000377088|ENSP00000385339	BTRC
1342	ETV1|ER81	0.489092	0.070423	ENSG00000006468	ENSP00000385381|ENSP00000405327|ENSP00000384138|ENSP00000385551|ENSP00000384085|ENSP00000382293|ENSP00000242066|ENSP00000385686|ENSP00000411626	ETV1
13468	WCRF180|ACF1|hACF1|BAZ1A|WALp1	0.488997	0.127645	ENSG00000198604	ENSP00000351555|ENSP00000371859|ENSP00000353458	BAZ1A
2323	MAD2L2	0.488399	0.148446	ENSG00000116670	ENSP00000235310|ENSP00000365882	MAD2L2
2721	HIST2H2AB	0.488338	0.131221	ENSG00000184270	ENSP00000332790	HIST2H2AB
6910	bA545I5.2|SHPRH	0.488078	0.107681	ENSG00000146414	ENSP00000430528|ENSP00000356475|ENSP00000275233|ENSP00000412797	SHPRH
16971	SR278|BMFS2|RAD26L|ERCC6L2|C9orf102	0.48806	0.162462	ENSG00000182150	ENSP00000288985	C9orf102
5084	PML|PP8675|RNF71|MYL|TRIM19	0.488046	0.07815	ENSG00000140464	ENSP00000315434|ENSP00000353004|ENSP00000457023|ENSP00000395576|ENSP00000378567|ENSP00000268059|ENSP00000456486|ENSP00000268058|ENSP00000378564|ENSP00000394642	PML
12502	E2F-6|E2F6	0.487971	0.123374	ENSG00000169016	ENSP00000446315|ENSP00000370936|-|ENSP00000438864|ENSP00000302159	E2F6
3197	B61|LERK-1|ECKLG|EPLG1|TNFAIP4|EFNA1|LERK1|EFL1	0.487843	0.079017	ENSG00000169242	ENSP00000357392|ENSP00000357391	EFNA1
18180	HDAC-4|HDACA|HA6116|AHO3|HD4|HDAC-A|HDAC4|BDMR	0.487843	0.103776	ENSG00000068024	ENSP00000264606|ENSP00000440481	HDAC4|BDMR
12343	NEK2	0.487758	0.083514		ENSP00000355966	NEK2
8712	HOXD4	0.487217	0.087118	ENSG00000170166	ENSP00000302548	HOXD4
16482	SOX2	0.487108	0.095175	ENSG00000181449	ENSP00000323588	SOX2
9261	MAD1L1	0.487057	0.122085		ENSP00000385334|ENSP00000265854	MAD1L1
19626	ASH1L|ASH1L1|ASH1|MRD52|KMT2H	0.486811	0.107075	ENSG00000116539	ENSP00000376204	ASH1L
14863	BRMS1	0.486695	0.100174	ENSG00000174744	ENSP00000396052|ENSP00000353042	BRMS1
5047	FOXO6	0.486377	0.06729	ENSG00000204060	ENSP00000361672|ENSP00000493184	FOXO6
7486	RUNX3	0.486307	0.078945		ENSP00000343477|ENSP00000382800	RUNX3
1171	DBF4B	0.486091	0.117923		ENSP00000377178|ENSP00000323663	DBF4B
17554	BRWD1	0.486014	0.108563		ENSP00000370178|ENSP00000330753	BRWD1
4143	PLK1	0.485857	0.107673	ENSG00000166851	ENSP00000300093	PLK1
10766	HsT18976|TLE3|GRG3|ESG3|ESG	0.485802	0.110867	ENSG00000140332	ENSP00000453435|ENSP00000453081|ENSP00000415057|ENSP00000453083|ENSP00000452871|ENSP00000453760|ENSP00000394717|ENSP00000442594|ENSP00000453373|ENSP00000319233	TLE3
11973	WDR73	0.485699	0.130893	ENSG00000177082	ENSP00000387982	WDR73
2080	CHRAC1	0.485568	0.136672	ENSG00000104472	ENSP00000220913	CHRAC1
13223	FOXK2|ILF-1|ILF|ILF1	0.485451	0.110835	ENSG00000141568	ENSP00000335677|ENSP00000436108	FOXK2
17051	TTK|MPS1L1|ESK|MPS1|MPH1|CT96|PYT	0.485102	0.108826	ENSG00000112742	ENSP00000358813|ENSP00000422936|ENSP00000230510	TTK
1332	TBPL2|TRF3|TBP2	0.484827	0.145504	ENSG00000182521	ENSP00000247219	TBPL2
2033	KDM4C	0.484804	0.124811		ENSP00000370710|ENSP00000445427	KDM4C
156	MAML3	0.484774	0.111839	ENSG00000196782	ENSP00000421180	MAML3
11276	CUL1	0.48474	0.096778	ENSG00000055130	ENSP00000473318|ENSP00000326804	CUL1
17794	SMAD2	0.484723	0.097196		ENSP00000466193|ENSP00000262160	SMAD2
18806	KAT6B	0.484643	0.128519		ENSP00000486595|ENSP00000287239	KAT6B
3396	HDAC2	0.484497	0.106964		ENSP00000430432|ENSP00000430008	HDAC2
12930	CRKR|CRK7|CRKRS|CDK12	0.484495	0.127722	ENSG00000167258	ENSP00000407720|ENSP00000398880|ENSP00000464641	CDK12
5238	CBX5	0.484207	0.090325	ENSG00000094916	ENSP00000209875|ENSP00000449207	CBX5
10223	CRAF1|TRAF3|CAP-1|RNF118|CAP1|CD40bp|LAP1|IIAE5	0.484079	0.086545	ENSG00000131323	ENSP00000376500|ENSP00000445998|ENSP00000328003|ENSP00000454207	CAP1|TRAF3
6519	KLIP|FLIP1|ABIN2|TNIP2	0.484007	0.107692	ENSG00000168884	ENSP00000426314|ENSP00000321203|ENSP00000427613	TNIP2
13233	p33ING1|p47|p47ING1a|p33ING1b|p24ING1c|p33|ING1	0.483741	0.101784	ENSG00000153487	ENSP00000364929|ENSP00000328436|ENSP00000345202|ENSP00000364930	ING1
13690	p60|TBP1|TNF-R55|TNFR1|FPF|TNFR55|CD120a|TNFR60|p55|p55-R|TNFAR|TNF-R|TNF-R-I|TNFRSF1A	0.483653	0.085552	ENSG00000067182	ENSP00000380389|ENSP00000162749	TNFRSF1A
7518	HOXB2	0.483394	0.130979	ENSG00000173917	ENSP00000331741	HOXB2
10323	CUL4A	0.483258	0.107321		ENSP00000364589|ENSP00000481782	CUL4A
6741	CAF-1|CAF1B|CAF1|CAF1P150|P150|CHAF1A	0.483248	0.105855	ENSG00000167670	ENSP00000301280	CHAF1A
13609	RUVBL1	0.48314	0.138484		ENSP00000318297	RUVBL1
140	PAGR1	0.483036	0.096234	ENSG00000280789	ENSP00000326519
3	PPP1R90|CPBHM|JM21|HDAC6|HD6	0.482895	0.097412	ENSG00000094631	ENSP00000365804|-|ENSP00000334061|ENSP00000392815	HDAC6
8207	SGOL1	0.482883	0.082122		ENSP00000263753|ENSP00000411200	SGO1|SGOL1
856	HSSB|MST075|RP-A|REPA1|RPA1|RF-A|RPA70	0.482444	0.155973	ENSG00000132383	ENSP00000254719	RPA1
6440	SAP30	0.482095	0.114246	ENSG00000164105	ENSP00000296504	SAP30
19264	TAB2	0.481869	0.085418		ENSP00000286332|ENSP00000490618	TAB2
12852	CHD1	0.481782	0.100821		ENSP00000483667|ENSP00000284049	CHD1
16796	SUPT16H	0.481515	0.131687	ENSG00000092201	ENSP00000216297	SUPT16H
678	GW182|TNRC6A|CAGH26|TNRC6|GW1	0.481481	0.162546	ENSG00000090905	ENSP00000379144|ENSP00000326900	TNRC6A
1201	MSH5	0.481433	0.154115		ENSP00000364855|ENSP00000409181	MSH5
19799	EWSR1	0.481334	0.108906		ENSP00000400142	EWSR1
17388	p19A|OCP-II|SKP1|TCEB1L|SKP1A|EMC19|OCP2	0.481225	0.092985	ENSG00000113558	ENSP00000429686|ENSP00000231487|ENSP00000429472	SKP1
16956	TAF10	0.481212	0.143369	ENSG00000166337	ENSP00000299424	TAF10
15549	KIAA0261|WAPAL|WAPL|FOE	0.480292	0.109093	ENSG00000062650	ENSP00000298767|ENSP00000481451	WAPAL
9839	SMAD1	0.480138	0.078411		ENSP00000305769|ENSP00000426568	SMAD1
12772	HAT1|KAT1	0.480136	0.125278	ENSG00000128708	-|ENSP00000264108	HAT1
10825	NCAPH2	0.480104	0.17319		ENSP00000299821	NCAPH2
5124	MST108|ELYS|TMBS62|MSTP108|AHCTF1	0.480101	0.101617	ENSG00000153207	ENSP00000355464|ENSP00000355465	AHCTF1
3244	CDK9	0.479942	0.114324		ENSP00000362361	CDK9
15827	MTCP1|XLP|IMD5|SAP/SH2D1A|SH2D1A|XLPD1|DSHP|LYP|XLPD|SAP|EBVS	0.479885	0.075007	ENSG00000183918	ENSP00000360181|ENSP00000477094|ENSP00000353126	MTCP1|SH2D1A
1395	RING1|RNF1|RING1A	0.47984	0.136505	ENSG00000204227	ENSP00000363787|ENSP00000396439	RING1
16722	MAML1|Mam-1|Mam1	0.479796	0.126132	ENSG00000283780|ENSG00000161021	ENSP00000292599|ENSP00000491444	MAML1
4486	BRE	0.479759	0.109801		ENSP00000343412	BRE
11832	MKI67	0.479654	0.095355		ENSP00000357643	MKI67
15596	MSH4	0.479026	0.1455	ENSG00000057468	ENSP00000263187	MSH4
8603	PML-RAR|PRAM1|PRAM-1	0.479004	0.076649	ENSG00000133246	ENSP00000408342	PRAM1
9745	ENSG00000124208|TMEM189	0.478899	0.112706		ENSP00000450635|ENSP00000344166	TMEM189
13397	YEATS4	0.47875	0.129622	ENSG00000127337	ENSP00000247843	YEATS4
11383	BRCC3	0.478739	0.103886		ENSP00000358474	BRCC3
1833	CUL4B	0.478527	0.118391		ENSP00000384109	CUL4B
10414	RSF-1|RSF1|p325|XAP8|HBXAP	0.478483	0.149958	ENSG00000048649	ENSP00000434509|ENSP00000311513	RSF1
11458	HIST1H2BE|HIST1H2BI|HIST1H2BG|HIST1H2BF|HIST1H2BC	0.478141	0.146484	ENSG00000274290	ENSP00000348924|ENSP00000489317|ENSP00000353074|ENSP00000366962|ENSP00000321744|ENSP00000244601	HIST1H2BE|HIST1H2BI|HIST1H2BG|HIST1H2BF|HIST1H2BC
2628	GKLF|EZF|KLF4	0.478112	0.078915	ENSG00000136826	ENSP00000363804	KLF4
1174	ZEB1	0.478108	0.082558		ENSP00000354487	ZEB1
16337	HARP|SMARCAL1|HHARP	0.47804	0.119306	ENSG00000138375	ENSP00000349823|ENSP00000350940	SMARCAL1
8898	NF1	0.477988	0.060452		ENSP00000491589|ENSP00000351015	NF1
19304	ENSG00000251246	0.477953	0.059243		ENSP00000426741
7816	ANAPC15	0.477646	0.1061		ENSP00000227618|ENSP00000446383
5619	SFN	0.477626	0.125008		ENSP00000340989	SFN
1313	TDRD14B|KDM4B|JMJD2B	0.477449	0.145627	ENSG00000127663	ENSP00000371178|ENSP00000159111|ENSP00000480642|ENSP00000440495	KDM4B
10195	NUDC	0.477413	0.091738	ENSG00000090273	ENSP00000319664	NUDC
10636	FP7162|FAAP20|C1orf86	0.477402	0.134854	ENSG00000162585	ENSP00000405430|ENSP00000367804|ENSP00000410450|ENSP00000410740|ENSP00000367808|ENSP00000409721|ENSP00000383709|ENSP00000383710	C1orf86
6243	LCK	0.477372	0.076937		ENSP00000337825|ENSP00000477713	LCK
10839	H2AFY2	0.47734	0.123908	ENSG00000099284	ENSP00000362352	H2AFY2
18165	ZBTB29|HIC1|ZNF901|hic-1	0.477283	0.092608	ENSG00000177374	ENSP00000314080|ENSP00000382742|ENSP00000477858	HIC1
2858	BAG1	0.477046	0.072878		ENSP00000420514|ENSP00000493185	BAG1
5656	HOXA1	0.477017	0.106935	ENSG00000105991	ENSP00000343246	HOXA1
10432	IGF1R	0.476972	0.076417	ENSG00000140443	ENSP00000268035	IGF1R
14797	UHRF2	0.476737	0.081935		ENSP00000276893|ENSP00000434182	UHRF2
14016	bHLHd4|MAX	0.476714	0.095604	ENSG00000125952	ENSP00000342482|ENSP00000246163|ENSP00000450955|ENSP00000351490|ENSP00000351175|ENSP00000480127	MAX
6516	TAL1	0.476628	0.068696		ENSP00000294339|ENSP00000360951	TAL1
18027	hZIMP7|ZIMP7|NET27|ZMIZ2|TRAFIP20	0.47654	0.097487	ENSG00000122515	ENSP00000311778|ENSP00000409648|ENSP00000396601|ENSP00000414723|ENSP00000265346	ZMIZ2
3136	TNFSF10	0.476453	0.085955		ENSP00000241261|ENSP00000389931	TNFSF10
10967	TERT	0.476349	0.114442		ENSP00000309572|ENSP00000426042	TERT
15078	RFC4	0.47628	0.170568		ENSP00000376272|ENSP00000296273	RFC4
8576	CBLB	0.476176	0.092951		ENSP00000384938|ENSP00000264122	CBLB
12749	CD261|DR4|TNFRSF10A|TRAILR1|TRAILR-1|APO2	0.475804	0.087091	ENSG00000104689	ENSP00000221132	TNFRSF10A
10771	BRD8	0.475524	0.121726		ENSP00000254900|ENSP00000394330	BRD8
19422	GINS3	0.475502	0.138146		ENSP00000401018	GINS3
3864	BIRC2	0.475455	0.087188		ENSP00000227758|ENSP00000477613	BIRC2
5223	CBX2	0.475401	0.148504		ENSP00000308750	CBX2
3754	HIST2H2BF	0.475057	0.144394		ENSP00000445831	HIST2H2BF
18465	RBX1|ROC1|RNF75|BA554C12.1	0.475035	0.099063	ENSG00000100387	ENSP00000216225	RBX1
3276	KIAA0271	0.474609	0.126039		ENSP00000451320
11269	ARID4B	0.474323	0.129865		ENSP00000394663|ENSP00000264183	ARID4B
13762	DCLRE1C	0.474081	0.141506		ENSP00000380030|ENSP00000367527	DCLRE1C
13952	JAK1B|JTK3|JAK1|JAK1A	0.473859	0.076034	ENSG00000162434	ENSP00000343204	JAK1
17840	SSRP1	0.473854	0.121969	ENSG00000149136	ENSP00000278412	SSRP1
9007	BMP4	0.473832	0.067477	ENSG00000125378	ENSP00000453485|ENSP00000245451	BMP4
6572	HOXB1	0.473585	0.100762		ENSP00000459066|ENSP00000355140	HOXB1
15336	TAF1A	0.473567	0.141795		ENSP00000355856|ENSP00000327072	TAF1A
3014	ING3	0.473486	0.128952		ENSP00000410406|ENSP00000320566	ING3
12294	H2BFM	0.473113	0.149994	ENSG00000101812	ENSP00000482611|ENSP00000347119	H2BFM
188	MAP4K4|NIK|MEKKK4|HGK|HEL-S-31|FLH21957	0.472941	0.087274	ENSG00000071054	ENSP00000409720|ENSP00000303600|ENSP00000389752|ENSP00000487176|ENSP00000313644|ENSP00000387370|ENSP00000489579|ENSP00000314363|ENSP00000486116|ENSP00000343658	MAP4K4
18159	EYA2	0.472937	0.123544		ENSP00000417105|ENSP00000333640	EYA2
3869	PYGO1	0.472818	0.140372		ENSP00000302327|ENSP00000457777	PYGO1
3787	COPS8	0.472519	0.123205		ENSP00000375865|ENSP00000346340	COPS8
16172	SCC112|PDS5A|PIG54|SCC-112	0.472448	0.121755	ENSG00000121892	ENSP00000303427|ENSP00000426749	PDS5A
16817	EIF2C4|AGO4	0.472208	0.153956	ENSG00000134698	ENSP00000362306	EIF2C4
11879	EPC1	0.472207	0.117011		ENSP00000364251|ENSP00000263062	EPC1
6843	OCT1|oct-1B|OTF1|POU2F1	0.471863	0.087799	ENSG00000143190	ENSP00000356840|ENSP00000356836|-|ENSP00000414660|ENSP00000441285|ENSP00000401217	POU2F1
11946	USP1	0.471769	0.090088	ENSG00000162607	ENSP00000360188|ENSP00000343526	USP1
11210	SMARCE1|CSS5|BAF57	0.471672	0.102827	ENSG00000073584	ENSP00000323967|ENSP00000462475	SMARCE1
9465	RELB	0.471646	0.059857	ENSG00000104856	ENSP00000221452|ENSP00000485826	RELB
14872	MYOD1	0.471391	0.097317	ENSG00000129152	ENSP00000250003	MYOD1
5682	PIA|hAVO3|AVO3|RICTOR	0.4713	0.092247	ENSG00000164327	ENSP00000423019|ENSP00000296782|ENSP00000349959	RICTOR
18547	ID-GAP|HsCYK-4|RACGAP1|CYK4|MgcRacGAP	0.471272	0.101261	ENSG00000161800	ENSP00000404808|ENSP00000309871|ENSP00000449374|ENSP00000449370|ENSP00000404190	RACGAP1
9197	XP3|p125|RAD4|XPCC|XPC	0.471177	0.153729	ENSG00000154767	ENSP00000285021|ENSP00000424548	XPC
13431	EFNA4|EFL4|LERK4|EPLG4	0.471137	0.068142	ENSG00000243364	ENSP00000352789|ENSP00000357394|ENSP00000414378	EFNA4
7299	TAF1C	0.471086	0.140704		ENSP00000367802|ENSP00000455247	TAF1C
14944	MLL3	0.470969	0.099357		ENSP00000262189|ENSP00000347325	MLL3
4540	BCL2L1|BCL-XL/S|BCLX|BCL2L|PPP1R52|Bcl-X	0.470716	0.089666	ENSG00000171552	ENSP00000365223|ENSP00000411252|ENSP00000395545|ENSP00000390760|ENSP00000406203|ENSP00000302564|ENSP00000365230	BCL2L1
4986	ACTL6A|INO80K|ARPN-BETA|ACTL6|Arp4|BAF53A	0.470712	0.149488	ENSG00000136518	ENSP00000394014|ENSP00000376430|ENSP00000397552	ACTL6A
12412	HRMT1L5|JBP1|SKB1Hs|PRMT5|IBP72|SKB1	0.470688	0.147412	ENSG00000100462	ENSP00000452555|ENSP00000380582|ENSP00000380583|ENSP00000216350|-|ENSP00000319169	PRMT5
10197	LERK6|LERK-6|HEK7-L|ELF-1|EPLG6|EFNA2	0.470439	0.06947	ENSG00000099617	ENSP00000215368	EFNA2
17030	FAN1	0.470315	0.103589		ENSP00000484956|ENSP00000354497	FAN1
11574	TAF1B	0.470248	0.136438		ENSP00000263663	TAF1B
19201	H2BFWT	0.470236	0.149299	ENSG00000123569	ENSP00000354723|ENSP00000482103	H2BFWT
17976	APT1LG1|CD95L|CD95-L|APTL|ALPS1B|FASLG|CD178|FASL|TNLG1A|TNFSF6	0.470016	0.091218	ENSG00000117560	ENSP00000344739|ENSP00000356694	FASLG
6303	MIZ|ZMIZ1|TRAFIP10|ZIMP10|RAI17	0.469945	0.105647	ENSG00000108175	ENSP00000401558|ENSP00000334474	ZMIZ1
7568	CHTF18	0.469862	0.099555		ENSP00000262315|ENSP00000406252	CHTF18
15985	IPOA5|SRP1|KPNA1|NPI-1|RCH2	0.46986	0.127323	ENSG00000114030	ENSP00000343701	KPNA1
12323	NFKB1	0.469845	0.086655		ENSP00000469340|ENSP00000226574	NFKB1
7449	TOPK|CT84|PBK|Nori-3|SPK|HEL164	0.469794	0.124865	ENSG00000168078	ENSP00000428489|ENSP00000301905	PBK
9333	PPP1R160|TSC4|TSC2|LAM	0.469641	0.092589	ENSG00000103197	ENSP00000219476|ENSP00000371978|ENSP00000399232|ENSP00000454487|ENSP00000384468|ENSP00000344383	TSC2
18382	KOGS|IBGC4|PENTT|JTK12|PDGFR|PDGFR1|PDGFR-1|CD140B|IMF1|PDGFRB	0.469514	0.075079	ENSG00000113721	ENSP00000261799	PDGFRB
1596	TRRAP	0.469457	0.177989		ENSP00000347733	TRRAP
1731	COFS|CSB-PGBD3|UVSS1|ERCC6|POF11|RAD26|ARMD5|CKN2|CSB|COFS1	0.469406	0.17449	ENSG00000225830	ENSP00000348089|ENSP00000387966|ENSP00000423550	ERCC6
3471	USP3L|USP22	0.46923	0.148617	ENSG00000124422	ENSP00000440950|ENSP00000261497	USP22
1682	TAF1	0.469003	0.116933		ENSP00000276072	TAF1
17182	MYCN	0.468831	0.10995	ENSG00000134323	ENSP00000281043	MYCN
15909	-|SMURF2	0.468722	0.10002	ENSG00000108854	ENSP00000262435	SMURF2
4567	HES1	0.468661	0.135249	ENSG00000114315	ENSP00000232424	HES1
7445	SUPT3H	0.468603	0.133371		ENSP00000360515	SUPT3H
12887	CBLC	0.468007	0.062225		ENSP00000340250|ENSP00000270279	CBLC
18765	bHLHb21|TCF3|ITF1|VDIR|TCF-3|E2A|AGM8|E47	0.467968	0.08034	ENSG00000071564	ENSP00000468487|ENSP00000396363|ENSP00000480564|ENSP00000262965|ENSP00000378813|ENSP00000344375	TCF3
14737	CTNNB1	0.467937	0.08397		ENSP00000344456	CTNNB1
12070	UbcH13|UBCHBEN; UBC13|UBE2N|UBC13|HEL-S-71|UbcH-ben	0.467899	0.121969	ENSG00000177889	ENSP00000316176	UBE2N
13312	KIF20A	0.467651	0.087074		ENSP00000378356|ENSP00000420880	KIF20A
20116	MLL	0.467556	0.087008		ENSP00000436786	MLL
16973	CCNT1	0.46738	0.1164		ENSP00000481035|ENSP00000261900	CCNT1
16887	SMAD3	0.467263	0.126075		ENSP00000437757|ENSP00000332973	SMAD3
9514	DIABLO	0.467091	0.125		ENSP00000398495|ENSP00000442360	DIABLO
13047	HIST1H1B	0.467058	0.167834	ENSG00000184357	ENSP00000330074	HIST1H1B
17374	MTOR|RAPT1|FRAP1|RAFT1|SKS|FRAP2|FRAP	0.466812	0.094168	ENSG00000198793	ENSP00000354558	MTOR
14562	BCL2L2	0.466703	0.114694		ENSP00000452479|ENSP00000250405	BCL2L2
18171	HOXD1	0.466673	0.142427	ENSG00000128645	ENSP00000328598	HOXD1
19020	APT1|FAS|TNFRSF6|FASTM|ALPS1A|FAS1|APO-1|CD95	0.466667	0.091871	ENSG00000026103	ENSP00000423755|ENSP00000347426|ENSP00000349896|ENSP00000347979	FAS
18822	AAP1|APAP-1|YEAF1|DEDAF|RYBP	0.466599	0.16504	ENSG00000163602	ENSP00000419494	RYBP
10001	LIG2|LIG3	0.466336	0.126037	ENSG00000005156	ENSP00000367787|ENSP00000262327	LIG3
6633	RASA1	0.466336	0.075302		ENSP00000274376|ENSP00000423395	RASA1
3886	INCENP	0.466147	0.148406		ENSP00000378295	INCENP
8001	TAF1D	0.466133	0.14764	ENSG00000166012	ENSP00000435087|ENSP00000314971	TAF1D
13897	TADA3|NGG1|hADA3|ADA3|TADA3L|STAF54	0.465705	0.136413	ENSG00000171148	ENSP00000393471|ENSP00000307684|ENSP00000343649	TADA3
11526	CASP10	0.465659	0.102192		ENSP00000396835|ENSP00000286186	CASP10
1647	CINP	0.465623	0.160051		ENSP00000442057|ENSP00000453839	CINP
4253	hIRE1p|IRE1a|IRE1|IRE1P|ERN1	0.46561	0.069576	ENSG00000178607	ENSP00000475519|ENSP00000401445	ERN1
16242	SCP2|SCP-2|SYCP2	0.465607	0.149103	ENSG00000196074	ENSP00000360040|ENSP00000350162|ENSP00000402456	SCP2|SYCP2
11687	UBE2B	0.465596	0.109321	ENSG00000119048	ENSP00000265339	UBE2B
1570	CRACD1|BAF60A|SMARCD1|Rsc6p	0.465562	0.134495	ENSG00000066117	ENSP00000378414|ENSP00000370924	SMARCD1
11468	DUSP5	0.465562	0.066492	ENSG00000138166	ENSP00000358596	DUSP5
17805	SUDS3	0.46554	0.122356	ENSG00000111707	ENSP00000443988	SUDS3
8115	IRAK4	0.465476	0.055756		ENSP00000390651|ENSP00000479889	IRAK4
9622	HDAC7	0.465322	0.113775		ENSP00000080059|ENSP00000448532	HDAC7
9744	MITF	0.465179	0.073445		ENSP00000295600	MITF
9235	LIN52	0.46508	0.150008	ENSG00000205659	ENSP00000451812	LIN52
10651	BROVCA3|FANCO|R51H3|RAD51L2|RAD51C	0.464911	0.159168	ENSG00000108384	-|ENSP00000391450|ENSP00000336701|ENSP00000401741	RAD51C
119	STAF65G|STAF65|SUPT7H|STAF65(gamma)|SPT7L|SUPT7L	0.464831	0.135217	ENSG00000119760	ENSP00000385218|ENSP00000441110|ENSP00000384469|ENSP00000336750	SUPT7L
8255	CLASP2	0.464788	0.10938		ENSP00000419974	CLASP2
12086	TAF5L	0.464781	0.160444		ENSP00000355636|ENSP00000258281	TAF5L
5198	LATS2	0.464769	0.082112	ENSG00000150457	ENSP00000372035	LATS2
2363	NOTCH4	0.464757	0.058411		ENSP00000403447|ENSP00000364163	NOTCH4
14116	TAF6L	0.464687	0.127101	ENSG00000162227	ENSP00000294168	TAF6L
19414	TGFBR2	0.464468	0.076298		ENSP00000351905	TGFBR2
5999	CASP8	0.464366	0.083122		ENSP00000351273|ENSP00000412523	CASP8
1917	RAD51	0.46436	0.116659		ENSP00000372088	RAD51
17944	UBE2V2	0.464292	0.125075	ENSG00000169139	ENSP00000428209	UBE2V2
12172	CHO1|KIF23|MKLP1|MKLP-1|KNSL5	0.464195	0.092431	ENSG00000137807	ENSP00000260363|ENSP00000453386	KIF23
19039	DNMT1	0.46392	0.106332		ENSP00000352516|ENSP00000440457	DNMT1
4887	XRCC4|SSMED	0.463675	0.123642	ENSG00000152422	ENSP00000342011|ENSP00000282268|ENSP00000379344|ENSP00000421491	XRCC4
2655	DCLRE1A	0.463671	0.143103	ENSG00000198924	ENSP00000358311|ENSP00000355185	DCLRE1A
4527	KLF8	0.463657	0.124367		ENSP00000492126|ENSP00000417303	KLF8
45	NFKBIB	0.463413	0.05385		ENSP00000312988|ENSP00000489138	NFKBIB
2879	CABLES1	0.463204	0.111716		ENSP00000256925|ENSP00000413851	CABLES1
8716	PIK3CB	0.463106	0.096587	ENSG00000051382	ENSP00000418143|ENSP00000289153	PIK3CB
6417	ADMIO1|ADMIO|APRF|STAT3|HIES	0.462761	0.096434	ENSG00000168610	ENSP00000384943|ENSP00000467985|ENSP00000264657|ENSP00000467000	STAT3
19648	CDC27	0.462585	0.121739		ENSP00000434614	CDC27
4518	ANAPC16	0.462398	0.120579	ENSG00000166295	ENSP00000299381|ENSP00000477760	ANAPC16
15295	EZH1	0.462302	0.150647		ENSP00000466924|ENSP00000404658	EZH1
4693	SSP1|SUSP1|SENP6	0.46207	0.106437	ENSG00000112701	ENSP00000321820|ENSP00000359027|ENSP00000402527	SENP6
6405	CHD2	0.461842	0.098759		ENSP00000377747|ENSP00000486629	CHD2
7494	FBXW11	0.461527	0.098248		ENSP00000265094|ENSP00000377391	FBXW11
17860	MEF2C	0.461461	0.064705		ENSP00000340874	MEF2C
858	FAM54A	0.461458	0.109087		ENSP00000395232|ENSP00000407010	FAM54A
605	MAA2|BCOR|MCOPS2|ANOP2	0.461456	0.084219	ENSG00000183337	ENSP00000367705|ENSP00000380512|ENSP00000367716|ENSP00000345923	BCOR
6272	SALL4	0.460833	0.131396		ENSP00000217086|ENSP00000379319	SALL4
12603	PIF|PIF1|C15orf20	0.460822	0.169554	ENSG00000140451	ENSP00000452792|ENSP00000328174|ENSP00000268043	PIF1
2219	HDAC3	0.460731	0.078517		ENSP00000302967	HDAC3
15421	SMARCC2	0.460418	0.124915		ENSP00000377591|ENSP00000267064	SMARCC2
16709	CIS1|SSI-1|TIP3|TIP-3|CISH1|SOCS-1|SOCS1|JAB|SSI1	0.460043	0.10211	ENSG00000185338	ENSP00000329418	SOCS1
2354	GTF2H5	0.459797	0.17049	ENSG00000272047	ENSP00000415032|ENSP00000476100	GTF2H5
3738	RBPJ	0.459687	0.115579		ENSP00000345206|ENSP00000423907	RBPJ
12770	H1FX	0.459646	0.128537	ENSG00000184897	ENSP00000329662	H1FX
4073	RNF4	0.459516	0.108493		ENSP00000446369|ENSP00000315212	RNF4
11603	TRB1|SKIP1|TRIB1|GIG2|GIG-2|C8FW|TRB-1	0.459354	0.067944	ENSG00000173334	ENSP00000429063|ENSP00000312150	TRIB1
2523	MEF2A	0.459345	0.06103		ENSP00000346389	MEF2A
8353	-|USP51	0.459322	0.13639	ENSG00000247746	ENSP00000423333	USP51
9391	ID2	0.458919	0.087802	ENSG00000115738	ENSP00000234091|ENSP00000379585	ID2
5510	PIK3CD	0.458848	0.089795		ENSP00000366563	PIK3CD
17822	SPPRS|HACE1	0.458785	0.12021	ENSG00000085382	-|ENSP00000262903|ENSP00000358121	HACE1
64	BCL2|Bcl-2|PPP1R50	0.458601	0.091123	ENSG00000171791	ENSP00000329623|ENSP00000466417	BCL2
7620	c-erbB3|p45-sErbB3|p180-ErbB3|MDA-BF-1|HER3|ERBB3|ErbB-3|erbB3-S|c-erbB-3|LCCS2|p85-sErbB3	0.458531	0.079781	ENSG00000065361	ENSP00000267101|ENSP00000415753|ENSP00000447510	ERBB3
15613	CNOT6|Ccr4a|CCR4	0.458407	0.085506	ENSG00000113300	ENSP00000481893|ENSP00000261951|ENSP00000377024	CNOT6|CCR4
7801	DUSP6	0.458233	0.082345		ENSP00000279488|ENSP00000307835	DUSP6
13135	MAPKAPK3|MAPKAP3|3PK|MDPT3|MK-3|MAPKAP-K3|MAPKAPK-3	0.457973	0.174381	ENSG00000114738	ENSP00000478922|ENSP00000396467|ENSP00000350639	MAPKAPK3
7027	NFATC2IP	0.457858	0.137312		ENSP00000454958|ENSP00000324792	NFATC2IP
9019	ILKAP	0.457779	0.085429	ENSG00000132323	ENSP00000254654	ILKAP
10300	CRS1|BPES3|ACS3|SWCOS|TWIST|CSO|SCS|BPES2|bHLHa38|TWIST1|CRS	0.457713	0.110096	ENSG00000122691	ENSP00000242261	TWIST1|CRS
11707	MIS12	0.457524	0.073196	ENSG00000167842	ENSP00000370557|ENSP00000484532	MIS12
3430	NAP4|SOCS7|NCKAP4	0.457306	0.098655	ENSG00000274211	ENSP00000480736|ENSP00000482229|ENSP00000464034|ENSP00000484381	SOCS7
1968	YAF2	0.457216	0.095445		ENSP00000401859	YAF2
12393	FAF1	0.457178	0.107343		ENSP00000379457|ENSP00000360843	FAF1
7356	HOXA4	0.456731	0.095008	ENSG00000197576	ENSP00000479166|ENSP00000353151	HOXA4
8876	WALp3|TIP5|BAZ2A	0.456692	0.131387	ENSG00000076108	ENSP00000446880|ENSP00000447941	BAZ2A
2990	SYCP1	0.456503	0.170779	ENSG00000198765	ENSP00000358531|ENSP00000480997	SYCP1
2115	ERCC5	0.456394	0.157282		ENSP00000442117|ENSP00000347978	ERCC5
4694	DCLRE1B	0.456167	0.129829	ENSG00000118655	ENSP00000358576	DCLRE1B
11295	SAP30L	0.456076	0.143306		ENSP00000297109|ENSP00000390927	SAP30L
15902	HDAC5|HD5|NY-CO-9	0.455928	0.114192	ENSG00000108840	ENSP00000468004|ENSP00000337290|ENSP00000225983	HDAC5
11373	TAF11	0.455716	0.122946		ENSP00000354633|ENSP00000408121	TAF11
19044	NEIL3	0.455698	0.059508	ENSG00000109674	ENSP00000264596	NEIL3
10154	MSX1	0.455618	0.097823	ENSG00000163132	ENSP00000372170	MSX1
511	PMF1	0.455589	0.090536		ENSP00000357259|ENSP00000458021	PMF1
13065	mpp8|TWA3|MPHOSPH8|HSMPP8	0.455557	0.115302	ENSG00000196199	ENSP00000355388	MPHOSPH8
17760	HEY1	0.455518	0.116394		ENSP00000338272	HEY1
2390	MEF2B	0.455474	0.080475		ENSP00000162023	MEF2B
2014	MEAF3|Eaf3|MORFRG15|MORF4L1|HsT17725|FWP006|MRG15|S863-6	0.455292	0.114219	ENSG00000185787	ENSP00000452717|ENSP00000331310|ENSP00000453231|ENSP00000408880|ENSP00000452808	MORF4L1
2307	DDB1	0.455222	0.097659		ENSP00000301764	DDB1
5394	IMD31A|IMD31C|STAT1|STAT91|CANDF7|ISGF-3|IMD31B	0.455172	0.083709	ENSG00000115415	ENSP00000386244|-|ENSP00000376136|ENSP00000354394	STAT1
3343	TAF9	0.455038	0.154119	ENSG00000276463	ENSP00000477611|ENSP00000217893	TAF9
18696	KMT7|SETD7|SET7|SET7/9|SET9	0.454997	0.144621	ENSG00000145391	ENSP00000385913|ENSP00000427300|ENSP00000274031	SETD7
9561	EVI5	0.454952	0.095108		ENSP00000359356|ENSP00000440826	EVI5
5811	SMAD7	0.454814	0.087673		ENSP00000466902|ENSP00000262158	SMAD7
4276	MNAT1	0.454748	0.09863		ENSP00000446437|ENSP00000261245	MNAT1
11077	MOS	0.454739	0.078852	ENSG00000172680	ENSP00000310722	MOS
7199	AN|WAGR|D11S812E|FVH1|MGDA|ASGD5|AN2|PAX6	0.454674	0.095253	ENSG00000007372	ENSP00000492205|ENSP00000404100|ENSP00000492476|ENSP00000491679|ENSP00000490963|ENSP00000492315|ENSP00000490971|ENSP00000491872|ENSP00000368401|ENSP00000492296|ENSP00000491295|ENSP00000241001	PAX6
15326	RNF41|FLRF|SBBI03|NRDP1	0.454664	0.122744	ENSG00000181852	ENSP00000447303|ENSP00000342755|ENSP00000484671|ENSP00000377581	RNF41
2420	REL	0.454547	0.091332		ENSP00000377989|ENSP00000295025	REL
5843	ZABC1|ZNF217	0.454546	0.089307	ENSG00000171940	ENSP00000360526|ENSP00000304308	ZNF217
2149	KIF15	0.454545	0.089414		ENSP00000324020|ENSP00000486004	KIF15
122	HMG20B	0.454534	0.18088		ENSP00000328269	HMG20B
17500	LMNB1	0.454408	0.105813	ENSG00000113368	ENSP00000261366	LMNB1
10938	SHC4	0.454332	0.088852		ENSP00000329668|ENSP00000379786	SHC4
3552	MYBL2	0.45423	0.138049		ENSP00000217026|ENSP00000380072	MYBL2
3111	PPP1R13B	0.454023	0.089013	ENSG00000088808	ENSP00000202556	PPP1R13B
18876	NSL1	0.453781	0.11951		ENSP00000355944|ENSP00000486783	NSL1
7813	BRMS1L	0.45374	0.104077		ENSP00000216807	BRMS1L
2397	MAML2	0.453597	0.129148	ENSG00000184384	ENSP00000412394|ENSP00000434552	MAML2
14427	MAP3K6	0.453472	0.052118		ENSP00000419591|ENSP00000350195	MAP3K6
10356	CMT1D|KROX20|EGR2|CMT4E|AT591	0.453463	0.073519	ENSG00000122877	ENSP00000242480|ENSP00000402040|ENSP00000387634	EGR2
4630	PHS2|GLI2|THP2|CJS|HPE9|THP1	0.453325	0.082463	ENSG00000074047	ENSP00000354586|ENSP00000390436	GLI2
17115	GABPB1	0.453123	0.111527		ENSP00000220429|ENSP00000395771	GABPB1
2680	TBPL1	0.452765	0.175741	ENSG00000028839	ENSP00000237264|ENSP00000478795	TBPL1
18409	MAP3K5	0.452735	0.085271		ENSP00000351908	MAP3K5
8303	ITCH	0.452697	0.10626		ENSP00000363998	ITCH
17430	SYCE2	0.452627	0.15642	ENSG00000161860	ENSP00000293695	SYCE2
17348	KHDRBS1|p62|p68|Sam68	0.452612	0.116305	ENSG00000121774	-|ENSP00000313829|ENSP00000417731	KHDRBS1
14453	MAGED1|NRAGE|DLXIN-1	0.452599	0.093988	ENSG00000179222	ENSP00000325333|ENSP00000364847|ENSP00000364927	MAGED1
3421	pelle|IRAK|IRAK1	0.452585	0.067887	ENSG00000184216	ENSP00000358991|ENSP00000392662|ENSP00000377291|ENSP00000358997	IRAK1
10125	NOTCH1	0.4521	0.090182	ENSG00000148400	ENSP00000277541	NOTCH1
5837	HMMR	0.452015	0.124313		ENSP00000377492	HMMR
19785	GSK3B	0.451746	0.092697		ENSP00000324806	GSK3B
9912	CREBBP|RSTS|RSTS1|CBP|KAT3A	0.451541	0.082956	ENSG00000005339	ENSP00000262367|ENSP00000371502	CREBBP
15243	PCGF6	0.451382	0.130093		ENSP00000358862	PCGF6
15974	NUP98	0.451278	0.11747		ENSP00000316032	NUP98
17790	RPS6KB2	0.451104	0.111429		ENSP00000432847|ENSP00000308413	RPS6KB2
13331	HOXD3	0.451102	0.167954	ENSG00000128652	ENSP00000249440|ENSP00000386498	HOXD3
11883	WWOX	0.450935	0.118537		ENSP00000454485|ENSP00000457230	WWOX
12896	TFIIAL|TFIIA|GTF2A1|TFIIA-42|TF2A1	0.450709	0.099135	ENSG00000165417	ENSP00000409492|ENSP00000452454	GTF2A1
3163	-|LMO4	0.450648	0.079112	ENSG00000143013	ENSP00000359575|ENSP00000359573	LMO4
16888	CDH1	0.450561	0.076527		ENSP00000414946|ENSP00000261769	CDH1
6132	EP400	0.450481	0.144642		ENSP00000374212	EP400
7109	S6K1|p70-alpha|RPS6KB1|S6K-beta-1|STK14A|p70 S6KA|p70-S6K|PS6K|p70(S6K)-alpha|S6K	0.450292	0.081445	ENSG00000108443	ENSP00000441993|ENSP00000376744|ENSP00000225577|ENSP00000384335	RPS6KB1
11196	RBQ3|SWD1|RBBP5	0.450248	0.12079	ENSG00000117222	ENSP00000356132|ENSP00000264515	RBBP5
7644	BPTF	0.450155	0.103147		ENSP00000307208	BPTF
9100	SENP5	0.449852	0.115351		ENSP00000327197|ENSP00000390231	SENP5
13841	UBE2D1	0.449326	0.113958	ENSG00000072401	ENSP00000363019	UBE2D1
1884	CHUK	0.449307	0.11559	ENSG00000213341	ENSP00000359424	CHUK
6317	TAF1L	0.449235	0.156677	ENSG00000122728	ENSP00000418379	TAF1L
10712	EIF4G3	0.44923	0.094069		ENSP00000364073	EIF4G3
17690	CHD8	0.449151	0.118215		ENSP00000451601|ENSP00000382863	CHD8
4970	CDC23	0.448847	0.111749		ENSP00000378350	CDC23
6181	ZNHIT4|PAPA1|hIes2|INO80B|PAP-1BP|PAPA-1|HMGIYL4|IES2|HMGA1L4	0.448665	0.156872	ENSG00000115274	ENSP00000233331	INO80B
18976	CENPE	0.448645	0.08242		ENSP00000265148|ENSP00000369365	CENPE
18046	FAM58A	0.448615	0.140624		ENSP00000384396	FAM58A
7592	RELA	0.448503	0.08389		ENSP00000384273	RELA
5349	NSMCE4A	0.448408	0.106315		ENSP00000358019	NSMCE4A
6232	TAF9B	0.448365	0.194187	ENSG00000187325	ENSP00000339917	TAF9B
12480	GLI1	0.448325	0.079806		ENSP00000441006|ENSP00000228682	GLI1
9241	MRT34|RAIDD|CRADD	0.448105	0.116592	ENSG00000169372	ENSP00000448685|ENSP00000448425|ENSP00000439068|ENSP00000449664|ENSP00000327647|ENSP00000449570	CRADD
3356	BCL2A1|HBPA1|ACC2|ACC-2|ACC-1|ACC1|GRS|BCL2L5|BFL1	0.447487	0.107408	ENSG00000140379	ENSP00000335250|ENSP00000267953	BCL2A1
6874	ENSG00000251201|TICAM2	0.44747	0.088019		ENSP00000386341|ENSP00000415139|ENSP00000282382	TICAM2
18362	ANAPC1|APC1|TSG24|MCPR	0.44744	0.106867	ENSG00000153107	ENSP00000396695|ENSP00000339109	ANAPC1
3898	RNASEH2A	0.44722	0.173644	ENSG00000104889	ENSP00000221486	RNASEH2A
17327	SYCE1	0.447134	0.162		ENSP00000357503|ENSP00000341282	SYCE1
8352	HDAC8	0.447025	0.108316		ENSP00000414486|ENSP00000362674	HDAC8
14566	DICER1	0.446846	0.127673		ENSP00000343745|ENSP00000451041	DICER1
5076	POLA1	0.446643	0.106509	ENSG00000101868	ENSP00000368349	POLA1
9256	ACTR5	0.446597	0.168014	ENSG00000101442	ENSP00000243903	ACTR5
18803	VHR|DUSP3	0.446467	0.061663	ENSG00000108861	ENSP00000226004	DUSP3
12284	PRVTIRB|IIAE6|MyD88-3|TICAM1|TICAM-1|TRIF	0.446397	0.128499	ENSG00000127666	ENSP00000248244	TICAM1
15932	EIF2C2|PPD|CASC7|AGO2|Q10|LINC00980	0.446225	0.127617	ENSG00000123908	ENSP00000430176|ENSP00000220592	EIF2C2
3378	FEM1B|FEM1-beta|F1A-ALPHA|F1AA	0.446209	0.138124	ENSG00000169018	ENSP00000307298	FEM1B
14668	FOXO4	0.446188	0.112423		ENSP00000363377	FOXO4
8807	TAF2	0.445838	0.168303	ENSG00000064313	ENSP00000367406	TAF2
11983	DUSP9	0.445703	0.095974	ENSG00000130829	ENSP00000359186|ENSP00000345853	DUSP9
8359	WSTF|WBSCR9|BAZ1B|WBSCR10	0.445662	0.172164	ENSG00000009954	ENSP00000342434|ENSP00000385442	BAZ1B
5961	PDGFR2|CD140A|PDGFRA|PDGFR-2	0.445347	0.068234	ENSG00000134853	ENSP00000424218|ENSP00000257290	PDGFRA
6991	-|CECR2	0.445277	0.127871	ENSG00000099954	ENSP00000383428|ENSP00000341219|ENSP00000262608	CECR2
7947	POLM	0.445219	0.110058		ENSP00000379174|ENSP00000242248	POLM
3556	H3F3B|H3F3A	0.445182	0.110899	ENSG00000132475	ENSP00000465813|ENSP00000355778|ENSP00000254810	H3F3B|H3F3A
13080	ASH2L	0.445092	0.110825		ENSP00000340896|ENSP00000430259	ASH2L
9448	DUSP7	0.445017	0.093502		ENSP00000417183	DUSP7
2168	KIF2C|MCAK|KNSL6|CT139	0.444952	0.099677	ENSG00000142945	ENSP00000361298|ENSP00000361291	KIF2C
17687	ECT2	0.444921	0.137118		ENSP00000232458	ECT2
10294	MLLT3	0.444859	0.120577		ENSP00000369695|ENSP00000485996	MLLT3
12399	ATXN7L4|ATXN7L1	0.444837	0.124097	ENSG00000146776	ENSP00000418900|ENSP00000419566|ENSP00000326344|ENSP00000410759|ENSP00000418476	ATXN7L1
7425	MLL2	0.444807	0.131042		ENSP00000301067	MLL2
7598	TDP2	0.444158	0.103015		ENSP00000367440	TDP2
11572	LIN28A	0.444059	0.114585	ENSG00000131914	ENSP00000254231|ENSP00000363314	LIN28A
18296	TAF13	0.444018	0.128386	ENSG00000197780	ENSP00000355051|ENSP00000433883	TAF13
18771	DNMT3B	0.443927	0.10907		ENSP00000328547|ENSP00000412305	DNMT3B
7460	SMAD5	0.443876	0.07538		ENSP00000441954	SMAD5
11023	CACUL1	0.443684	0.105056		ENSP00000358147|ENSP00000431329
17494	NDNL2	0.443668	0.122859	ENSG00000282130	ENSP00000330694|ENSP00000487893	NDNL2
12724	BIK	0.443585	0.096505	ENSG00000100290	ENSP00000216115	BIK
7949	USP3|UBP|SIH003	0.443492	0.154986	ENSG00000140455	ENSP00000268049|ENSP00000452947|ENSP00000445828|-|ENSP00000369681	USP3
19317	RASA3|GAP1IP4BP|GAPIII	0.443335	0.057289	ENSG00000185989	ENSP00000335029|ENSP00000486064	RASA3
8820	FANCG	0.443199	0.078214	ENSG00000221829	ENSP00000367910	FANCG
15358	CASP9	0.443158	0.072482		ENSP00000330237|ENSP00000365051	CASP9
19623	FANCL	0.443025	0.134941		ENSP00000385021	FANCL
18902	BRPF1	0.442956	0.167492		ENSP00000373340	BRPF1
16489	TEX12	0.442844	0.16647	ENSG00000150783	ENSP00000436893|ENSP00000280358	TEX12
12831	FLT1	0.442689	0.070432		ENSP00000282397|ENSP00000484039	FLT1
9073	ANAPC10	0.442676	0.116005	ENSG00000164162	ENSP00000310071|ENSP00000478501	ANAPC10
12715	ICP22BP|INO80Q|P78|MCRS2|MSP58|MCRS1	0.442503	0.152084	ENSG00000187778	-|ENSP00000444982|ENSP00000349640|ENSP00000345358|ENSP00000448056	MCRS1
1314	AEBP2	0.442459	0.153306		ENSP00000381840	AEBP2
16440	WNT1	0.44221	0.075829	ENSG00000125084	ENSP00000293549	WNT1
4118	NOTCH3	0.44218	0.05356	ENSG00000074181	ENSP00000263388	NOTCH3
16177	TNFRSF10B	0.442061	0.078207		ENSP00000276431|ENSP00000317859	TNFRSF10B
3224	CENPB	0.442016	0.089629	ENSG00000125817	ENSP00000369075	CENPB
4322	POLB	0.441981	0.087215	ENSG00000070501	ENSP00000265421	POLB
7387	BMX	0.441975	0.074522	ENSG00000102010	ENSP00000350224|ENSP00000308774	BMX
4275	TAF8	0.441854	0.113606		ENSP00000362068|ENSP00000417867	TAF8
11621	CCNL1	0.441579	0.147474		ENSP00000487951|ENSP00000295926	CCNL1
19170	SIRT6|SIR2L6	0.441533	0.143374	ENSG00000077463	ENSP00000472023|ENSP00000469001|ENSP00000305310|ENSP00000337332|ENSP00000470215	SIRT6
1008	GATA2	0.441494	0.070234		ENSP00000345681|ENSP00000417074	GATA2
299	SLBP|HBP	0.441428	0.131077	ENSG00000163950	ENSP00000406322|ENSP00000417686|ENSP00000418658	SLBP
12797	CCR4b|CNOT6L	0.441383	0.083424	ENSG00000138767	ENSP00000264903|ENSP00000425571|ENSP00000424896	CNOT6L
12430	F25965|LIN37|ZK418.4|lin-37	0.441338	0.16678	ENSG00000267796	ENSP00000301159	LIN37
13125	JDD1|DNAJC9|SB73|HDJC9	0.441279	0.084423	ENSG00000213551	ENSP00000362041	DNAJC9
19235	RCC|SCAR26|XRCC1	0.441229	0.112309	ENSG00000073050	ENSP00000262887	XRCC1
1062	NEDD9	0.441173	0.076956		ENSP00000422871|ENSP00000368759	NEDD9
19870	ATXN7L3	0.441102	0.137612		ENSP00000397259	ATXN7L3
8941	SIR2L|SIRT2|SIR2|SIR2L2	0.440994	0.117348	ENSG00000068903	ENSP00000249396|ENSP00000375931|ENSP00000351809|ENSP00000481932|ENSP00000488940	SIRT2
9636	XRCC6BP1	0.440942	0.196621	ENSG00000262145	ENSP00000460944|ENSP00000300145	XRCC6BP1
14699	CBX6	0.440935	0.148196	ENSG00000183741	ENSP00000384490	CBX6
4501	AGO3|EIF2C3	0.440811	0.179982	ENSG00000126070	ENSP00000246314|ENSP00000362287	EIF2C3
1680	ING5|p28ING5	0.440732	0.168095	ENSG00000168395	ENSP00000490767|ENSP00000322142|ENSP00000385937	ING5
779	DCLK3	0.440694	0.155597	ENSG00000163673	ENSP00000394484	DCLK3
9833	ANXA5	0.440444	0.087515	ENSG00000164111	ENSP00000296511	ANXA5
15680	PHIP	0.440386	0.10474	ENSG00000146247	ENSP00000275034	PHIP
18619	BORA	0.44038	0.069731		ENSP00000375082|ENSP00000367046	BORA
8556	BIRC7	0.440351	0.077244		ENSP00000345213|ENSP00000217169	BIRC7
1563	AJUBA	0.440319	0.102913		ENSP00000380543|ENSP00000262713	SCD|JUB
4913	SYCE3	0.440152	0.163383	ENSG00000217442	ENSP00000385480|ENSP00000385122	SYCE3
15046	INO80D	0.440073	0.143917		ENSP00000384198|ENSP00000490850	INO80D
16235	PBRM1	0.440043	0.130686		ENSP00000378307	PBRM1
881	RPTOR	0.43998	0.092694		ENSP00000307272|ENSP00000460136	RPTOR
16509	HORMAD1	0.439927	0.165977		ENSP00000355167|ENSP00000357991	HORMAD1
7447	Ehk1-L|EFNA3|EFL2|EPLG3|LERK3	0.43984	0.0847	ENSG00000143590	ENSP00000357393	EFNA3
7915	PAX7B|PAX7|HUP1|RMS2	0.439705	0.061766	ENSG00000009709	ENSP00000403389|ENSP00000364524|ENSP00000383502	PAX7
388	TH1L	0.439503	0.140515	ENSG00000101158	ENSP00000342300	TH1L
19910	-|SAP130	0.439377	0.152607	ENSG00000136715	ENSP00000259234|ENSP00000259235|ENSP00000350333	SAP130
17751	CMM6|XRCC3	0.439321	0.155977	ENSG00000126215	ENSP00000452598|ENSP00000451974|ENSP00000343392|ENSP00000451362	XRCC3
17701	DEPTOR	0.439261	0.084748		ENSP00000286234|ENSP00000430457	DEPTOR
20094	SHCA|SHC|SHC1	0.439256	0.066851	ENSG00000160691	ENSP00000357434|ENSP00000357438|ENSP00000401303|ENSP00000357435|ENSP00000357430	SHC1
18715	PHASII|EIF4EBP2|4EBP2	0.439165	0.109242	ENSG00000148730	ENSP00000362314	EIF4EBP2
13067	RPRGL4|COR1|SYCP3|SPGF4|SCP3	0.439165	0.152759	ENSG00000139351	ENSP00000266743|ENSP00000376658|ENSP00000376655	SYCP3
3856	JNK-55|p54a|p54aSAPK|SAPK1a|MAPK9|JNK2A|JNK2BETA|JNK2ALPHA|JNK2B|JNK2|PRKM9|SAPK	0.438994	0.083411	ENSG00000050748	ENSP00000394560|ENSP00000397422|ENSP00000389338|ENSP00000377028|ENSP00000443149|ENSP00000345524	MAPK9
15325	NELFB|NELF-B|COBRA1	0.438825	0.133284	ENSG00000188986	ENSP00000339495|ENSP00000489248	COBRA1
7119	STK38	0.438381	0.078432	ENSG00000112079	ENSP00000229812	STK38
11212	PTP9Q22|PTPDC1	0.438278	0.155799	ENSG00000158079	ENSP00000288976|ENSP00000364509|ENSP00000477817	PTPDC1
18566	ZRANB3	0.43827	0.109444		ENSP00000480120|ENSP00000264159	ZRANB3
9821	PTPN12	0.4382	0.055811		ENSP00000248594|ENSP00000397991	PTPN12
722	SPOP	0.438165	0.061244	ENSG00000121067	ENSP00000425905|ENSP00000240327	SPOP
4355	FBXO32	0.43811	0.108621		ENSP00000428205	FBXO32
17128	ZAP70	0.437706	0.078572		ENSP00000400475|ENSP00000264972	ZAP70
10483	pHZ-67|MIZ-1|ZNF60|ZNF151|ZBTB17	0.437601	0.086748	ENSG00000116809	ENSP00000438529|ENSP00000364885|ENSP00000364895	ZBTB17
11596	MSH3	0.437332	0.128586	ENSG00000113318	ENSP00000265081	MSH3
18509	AXIN|AXIN1|PPP1R49	0.437282	0.059721	ENSG00000103126	ENSP00000346935|ENSP00000262320	AXIN1
16490	GFI1	0.437231	0.093013	ENSG00000162676	ENSP00000399719|ENSP00000294702	GFI1
11208	BRAP|RNF52|IMP|BRAP2	0.436802	0.089353	ENSG00000089234	ENSP00000330813|ENSP00000403524	BRAP
8294	CSNK2B|CSK2B|Ckb2|CK2N|CK2B|G5A|Ckb1	0.436763	0.088837	ENSG00000228875|ENSG00000204435	ENSP00000410802|ENSP00000365042|ENSP00000365025	CSNK2B
10698	TCEB3CL2	0.436715	0.161968	ENSG00000274744	ENSP00000483981|ENSP00000468046	TCEB3CL2
6267	MKK1|MAPKK1|PRKMK1|MAP2K1|CFC3|MEK1	0.436637	0.075364	ENSG00000169032	ENSP00000456438|ENSP00000302486	MAP2K1
11409	SMARCD2	0.436632	0.17108		ENSP00000392617	SMARCD2
13315	SMAD6	0.43658	0.067119		ENSP00000452955|ENSP00000288840	SMAD6
17186	ENSG00000228532	0.436529	0.131336		ENSP00000391266
15715	HD11|HDAC11	0.436367	0.13146	ENSG00000163517	ENSP00000384123|ENSP00000395188|ENSP00000295757|ENSP00000429794	HDAC11
501	p33ING2|ING1L|ING2	0.436306	0.093441	ENSG00000168556	ENSP00000307183	ING2
1069	RIF1	0.436192	0.139845		ENSP00000414615|ENSP00000243326	RIF1
4028	HUS1B	0.436047	0.149309	ENSG00000188996	ENSP00000370293	HUS1B
5984	STK40	0.436025	0.068391		ENSP00000362224|ENSP00000362221	STK40
16088	ARID2	0.435872	0.186868		ENSP00000335044	ARID2
9151	UBE2D2	0.43578	0.099012		ENSP00000429613|ENSP00000381717	UBE2D2
16583	MET	0.435655	0.090871		ENSP00000317272	MET
9175	CTR9	0.435604	0.128578	ENSG00000198730	ENSP00000355013	CTR9
14583	ENSG00000261740	0.435522	0.108568		ENSP00000458075
6367	TAOK1	0.435182	0.128423		ENSP00000438819|ENSP00000261716	TAOK1
231	DFFB	0.435078	0.091449		ENSP00000367454|ENSP00000436775	DFFB
1007	SIN3B	0.435066	0.167576		ENSP00000369131|ENSP00000473039	SIN3B
14605	CDC26	0.434989	0.11363	ENSG00000176386	ENSP00000363322	CDC26
3121	UBE2S	0.434513	0.103481	ENSG00000108106	ENSP00000264552	UBE2S
14953	RNF14	0.434389	0.114454		ENSP00000378028|ENSP00000324956	RNF14
6377	CDC16	0.434354	0.130409		ENSP00000364459|ENSP00000348554	CDC16
5597	SAP18	0.434243	0.099984	ENSG00000150459	ENSP00000475925|ENSP00000371973	SAP18
7728	CASP6	0.434065	0.077188		ENSP00000265164|ENSP00000285333	CASP6
7240	-|CRKL	0.433523	0.062419	ENSG00000099942	ENSP00000346300|ENSP00000396646	CRKL
4493	TAF6	0.433448	0.148971		ENSP00000389575|ENSP00000399982	TAF6
13738	AES	0.433432	0.088432		ENSP00000317537|ENSP00000221561	AES
19828	CENPF	0.433242	0.136409	ENSG00000117724	ENSP00000355922	CENPF
686	TOP1|TOPI	0.433179	0.099579	ENSG00000198900	ENSP00000354522	TOP1
6979	NUP37|p37	0.4329	0.133214	ENSG00000075188	ENSP00000448054|ENSP00000251074	NUP37
16644	WDR59	0.432803	0.133704		ENSP00000262144|ENSP00000482446	WDR59
9130	EFNA5	0.432793	0.097644	ENSG00000184349	ENSP00000328777	EFNA5
9592	TAF7L	0.432742	0.141547		ENSP00000361998	TAF7L
8803	TAF3	0.432662	0.145151	ENSG00000165632	ENSP00000340271	TAF3
2076	KIFC1|KNSL2|HSET	0.432625	0.111622	ENSG00000233450|ENSG00000237649	ENSP00000393963|ENSP00000407885	KIFC1
7885	OTUB1	0.432491	0.081339		ENSP00000444357|ENSP00000402551	OTUB1
2200	ZNF350	0.432466	0.146887	ENSG00000256683	ENSP00000243644	ZNF350
7004	TRERF1	0.432261	0.082988		ENSP00000362013	TRERF1
2614	RCC2	0.432218	0.131951	ENSG00000281540	ENSP00000364582|ENSP00000486447	RCC2
2305	FOXG1A|HBF-1|HBF-G2|BF2|HFK2|HBF2|FKHL1|BF1|HFK3|FKHL4|KHL2|HBF-2|FHKL3|FKHL3|HFK1|FOXG1C|FOXG1B|FOXG1|FKHL2|QIN|HBF-3|FKH2	0.431969	0.1023	ENSG00000176165	ENSP00000339004	FOXG1
2038	GPS1	0.431691	0.115231		ENSP00000347251	GPS1
5550	OTF2|POU2F2|Oct-2|OCT2	0.431544	0.12352	ENSG00000028277	ENSP00000453255|ENSP00000339369|ENSP00000436988|ENSP00000373992|ENSP00000431603|ENSP00000437224	POU2F2
8219	GTF2F1	0.43145	0.131694	ENSG00000125651	ENSP00000377969	GTF2F1
8801	TCEB3C	0.431388	0.167073	ENSG00000183791	ENSP00000328232	TCEB3C
11511	TCEB3CL	0.431362	0.164439	ENSG00000278674	ENSP00000479069|ENSP00000409932	TCEB3CL
8311	DMC1	0.431352	0.172285		ENSP00000216024|ENSP00000412703	DMC1
15847	MGMT	0.431348	0.073325	ENSG00000170430	ENSP00000302111	MGMT
15835	TCF7L2	0.431222	0.088222		ENSP00000444972	TCF7L2
15194	NIM1|NIM1K	0.431121	0.057195	ENSG00000177453	ENSP00000420849|ENSP00000313572	NIM1
7127	RNF111	0.430892	0.119047		ENSP00000288199	RNF111
13022	RAMP|SCLL|FIM|MYM|ZNF198|ZMYM2	0.43076	0.097775	ENSG00000121741	ENSP00000372324|ENSP00000372322|ENSP00000372327|ENSP00000479904	ZMYM2
968	NDEL1	0.430529	0.100333		ENSP00000384963|ENSP00000333982	NDEL1
3709	NS4EB|EID3|NSMCE4B|NSE4B	0.429984	0.091306	ENSG00000255150	ENSP00000435619	EID3
15173	MLT|MLT1|PCASP1|MALT1|IMD12	0.42994	0.097227	ENSG00000172175	ENSP00000319279|ENSP00000304161	MALT1
14285	IFT43	0.429912	0.082698		ENSP00000238628	IFT43
12465	MCMBP	0.429839	0.100535		ENSP00000353098|ENSP00000358073	MCMBP
17339	HOXA3	0.429832	0.169658	ENSG00000105997	ENSP00000324884|ENSP00000484411	HOXA3
5130	TFIIB|GTF2B|TF2B	0.429571	0.130108	ENSG00000137947	ENSP00000359531	GTF2B
12947	JAG1|AGS1|AGS|AWS|AHD|CD339|HJ1|JAGL1	0.429548	0.056227	ENSG00000101384	ENSP00000254958	JAG1
8469	RNF40	0.429528	0.10913	ENSG00000103549	ENSP00000350563|ENSP00000325677	RNF40
12413	CCFDN|CTDP1|FCP1	0.429478	0.135296	ENSG00000060069	ENSP00000465119|ENSP00000075430|ENSP00000299543|ENSP00000484525	CTDP1|FCP1
4654	NUP160	0.429457	0.130728		ENSP00000431495|ENSP00000367721	NUP160
16388	GAJ|MND1	0.429356	0.211073	ENSG00000121211	ENSP00000240488|ENSP00000477758	MND1
19657	BP75|CELTIX1|BRD7|NAG4	0.429321	0.184653	ENSG00000166164	ENSP00000378181|ENSP00000378180	BRD7
16767	TAF4B	0.429057	0.130862		ENSP00000389365|ENSP00000269142	TAF4B
16457	ENSG00000258130	0.428961	0.147911		ENSP00000449223
16443	TMSA|PTMA	0.428902	0.11761	ENSG00000187514	ENSP00000344547|ENSP00000386819	PTMA
11217	smg-10|TTI1|KIAA0406	0.428593	0.132075	ENSG00000101407	ENSP00000407270|ENSP00000362546|ENSP00000362547	TTI1
2483	P62DOK|DOK1|pp62	0.428581	0.076846	ENSG00000115325	ENSP00000233668|ENSP00000387016|ENSP00000344330	DOK1
7634	SUPT4H1	0.42848	0.14216	ENSG00000213246	ENSP00000462670|ENSP00000225504	SUPT4H1
9666	SUPT6H	0.428326	0.170347		ENSP00000319104|ENSP00000338143	SUPT6H
12962	WDR5	0.428142	0.135702	ENSG00000196363	ENSP00000351446	WDR5
5443	SIX1	0.428053	0.096157	ENSG00000126778	ENSP00000247182	SIX1
11148	SNAIL1|dJ710H13.1|SNAIL|SNA|SNAI1|SLUGH2|SNAH	0.428045	0.096884	ENSG00000124216	ENSP00000244050	SNAI1
586	FAM60A	0.427879	0.113611		ENSP00000488406|ENSP00000337477	FAM60A
4991	UBE2V|UEV1|UEV1A|CROC1|UBE2V1|CIR1|CROC-1|UEV-1	0.427848	0.116675	ENSG00000244687	ENSP00000340305|ENSP00000407770|ENSP00000485599|ENSP00000360720|ENSP00000360739|ENSP00000450635|-|ENSP00000484828|ENSP00000360742	CIR1|UBE2V1
14729	RPS6KA1|MAPKAPK1A|RSK|RSK1|p90Rsk|HU-1	0.427589	0.06942	ENSG00000117676	ENSP00000363283|ENSP00000487166|ENSP00000432281|ENSP00000435412	RPS6KA1
15767	ANAPC5	0.427543	0.128914		ENSP00000415061|ENSP00000261819	ANAPC5
17180	ENSG00000267261	0.427523	0.139473		ENSP00000468367
12743	IRAK-2|IRAK2	0.427299	0.063064	ENSG00000134070	ENSP00000256458	IRAK2
18507	NSMCE2	0.427265	0.16109	ENSG00000156831	ENSP00000430668|ENSP00000287437	NSMCE2
17096	TCEB3B	0.427194	0.172216	ENSG00000206181	ENSP00000331302	TCEB3B
4629	HIST1H1C	0.427188	0.156642	ENSG00000187837	ENSP00000339566	HIST1H1C
1638	OPTX2|Six9|SIX6|ODRMD|MCOPCT2	0.42717	0.093796	ENSG00000184302	ENSP00000328596	SIX6
9026	NCOA3	0.42714	0.061462		ENSP00000361066|ENSP00000361073	NCOA3
14216	MS-KIF18A|PPP1R99|KIF18A	0.427093	0.07987	ENSG00000121621	ENSP00000263181	KIF18A
18479	ENSG00000258973	0.426954	0.071825		ENSP00000450730
4004	RBTN2|RHOM2|TTG2|LMO-2|RBTNL1|LMO2	0.426779	0.083715	ENSG00000135363	ENSP00000379175|ENSP00000401967|ENSP00000257818	LMO2
4189	ZZZ3	0.426631	0.166805		ENSP00000359837	ZZZ3
16542	IMD35|JTK1|TYK2	0.426576	0.068771	ENSG00000105397	ENSP00000433203|ENSP00000431885|ENSP00000264818	TYK2
7544	SMARCA1	0.426571	0.154268		ENSP00000360163	SMARCA1
11792	TLE2|GRG2|ESG|ESG2	0.42655	0.162638	ENSG00000065717	ENSP00000262953|ENSP00000392427|ENSP00000466542|ENSP00000468279	TLE2
93	BAG-4|BAG4|SODD	0.426429	0.153152	ENSG00000156735	ENSP00000287322|ENSP00000393298	BAG4
16528	FKSG82|TSSK4|SSTK|TSSK6|CT72	0.426169	0.063321	ENSG00000178093	ENSP00000466477|ENSP00000354168|ENSP00000466056	TSSK4|TSSK6
1629	PJS|LKB1|hLKB1|STK11	0.426121	0.096237	ENSG00000118046	ENSP00000324856	STK11
15380	RAR|RARA|NR1B1	0.425909	0.090317	ENSG00000131759	ENSP00000377643|ENSP00000389993|ENSP00000377649|ENSP00000254066|ENSP00000377648	RARA
6284	L3MBTL2	0.425815	0.088163		ENSP00000216237|ENSP00000414423	L3MBTL2
6310	PHAS-I|4E-BP1|4EBP1|EIF4EBP1|BP-1	0.425685	0.084365	ENSG00000187840	ENSP00000340691	EIF4EBP1
18684	SPR2|SP3	0.425643	0.103986	ENSG00000172845	ENSP00000310301|ENSP00000406140|ENSP00000413665|ENSP00000492253	SP3
3637	CPSF6	0.425585	0.146383		ENSP00000391774	CPSF6
9871	DCAF1|VPRBP|RIP	0.425286	0.112158	ENSG00000145041	ENSP00000393183|ENSP00000421724	VPRBP
10121	CDCA4	0.425251	0.077001	ENSG00000170779	ENSP00000337226|ENSP00000376369	CDCA4
5495	MRGBP	0.425233	0.141458	ENSG00000101189	ENSP00000359518
4268	EOMES	0.424945	0.047		ENSP00000487112|ENSP00000295743	EOMES
2109	TDG	0.424893	0.109632	ENSG00000139372	ENSP00000376611	TDG
18347	INTS5	0.424769	0.127318	ENSG00000185085	ENSP00000327889	INTS5
16518	UBE2A	0.424759	0.097086		ENSP00000360613|ENSP00000486550	UBE2A
1312	EGFR|PIG61|mENA|ERBB|ERBB1|HER1|NISBD2	0.424727	0.08691	ENSG00000146648	ENSP00000342376|ENSP00000413843|ENSP00000275493|ENSP00000345973	EGFR
300	RDBP	0.424642	0.146399		ENSP00000393005|ENSP00000364578	RDBP
1697	PPM1A	0.424577	0.091344		ENSP00000378514|ENSP00000327255	PPM1A
8856	DEK	0.424334	0.134509		ENSP00000380414	DEK
15388	KAT8	0.424326	0.148564		ENSP00000456933|ENSP00000406037	KAT8
14527	IPOB|IPO1|Impnb|IMB1|NTF97|KPNB1	0.424309	0.146906	ENSG00000108424	ENSP00000438964|ENSP00000290158	KPNB1
10813	TPTPS|HHG1|ShhNC|HPE3|HLP3|SHH|MCOPCB5|TPT|SMMCI	0.423644	0.075104	ENSG00000164690	-|ENSP00000396621|ENSP00000297261	SHH
10606	TIFIA|A-270G1.2|RRN3	0.423576	0.17606	ENSG00000085721	ENSP00000198767|ENSP00000487821|ENSP00000402027	RRN3
8293	CHTF8	0.423376	0.164015		ENSP00000381290|ENSP00000408367	CHTF8
17935	SATB1	0.423257	0.139058		ENSP00000399518	SATB1
3490	ANAPC4|APC4	0.423223	0.133567	ENSG00000053900	ENSP00000426654|ENSP00000318775	ANAPC4
10886	ASUN	0.422875	0.124844		ENSP00000261191
9737	SET8|SETD8|PR-Set7|KMT5A|SET07	0.422863	0.118668	ENSG00000183955	ENSP00000384629|ENSP00000332995	SETD8
7006	TGFBR1	0.422736	0.076446		ENSP00000447297|ENSP00000364133	TGFBR1
19188	FGF9	0.422496	0.084631	ENSG00000102678	ENSP00000371790	FGF9
17777	MORFL2|MRGX|MORF4L2	0.422347	0.151798	ENSG00000123562	ENSP00000415476|ENSP00000410532|ENSP00000353643|ENSP00000394417	MORF4L2
11887	DDX11	0.422305	0.083785		ENSP00000384703|ENSP00000440402	DDX11
8959	SMG1	0.422299	0.081772		ENSP00000402515	SMG1
8539	RRM2	0.422151	0.08116		ENSP00000353770|ENSP00000493399	RRM2
4960	PIM1|PIM	0.422029	0.063428	ENSG00000137193	ENSP00000362608	PIM1
15580	RAPGEF1	0.421942	0.061026		ENSP00000361269|ENSP00000361264	RAPGEF1
7669	FOXN2	0.421804	0.085386		ENSP00000343633	FOXN2
8135	PDGFC|SCDGF|FALLOTEIN	0.421768	0.049553	ENSG00000145431	-|ENSP00000422464|ENSP00000410048	PDGFC
13660	UBE2E1	0.421756	0.12153		ENSP00000411351|ENSP00000303709	UBE2E1
6844	SUN1	0.421673	0.169856		ENSP00000384015	SUN1
6001	TEC	0.421635	0.054859	ENSG00000135605	ENSP00000370912	TEC
716	TEP1	0.42163	0.118519		ENSP00000262715	TEP1
13365	EST|COT|AURA2|MAP3K8|TPL2|Tpl-2|ESTF|MEKK8|c-COT	0.421573	0.119401	ENSG00000107968	ENSP00000443610|ENSP00000364470|ENSP00000263056	MAP3K8
20124	BFR-1|BBDS|KGFR|CEK3|CFD1|TK14|ECT1|TK25|FGFR2|JWS|BEK|K-SAM|CD332	0.42153	0.07083	ENSG00000066468	ENSP00000348559|ENSP00000358055|ENSP00000484154|ENSP00000358057|ENSP00000351276|ENSP00000350166|ENSP00000358056|ENSP00000353262|ENSP00000263451|ENSP00000358052|ENSP00000337665|ENSP00000410294|ENSP00000474011	FGFR2
7281	-|SENP7	0.421525	0.156548	ENSG00000138468	ENSP00000377655|ENSP00000313624|ENSP00000377651|ENSP00000342159|ENSP00000377654	SENP7
8327	ANAPC7	0.421353	0.137729		ENSP00000394394	ANAPC7
3445	ENSG00000255152	0.420552	0.13196		ENSP00000417871
10030	AXL	0.420365	0.069953	ENSG00000167601	ENSP00000301178|ENSP00000351995	AXL
16394	RCHY1	0.420273	0.114538		ENSP00000421084|ENSP00000321239	RCHY1
19982	BROVCA4|R51H3|RAD51D|TRAD|RAD51L3	0.419977	0.16367	ENSG00000185379	ENSP00000338790|ENSP00000466834|ENSP00000338408|ENSP00000466399	RAD51D
16002	NFKBIA	0.419817	0.080964	ENSG00000100906	ENSP00000216797	NFKBIA
17415	BIRC6	0.419795	0.113624	ENSG00000115760	ENSP00000393596	BIRC6
4017	SERTAD1	0.419674	0.151039	ENSG00000197019	ENSP00000350633	SERTAD1
6513	SLMAP	0.419647	0.100895		ENSP00000295951	SLMAP
1076	ZNHIT1|CG1I|ZNFN4A1	0.419611	0.122509	ENSG00000106400	ENSP00000304593	ZNHIT1
16186	WNT7B	0.419596	0.091491	ENSG00000188064	ENSP00000341032	WNT7B
9800	TFDP1	0.419545	0.126266		ENSP00000364519	TFDP1
7777	NCL	0.419458	0.106718	ENSG00000115053	ENSP00000318195	NCL
13920	BCL2L14	0.419259	0.149221		ENSP00000309132|ENSP00000486796	BCL2L14
1197	TMEM48	0.418944	0.124037		ENSP00000360483	TMEM48
11407	VPS72|TCFL1|YL1|CFL1|Swc2|YL-1	0.418815	0.185373	ENSG00000163159	ENSP00000346464|ENSP00000357887|ENSP00000491718	CFL1|VPS72
15321	BID	0.418784	0.084275		ENSP00000480414|ENSP00000318822	BID
4514	ANGPT4	0.418702	0.071001		ENSP00000371347	ANGPT4
4882	INTS1	0.418684	0.12774	ENSG00000164880	ENSP00000385722	INTS1
4835	SUV39H1	0.418561	0.097629		ENSP00000365877	SUV39H1
7167	CBX8	0.418436	0.191726	ENSG00000141570	ENSP00000269385	CBX8
9967	DR1	0.418359	0.182508	ENSG00000117505	ENSP00000359295|ENSP00000359290	DR1
15427	PCGF1	0.418349	0.128942		ENSP00000233630	PCGF1
13006	CDK8	0.418256	0.068835		ENSP00000370938	CDK8
5343	TOP3B|TOP3B1	0.418215	0.146368	ENSG00000100038	-|ENSP00000381773|ENSP00000349705|ENSP00000408282	TOP3B
1119	FKHR|FOXO1|FKH1|FOXO1A	0.418199	0.094467	ENSG00000150907	ENSP00000368880	FOXO1
14301	USP21|USP16|USP23	0.418162	0.132855	ENSG00000143258	ENSP00000356981|ENSP00000356980|ENSP00000289865	USP16|USP21
7605	MLH3	0.418095	0.213063		ENSP00000452316|ENSP00000348020	MLH3
18235	hSMC6|SMC6|SMC6L1|SMC-6	0.418046	0.16029	ENSG00000163029	ENSP00000323439|ENSP00000404092	SMC6
11380	MAPK6	0.417993	0.084977	ENSG00000069956	ENSP00000261845	MAPK6
8582	BCL7A	0.417938	0.133031		ENSP00000445868	BCL7A
6020	SPRY2	0.417617	0.1076	ENSG00000136158	ENSP00000366306|ENSP00000366308	SPRY2
19177	PKN1	0.417582	0.150933		ENSP00000343325	PKN1
13251	NFKB2	0.417522	0.068229		ENSP00000410256|ENSP00000358983	NFKB2
433	CASP3	0.417378	0.065164	ENSG00000164305	ENSP00000428929|ENSP00000311032	CASP3
7873	NUP85	0.417349	0.137056		ENSP00000245544	NUP85
6336	H326|WDR42A|DCAF8|GAN2	0.417318	0.13747	ENSG00000132716	ENSP00000357053|-|ENSP00000318227|ENSP00000477464|ENSP00000451235	DCAF8
16488	TRAF7	0.41719	0.111557		ENSP00000318944	TRAF7
5178	SAMS|GSC	0.417098	0.092181	ENSG00000133937	ENSP00000238558	GSC
9292	STAT4	0.417018	0.079835	ENSG00000138378	ENSP00000351255|ENSP00000376134	STAT4
12117	FBXL10|Fbl10|JHDM1B|CXXC2|KDM2B|PCCX2	0.416854	0.084857	ENSG00000089094	ENSP00000366271|ENSP00000437821|ENSP00000480847|ENSP00000366269	KDM2B
2814	RNF20|BRE1A|BRE1|hBRE1	0.416757	0.134659	ENSG00000155827	ENSP00000373772	RNF20
2867	PTPN11	0.416587	0.091969		ENSP00000340944	PTPN11
5095	YEATS2	0.416478	0.12682	ENSG00000163872	ENSP00000306983	YEATS2
8326	TNFRSF13C	0.416297	0.057995		ENSP00000291232	TNFRSF13C
18720	MST1|YSK3|STK4|KRS2	0.416292	0.120565	ENSG00000101109	ENSP00000361892|ENSP00000361887	MST1|STK4
17398	CARD11|IMD11|CARMA1|PPBL|BENTA|IMD11A|BIMP3	0.416271	0.090108	ENSG00000198286	ENSP00000380150	CARD11
9304	GCK|RAB8IP|MAP4K2|BL44	0.416033	0.115161	ENSG00000168067	ENSP00000294066|ENSP00000366567	GCK|MAP4K2
7517	APC2|ANAPC2	0.41592	0.119446	ENSG00000176248	ENSP00000314004	APC2|ANAPC2
15633	SOCS5	0.415859	0.081924	ENSG00000171150	ENSP00000378330|ENSP00000305133	SOCS5
270	TRDL-1|TNLG7B|TALL2|TALL-2|TNFSF13|UNQ383/PRO715|APRIL|CD256|ZTNF2	0.415654	0.140479	ENSG00000161955	ENSP00000314455|ENSP00000369908|ENSP00000379792|ENSP00000486052|ENSP00000379794|ENSP00000343505	TNFSF13
6183	KIF7	0.415202	0.055986	ENSG00000166813	ENSP00000377934	KIF7
12369	MYD118|GADD45BETA|GADD45B	0.415197	0.070158	ENSG00000099860	ENSP00000215631|ENSP00000467490	GADD45B
14910	INTS3	0.415113	0.141075		ENSP00000318641	INTS3
2617	SPEN	0.415027	0.141326	ENSG00000065526	ENSP00000364912	SPEN
12922	USP43	0.41492	0.147293		ENSP00000458963|ENSP00000285199	USP43
5599	C20orf167|DNTTIP1|dJ447F3.4|Tdif1	0.414844	0.129402	ENSG00000101457	ENSP00000361705	DNTTIP1
4357	ISG15	0.41477	0.100026	ENSG00000187608	ENSP00000368699	ISG15
15839	SCMH1|Scml3	0.414751	0.1183	ENSG00000010803	ENSP00000337352|ENSP00000386079|ENSP00000361678|ENSP00000318094|ENSP00000361677|ENSP00000403974|ENSP00000354656|ENSP00000361676	SCMH1
13136	MECOM	0.414719	0.059531		ENSP00000264674	MECOM
17684	OTUD7B|CEZANNE|ZA20D1	0.414708	0.114427	ENSG00000264522	ENSP00000462729|ENSP00000358131	OTUD7B
11297	ACVR1	0.414699	0.125147	ENSG00000115170	ENSP00000263640|ENSP00000405004	ACVR1
4029	PSCTK5|TKL|BTKL|RLK|PTK4|TXK	0.414614	0.079396	ENSG00000074966	ENSP00000264316	TXK
18572	-|DNMT3L	0.414589	0.107924	ENSG00000142182	ENSP00000270172|ENSP00000486001	DNMT3L
11737	TPTE|PTEN2|CT44	0.414235	0.070581	ENSG00000274391	ENSP00000483087|ENSP00000482040|ENSP00000355208|ENSP00000484403|ENSP00000482488	TPTE
17662	CDC34	0.414067	0.110744	ENSG00000099804	ENSP00000215574	CDC34
15395	ZNF899|PRDM9|KMT8B|MEISETZ|PFM6|MSBP3	0.413939	0.14913	ENSG00000164256	ENSP00000296682	PRDM9
4513	PELP1	0.413808	0.125692		ENSP00000301396	PELP1
8743	FBXL19	0.413687	0.11165		ENSP00000369666	FBXL19
13288	SFPQ	0.413674	0.142316		ENSP00000349748	SFPQ
805	WWP1	0.413485	0.08923		ENSP00000265428|ENSP00000427793	WWP1
2406	SPG60|P80|WDR48|UAF1	0.41344	0.079942	ENSG00000114742	-|ENSP00000307491	WDR48
14591	BTAF1	0.413413	0.203778		ENSP00000265990	BTAF1
6526	COPS6	0.413407	0.094579	ENSG00000168090	ENSP00000304102	COPS6
14804	A20|AISBL|OTUD7C|TNFAIP3|TNFA1P2	0.41332	0.111149	ENSG00000118503	ENSP00000481570|ENSP00000237289|ENSP00000481454	A20|TNFAIP3
8237	ACVR1B	0.413317	0.101786		ENSP00000442656	ACVR1B
9168	T	0.413305	0.061759		ENSP00000296946|ENSP00000355836	T
7501	DFFA	0.413297	0.089973		ENSP00000366237	DFFA
6201	UBCH8|RIG-B|UBE2L6	0.413125	0.116839	ENSG00000156587	ENSP00000287156|ENSP00000341980	UBE2L6
2762	BLK	0.413078	0.063329	ENSG00000136573	ENSP00000259089	BLK
1459	THUMPD1	0.412653	0.1121	ENSG00000066654	ENSP00000370741|ENSP00000490841	THUMPD1
18329	UBE2D3	0.412579	0.13417		ENSP00000349722	UBE2D3
7548	RASA2	0.4125	0.077711		ENSP00000286364	RASA2
18837	NC2-alpha|DRAP1	0.412489	0.153609	ENSG00000175550	ENSP00000307850	DRAP1
6854	MYOG	0.412289	0.087796	ENSG00000122180	ENSP00000241651	MYOG
16763	SRXY10|SRXX2|SRA1|CMPD1|SOX9|CMD1	0.412198	0.066368	ENSG00000125398	ENSP00000245479	SRA1|SOX9
8452	ATXN7L2	0.412123	0.137815	ENSG00000162650	ENSP00000358886	ATXN7L2
15466	4EBP3|4E-BP3|EIF4EBP3	0.412101	0.123562	ENSG00000243056	ENSP00000308472	EIF4EBP3
12912	NCOA4	0.412041	0.062022		ENSP00000464054|ENSP00000395465	NCOA4
9257	INO80E	0.412024	0.121917		ENSP00000484187|ENSP00000457016	INO80E
15934	NSMCE1	0.411959	0.114811	ENSG00000169189	ENSP00000355077	NSMCE1
13321	POLN	0.411936	0.147439		ENSP00000435506|ENSP00000372316	POLN
3507	BMP7	0.411914	0.072885	ENSG00000101144	ENSP00000379204	BMP7
8510	EPHA2|CTPA|ECK|ARCC2|CTPP1|CTRCT6	0.41182	0.065204	ENSG00000142627	ENSP00000351209	EPHA2
17142	USP10|UBPO	0.411586	0.101085	ENSG00000103194	-|ENSP00000219473|ENSP00000457411	USP10
2507	MCPH1	0.41153	0.127118		ENSP00000430768|ENSP00000342924	MCPH1
2718	TADA1L|TADA1|ADA1|HFI1|STAF42|hADA1	0.411458	0.194132	ENSG00000152382	ENSP00000356848	TADA1
3220	MAPK11	0.411342	0.075289		ENSP00000333685|ENSP00000379113	MAPK11
9172	SARM1	0.411217	0.05869		ENSP00000406738	SARM1
11330	CCNY	0.411184	0.160234		ENSP00000363838|ENSP00000363836	CCNY
12833	IMD1|PSCTK1|XLA|AGMX1|AT|BPK|ATK|BTK	0.411092	0.078481	ENSG00000010671	ENSP00000361971|ENSP00000308176|ENSP00000483570	BTK
16711	SOCS7|SOCS4	0.410963	0.124099	ENSG00000180008	ENSP00000378855|ENSP00000341327|ENSP00000452522	SOCS7|SOCS4
7328	RAD51B|R51H2|REC2|RAD51L1	0.410824	0.157155	ENSG00000182185	ENSP00000375101|ENSP00000419881|ENSP00000420061|ENSP00000419471|ENSP00000418859	RAD51B
16690	STK38L	0.410822	0.095007		ENSP00000373684	STK38L
15519	MOB1A	0.410724	0.109458		ENSP00000379364	MOB1A
14137	RNF7	0.410721	0.115971		ENSP00000273480|ENSP00000419084	RNF7
608	HEK8|EPHA4|TYRO1|SEK	0.410626	0.062192	ENSG00000116106	ENSP00000281821|ENSP00000386276|ENSP00000386829	EPHA4
1420	SRF|MCM1	0.410586	0.096886	ENSG00000112658	ENSP00000265354	SRF
13360	HOXA7	0.410546	0.106519	ENSG00000122592	ENSP00000242159	HOXA7
10996	ALK	0.410452	0.085632	ENSG00000171094	ENSP00000373700	ALK
18156	p231HBP|HIP-1|LLS|SET2|HSPC069|HBP231|HYPB|SETD2|KMT3A|HIF-1	0.410272	0.123778	ENSG00000181555	ENSP00000386759|-	SETD2
8336	AXAM2|SENP2|SMT3IP2	0.410243	0.141465	ENSG00000163904	ENSP00000296257	SENP2
798	KPNA5|SRP6|IPOA6	0.41021	0.098701	ENSG00000196911	ENSP00000348704|ENSP00000357552	KPNA5
17667	LATS1	0.409982	0.114206		ENSP00000437550|ENSP00000253339	LATS1
1963	MAPK14	0.409972	0.081909		ENSP00000308669|ENSP00000229794	MAPK14
3662	TEX11	0.409964	0.168758		ENSP00000379226|ENSP00000340995	TEX11
8372	RNF11	0.409791	0.099514	ENSG00000123091	ENSP00000242719	RNF11
9998	MYF5	0.409773	0.076056	ENSG00000111049	ENSP00000228644	MYF5
8483	SKA2L	0.409726	0.122742		ENSP00000407425	SKA2L
754	MTDPS2|TK2|MTTK|SCA31|PEOB3	0.409679	0.112544	ENSG00000166548	ENSP00000414334|ENSP00000435312|ENSP00000483833|ENSP00000299697|ENSP00000434594|ENSP00000438143|ENSP00000464313	TK2
6157	p66alpha|GATAD2A	0.409664	0.106795	ENSG00000167491	ENSP00000384899|ENSP00000351552|ENSP00000353463	GATAD2A
12949	COPS2	0.409622	0.12634		ENSP00000299259	COPS2
7129	ID1	0.409579	0.092874		ENSP00000365280	ID1
16125	CSN3|COPS3|SGN3	0.409537	0.165869	ENSG00000141030	ENSP00000268717|ENSP00000437606	CSN3|COPS3
14987	CD304|NP1|NRP|VEGF165R|BDCA4|NRP1	0.409527	0.066213	ENSG00000099250	ENSP00000363955|ENSP00000379317|ENSP00000265371|-|ENSP00000363954|ENSP00000364001	NRP1
10713	NCOR1	0.409389	0.058589		ENSP00000379192|ENSP00000268712	NCOR1
12530	STAP-1|BRDG1|STAP1	0.40938	0.077275	ENSG00000035720	ENSP00000379527|ENSP00000265404	STAP1
4711	VICKZ1|IMP1|CRD-BP|CRDBP|IGF2BP1|ZBP1|IMP-1	0.409332	0.114896	ENSG00000159217	ENSP00000389135|ENSP00000290341	ZBP1|IGF2BP1
6085	ITK	0.409295	0.079267	ENSG00000113263	ENSP00000398655	ITK
4095	FGF17	0.409263	0.0843		ENSP00000352414|ENSP00000431041	FGF17
6498	NR2C2	0.409243	0.088447		ENSP00000320447|ENSP00000483059	NR2C2
7353	RUVBL2	0.409148	0.17223		ENSP00000473172	RUVBL2
8253	SIRT1|SIR2alpha|SIR2L1|SIR2	0.409144	0.118559	ENSG00000096717	ENSP00000409208|ENSP00000384508|ENSP00000212015	SIRT1
16351	DACH1	0.409127	0.110242		ENSP00000304994	DACH1
13736	C5FW|TRIB2|GS3955|TRB2	0.409004	0.061733	ENSG00000071575	-|ENSP00000155926	TRIB2
7737	YWHAQ	0.409003	0.106388	ENSG00000134308	ENSP00000371267|ENSP00000238081	YWHAQ
4954	TACC2	0.408964	0.125725		ENSP00000425062|ENSP00000334280	TACC2
13123	STRAP	0.408872	0.167803		ENSP00000392270	STRAP
2477	DDIT3	0.408859	0.077697		ENSP00000447803	DDIT3
1949	GTF2F2	0.408729	0.12826	ENSG00000188342	ENSP00000340823	GTF2F2
3007	KDR	0.408652	0.076278		ENSP00000263923	KDR
1747	TFAP2A	0.408571	0.088616		ENSP00000418541|ENSP00000368924	TFAP2A
17586	SHC3|NSHC|RAI|SHCC|N-Shc	0.408488	0.060078	ENSG00000148082	ENSP00000364995	SHC3
3723	PTCH1	0.408425	0.103153		ENSP00000389744|ENSP00000332353	PTCH1
17661	INTS6	0.408245	0.120705		ENSP00000411245|ENSP00000310260	INTS6
15788	HGPPS|RBIG1|RIG1|HGPS|HGPPS1|ROBO3	0.408191	0.056007	ENSG00000154134	ENSP00000380903|ENSP00000441797	ROBO3
19855	SIKE1|SIKE	0.40803	0.125608	ENSG00000052723	ENSP00000358541|ENSP00000060969	SIKE1
4405	ZNF541	0.407991	0.118882		ENSP00000375770|ENSP00000313258	ZNF541
992	PPTC7	0.407971	0.126826	ENSG00000196850	ENSP00000346255	PPTC7
9746	-|GSK3A	0.407932	0.102322	ENSG00000105723	ENSP00000412663|ENSP00000222330	GSK3A
3426	FBXL17	0.407806	0.11876		ENSP00000437464	FBXL17
7292	EHMT1	0.407757	0.126407		ENSP00000417328|ENSP00000417980	EHMT1
3616	FOXR2|FOXN6	0.407733	0.126906	ENSG00000189299	ENSP00000427329	FOXR2
4544	GRAP2	0.407576	0.066078		ENSP00000385607|ENSP00000339186	GRAP2
5944	SOSS-B1|NABP2|OBFC2B|hSSB1|SSB1	0.407562	0.131131	ENSG00000139579	ENSP00000267023|ENSP00000369545	OBFC2B
17947	FBXW5|Fbw5	0.407462	0.125577	ENSG00000159069	-|ENSP00000313034	FBXW5
18237	NFKBIE	0.40713	0.094007	ENSG00000146232	ENSP00000275015	NFKBIE
11267	KLK2A1|PSA|KLK3|hK3|APS	0.407097	0.108644	ENSG00000142515	ENSP00000471155|ENSP00000314151|ENSP00000353829	PSA|KLK3
6471	CRK|CRKII|p38	0.407071	0.068552	ENSG00000167193	ENSP00000381942|ENSP00000300574	CRK
17881	hdelta2|DLL4|AOS6	0.407048	0.094108	ENSG00000128917	ENSP00000249749	DLL4
12960	hNUP133|NUP133	0.406997	0.138296	ENSG00000069248	ENSP00000261396	NUP133
1407	DCAF7	0.406802	0.136353		ENSP00000483236|ENSP00000308344	DCAF7
4058	JAKL|LJAK|L-JAK|JAK3|JAK-3|JAK3_HUMAN	0.406729	0.073759	ENSG00000105639	ENSP00000391676|ENSP00000436421	JAK3
15609	DTX3L|RNF143|BBAP	0.406729	0.108987	ENSG00000163840	ENSP00000373157|ENSP00000296161	DTX3L
14172	my036|p29ING4|ING4	0.406542	0.15875	ENSG00000111653	ENSP00000343396|ENSP00000412705|ENSP00000414008|ENSP00000380024|ENSP00000415903|ENSP00000397343	ING4
15430	GTF2E1	0.406483	0.13057	ENSG00000153767	ENSP00000283875	GTF2E1
10860	ARID1B	0.406362	0.187009		ENSP00000344546	ARID1B
5276	SKIL	0.406339	0.121501		ENSP00000259119|ENSP00000415243	SKIL
587	p528|SHEP1|D15F37S1|HERC2|MRT38|jdf2	0.406309	0.146394	ENSG00000128731	ENSP00000261609	HERC2
1044	VWA9	0.406308	0.13315		ENSP00000402898|ENSP00000326379	VWA9
16168	AR8|AIS|TFM|HUMARA|SMAX1|DHTR|KD|HYSP1|SBMA|NR3C4|AR	0.406163	0.087772	ENSG00000169083	ENSP00000379358|ENSP00000363822|ENSP00000421155	AIS|AR
12090	EIF2AK2	0.406132	0.088223		ENSP00000385014|ENSP00000233057	EIF2AK2
4842	MYBBP1A	0.406122	0.153704		ENSP00000370968	MYBBP1A
10794	CUL5	0.406003	0.124166	ENSG00000166266	ENSP00000435376|ENSP00000376808	CUL5
4413	WHSC2	0.40599	0.157828		ENSP00000372335|ENSP00000399165	WHSC2
4338	HER4|ERBB4|p180erbB4|ALS19	0.405804	0.0757	ENSG00000178568	ENSP00000342235|ENSP00000403204	ERBB4
9170	PIM2	0.405754	0.080542	ENSG00000102096	ENSP00000365692	PIM2
653	PSMB9	0.405739	0.108182	ENSG00000240508	ENSP00000407810|ENSP00000363993	PSMB9
15151	-|BCL7C	0.405725	0.154141	ENSG00000099385	ENSP00000215115|ENSP00000369674|ENSP00000459007	BCL7C
17364	p42|NUP43|bA350J20.1	0.405716	0.131482	ENSG00000120253	ENSP00000356374|ENSP00000342262	NUP43
15472	SSI3|SOCS-3|CIS3|ATOD4|Cish3|SOCS3|SSI-3	0.405685	0.118221	ENSG00000184557	ENSP00000330341	SOCS3
1726	INPPL1|SHIP2|OPSMD	0.405612	0.064251	ENSG00000165458	ENSP00000298229|ENSP00000444619	INPPL1
11697	EPCAM	0.405358	0.068201	ENSG00000119888	ENSP00000263735	EPCAM
20236	KDM1A	0.405356	0.197822		ENSP00000383042	KDM1A
11817	p72-Syk|SYK	0.40523	0.071104	ENSG00000165025	ENSP00000364899|ENSP00000364898|ENSP00000364907|ENSP00000364904	SYK
584	KDM5A|RBBP2|RBP2|RBBP-2	0.405112	0.117051	ENSG00000073614	ENSP00000382688	KDM5A|RBP2
16395	ARH2|ADPRHL1	0.405068	0.12657	ENSG00000153531	ENSP00000348894|ENSP00000364567	ADPRHL1
3110	HRAS	0.405061	0.085588		ENSP00000309845|ENSP00000488296	HRAS
9788	ATXN7	0.405038	0.089143		ENSP00000439585|ENSP00000381590	ATXN7
13743	ANAPC11	0.404972	0.139132		ENSP00000349957	ANAPC11
13655	UBP41|USP9|USP2	0.404934	0.176139	ENSG00000036672	ENSP00000407842|ENSP00000260187|ENSP00000436952	USP2
2824	PHAX|RNUXA	0.404771	0.146211	ENSG00000164902	ENSP00000297540	PHAX
8350	RBP2-H1|PUT1|PLU1|CT31|PLU-1|KDM5B|JARID1B|PPP1R98|RBBP2H1A	0.404729	0.170404	ENSG00000117139	ENSP00000356233|ENSP00000235790|ENSP00000356234	KDM5B
19098	PAF1	0.404638	0.136971		ENSP00000221265|ENSP00000468874	PAF1
14818	MBIP	0.404578	0.191859		ENSP00000399718	MBIP
18344	CEBPB|TCF5|IL6DBP|NF-IL6|C/EBP-beta	0.404559	0.08642	ENSG00000172216	ENSP00000305422	CEBPB
13917	TAF7	0.404548	0.167053	ENSG00000178913	ENSP00000312709	TAF7
10345	TAF5	0.40449	0.169903		ENSP00000358854	TAF5
12132	UBE2U	0.404365	0.12243		ENSP00000481174|ENSP00000360116	UBE2U
9488	PREP1|pkonx1c|PKNOX1	0.40436	0.155205	ENSG00000160199	ENSP00000402243|ENSP00000291547	PKNOX1
7974	MRD1|MBD5	0.404321	0.167471	ENSG00000204406	ENSP00000386049|ENSP00000486370|ENSP00000384672	MBD5
6926	FAM48A	0.40431	0.162826		ENSP00000417510|ENSP00000218894	FAM48A
2324	ANAPC13	0.404272	0.118561	ENSG00000129055	ENSP00000427327|ENSP00000346987	ANAPC13
6133	TAF4	0.404055	0.165979	ENSG00000130699	ENSP00000252996	TAF4
7346	CTBP1|BARS	0.403941	0.150149	ENSG00000159692	ENSP00000372411|ENSP00000290921	CTBP1
1604	JUNB	0.403851	0.105353	ENSG00000171223	ENSP00000303315	JUNB
12079	RNF34	0.403836	0.114833		ENSP00000376258	RNF34
2843	MATS2|MOB4A|MOBKL1A|MOB1B	0.40373	0.107158	ENSG00000173542	ENSP00000310189|ENSP00000379366	MOB1B
9564	NAP1L2	0.40367	0.113829		ENSP00000362616	NAP1L2
347	SUN2	0.403602	0.171897		ENSP00000385616	SUN2
7458	EIF4G1|PARK18|P220|EIF4GI|EIF-4G1|EIF4G|EIF4F	0.403565	0.113424	ENSG00000114867	ENSP00000411826|ENSP00000338020|ENSP00000316879|ENSP00000391935|ENSP00000317600|ENSP00000343450|ENSP00000376320|ENSP00000404754|ENSP00000371767	EIF4G1
2595	SCKL5|MCPH4|CEP152|MCPH9	0.403482	0.076236	ENSG00000103995	ENSP00000370337|ENSP00000382271|ENSP00000321000	MCPH4|CEP152
10582	-|USP45	0.403472	0.104537	ENSG00000123552	ENSP00000333376|ENSP00000424372	USP45
4142	MAPKAP1	0.403452	0.122781		ENSP00000265960|ENSP00000377627	MAPKAP1
8511	PHF17	0.403347	0.188015		ENSP00000226319|ENSP00000482212	PHF17
8979	SHC2|SHCB|SLI|SCK	0.403284	0.065483	ENSG00000129946	ENSP00000264554	SHC2
16989	CSN5|COPS5|JAB1|MOV-34|SGN5	0.403236	0.083497	ENSG00000121022	ENSP00000350512	COPS5
735	KLF3	0.403171	0.110665		ENSP00000421252|ENSP00000261438	KLF3
1894	TESK1	0.403138	0.074003	ENSG00000107140	ENSP00000481045|ENSP00000338127	TESK1
2688	FAM175B	0.403076	0.066906	ENSG00000165660	ENSP00000298492	FAM175B
12754	UCHL5	0.402873	0.106234		ENSP00000356425	UCHL5
4109	ENSG00000258150	0.402788	0.136446		ENSP00000449334
2927	ELMSAN1	0.402781	0.124271	ENSG00000156030	ENSP00000286523|ENSP00000377634
12099	IPOA7|KPNA7|KPNA6	0.402749	0.102422	ENSG00000025800	ENSP00000362728	KPNA7|KPNA6
1614	STAT113|STAT2|IMD44|P113|ISGF-3	0.4026	0.10966	ENSG00000170581	ENSP00000387354|ENSP00000450751|ENSP00000315768	STAT2
8976	DONG1|RNF3A|RNF3|PCGF3	0.402572	0.140657	ENSG00000185619	ENSP00000420489|ENSP00000354724	PCGF3
12722	RTEL1	0.402563	0.099724		ENSP00000359035|ENSP00000424307	RTEL1
9872	NAT9|EBSP, hNATL	0.402463	0.112387	ENSG00000109065	ENSP00000462835|ENSP00000463353|ENSP00000463824|ENSP00000462454|ENSP00000462120|ENSP00000464681|-|ENSP00000350467|ENSP00000462019	NAT9
9660	PPP1R15A	0.402344	0.071683		ENSP00000200453	PPP1R15A
13611	ARIP4|SRISNF2L|RAD54L2|HSPC325	0.402286	0.080718	ENSG00000164080	ENSP00000410283|ENSP00000386520	RAD54L2
1984	DEDD	0.402263	0.117805		ENSP00000445835|ENSP00000356985	DEDD
10431	KIF4|MRX100|KIF4G1|KIF4A	0.402222	0.110664	ENSG00000090889	ENSP00000363524	KIF4A
9741	FGFRL1|FGFR5|FHFR	0.40222	0.059027	ENSG00000127418	ENSP00000425025|ENSP00000264748|ENSP00000423091	FGFRL1
8620	ROCK1	0.402171	0.083391	ENSG00000067900	ENSP00000382697	ROCK1
16878	hMMS19|MET18|MMS19L|MMS19	0.402135	0.1067	ENSG00000155229	ENSP00000410008|ENSP00000359818|ENSP00000413801|-|ENSP00000348097|ENSP00000320059|ENSP00000412698	MMS19
5818	ACVR1C|ALK7|ACVRLK7	0.402114	0.123599	ENSG00000123612	ENSP00000243349|ENSP00000335178|ENSP00000387168|ENSP00000335139	ACVR1C
16484	HSPB3	0.402028	0.091188	ENSG00000169271	ENSP00000303394	HSPB3
6712	TRAIP	0.401766	0.129063	ENSG00000183763	ENSP00000328203	TRAIP
5975	OTX2	0.401742	0.080223		ENSP00000343819|ENSP00000452336	OTX2
12594	LRR1	0.401716	0.102422		ENSP00000298288|ENSP00000315628	LRR1
3550	DUSP22	0.401695	0.072947		ENSP00000397459|ENSP00000345281	DUSP22
11466	ZNF830|OMCG1|CCDC16	0.401629	0.159041	ENSG00000198783	ENSP00000354518	ZNF830
3344	UBE2W	0.401582	0.085278		ENSP00000397453	UBE2W
11225	USP18|UBP43|ISG43|PTORCH2	0.401554	0.133754	ENSG00000184979	ENSP00000215794	USP18
17713	WNT2	0.401367	0.095044	ENSG00000105989	ENSP00000265441	WNT2
6055	LOSK|STK2|SLK|se20-9|bA16H23.1	0.401323	0.094746	ENSG00000065613	ENSP00000358770|ENSP00000336824	SLK
16519	YWHAG	0.401253	0.091495	ENSG00000170027	ENSP00000306330	YWHAG
1737	FHL2	0.401235	0.110882		ENSP00000386665|ENSP00000322909	FHL2
9907	DRIL1|DRIL3|ARID3A|BRIGHT|E2FBP1	0.401048	0.12183	ENSG00000116017	ENSP00000263620	ARID3A
15578	RIG-I|DDX58|RIGI|SGMRT2|RLR-1	0.401047	0.142038	ENSG00000107201	ENSP00000369213	DDX58
3575	MTF2	0.401033	0.20923	ENSG00000143033	ENSP00000359321	MTF2
18984	PATZ1	0.400857	0.082659		ENSP00000266269|ENSP00000384173	PATZ1
12401	TFAP2C	0.400751	0.08215		ENSP00000201031	TFAP2C
711	TMS|TMS1|ASC|TMS-1|CARD5|PYCARD	0.400745	0.119074	ENSG00000103490	ENSP00000247470|ENSP00000340441	PYCARD
7351	H1FOO|H1.8|osH1|H1oo	0.400655	0.150379	ENSG00000178804	ENSP00000319799|ENSP00000422964	H1FOO
14827	CSK|-	0.400561	0.06423	ENSG00000103653	ENSP00000220003|ENSP00000414764|ENSP00000454906	CSK
18537	SSXT|SYT|SS18	0.400504	0.154901	ENSG00000141380	ENSP00000269137|ENSP00000438066|ENSP00000414516	SS18
9506	ODCRCS|AXIN2|AXIL	0.400396	0.07729	ENSG00000168646	ENSP00000478916|ENSP00000302625	AXIN2
19768	KIAA0076|dJ20C7.5|3M1|CUL-7|CUL7	0.400351	0.134581	ENSG00000044090	ENSP00000265348|ENSP00000438788	CUL7
16983	GTF2E2	0.400339	0.150273	ENSG00000197265	ENSP00000348168	GTF2E2
10597	APC	0.400338	0.11172		ENSP00000427089|ENSP00000257430	APC
14595	UBC-16	0.400328	0.106305		ENSP00000473561|ENSP00000454445	UBE2W
3713	amida|TFPT|INO80F|FB1	0.400046	0.165618	ENSG00000105619	ENSP00000484685|ENSP00000375639|-|ENSP00000375638	TFPT
17366	SPRED2	0.400024	0.093259		ENSP00000393697|ENSP00000348753	SPRED2
16266	2ADUB|2A-DUB|MYSM1	0.400016	0.105589	ENSG00000162601	-|ENSP00000418734|ENSP00000478391	MYSM1
14817	L-UBC|E2-F1|UbcM4|UBE2L3|UBCH7	0.400011	0.102739	ENSG00000185651	ENSP00000400906|-|ENSP00000344259|ENSP00000445931	UBE2L3
3046	HHR23B|P58|RAD23B|HR23B	0.400006	0.094083	ENSG00000119318	ENSP00000350708|ENSP00000405623	RAD23B
12963	HDCMD38P|DustyPK|CAKUT1|RIPK5|RIP5|SPG23|DSTYK	0.39994	0.068907	ENSG00000133059	ENSP00000356130|ENSP00000478016|ENSP00000356129	SPG23|DSTYK
4173	UBE2E3	0.399931	0.107607	ENSG00000170035	ENSP00000376215|ENSP00000473639	UBE2E3
17041	-|USP37	0.399833	0.103535	ENSG00000135913	ENSP00000258399|ENSP00000396585|ENSP00000400902|ENSP00000393662	USP37
18189	INSRR|IRR	0.399761	0.067786	ENSG00000027644	ENSP00000357178	INSRR
16117	FGF20	0.399737	0.0886	ENSG00000078579	ENSP00000180166	FGF20
9683	MEF2D	0.399561	0.071493		ENSP00000476788|ENSP00000271555	MEF2D
12823	WNT4	0.399382	0.063119		ENSP00000290167	WNT4
14174	MAMLD1	0.399314	0.117367		ENSP00000414517	MAMLD1
5043	KDM4A	0.399146	0.179622		ENSP00000361473	KDM4A
8412	SMT3H4|IDDM5|dJ281H8.4|SUMO-4|SUMO4	0.399095	0.144718	ENSG00000177688	ENSP00000318635	SUMO4
13387	CCNC	0.399084	0.07316		ENSP00000430119|ENSP00000428982	CCNC
3128	PTPN13	0.399062	0.101783		ENSP00000394794	PTPN13
764	hSSBIP1|MISE|SSBIP1|HSPC043|SOSSC|INIP|C9orf80	0.399015	0.191254	ENSG00000148153	ENSP00000363360	C9orf80
11728	PSMD4	0.398997	0.083903		ENSP00000357879	PSMD4
2301	BMP5	0.398994	0.07336		ENSP00000359866	BMP5
7160	SETDB1	0.398921	0.090361		ENSP00000271640|ENSP00000357965	SETDB1
13293	POLKAPPA|BETAN|POLL	0.398915	0.10792	ENSG00000166169	ENSP00000359181|ENSP00000359188|-|ENSP00000343102|ENSP00000400676|ENSP00000299206|ENSP00000485885	POLL
5937	WNT3A	0.398892	0.071036		ENSP00000284523	WNT3A
15118	YWHAE	0.398842	0.112745		ENSP00000264335|ENSP00000487356	YWHAE
1624	FBXW8	0.39867	0.114326		ENSP00000389144|ENSP00000310686	FBXW8
617	CCNDBP1	0.398651	0.16288		ENSP00000300213|ENSP00000456797	CCNDBP1
6236	-|CD34	0.39862	0.068706	ENSG00000174059	ENSP00000310036|ENSP00000348916	CD34
1934	MLKL	0.398578	0.075916		ENSP00000308351	MLKL
3274	MYB	0.398554	0.083162		ENSP00000432851|ENSP00000339992	MYB
9264	BDA2|BMP2|BMP2A	0.398526	0.077242	ENSG00000125845	ENSP00000368104	BMP2
16943	HERC5|CEBP1|CEB1	0.398521	0.126614	ENSG00000138646	ENSP00000264350	HERC5
8773	TRPC4AP|TRUSS|TRRP4AP|C20orf188|PPP1R158	0.398494	0.122977	ENSG00000100991	ENSP00000252015|ENSP00000400614	TRPC4AP
15868	HELQ	0.398381	0.114665		ENSP00000295488	HELQ
2119	INTS4	0.398359	0.11602		ENSP00000441084|ENSP00000434466	INTS4
16787	HSTF1|FGF-4|FGF4|HBGF-4|HST-1|HSTF-1|KFGF|K-FGF|HST	0.398355	0.107268	ENSG00000075388	ENSP00000168712	FGF4
19269	PRO0327|POLQ	0.398323	0.163293	ENSG00000051341	ENSP00000264233	POLQ
4401	ELL2	0.39828	0.139946		ENSP00000237853	ELL2
11178	SLUGH|WS2D|SLUG|SLUGH1|SNAIL2|SNAI2	0.398194	0.108214	ENSG00000019549	ENSP00000020945	SNAI2
7497	HEY3|HEYL|HRT3|bHLHb33|HESR3	0.398173	0.178184	ENSG00000163909	ENSP00000361943	HEYL
14763	RSNL1|CLIP3|CLIPR-59|CLIPR59	0.398149	0.120153	ENSG00000105270	ENSP00000353732|ENSP00000466832	CLIP3
10692	GW128|KCIP-1|HEL-S-1|YWHAB|YWHAA|HS1	3.98E-01	0.095474	ENSG00000166913	ENSP00000300161|ENSP00000394729|ENSP00000361930	YWHAB
158	SIN3A	0.397667	0.117491	ENSG00000169375	ENSP00000378403|ENSP00000353622	SIN3A
19103	IRS-2|IRS2	0.397514	0.079054	ENSG00000185950	ENSP00000365016	IRS2
9969	RPRD1A	0.397205	0.148328		ENSP00000349955|ENSP00000467991	RPRD1A
1491	BRSK2	0.39714	0.110637		ENSP00000310697|ENSP00000431152	BRSK2
6061	TONSL	0.39713	0.182203		ENSP00000386239	TONSL
10377	NUP155|N155|ATFB15	0.397027	0.120441	ENSG00000113569	ENSP00000371265|ENSP00000231498|ENSP00000422019	NUP155
8468	CCDC101	0.396961	0.140799	ENSG00000176476	ENSP00000316114	CCDC101
8761	HEK7|EHK1|CEK7|EPHA5|TYRO4|EHK-1|EK7	0.396911	0.064837	ENSG00000145242	ENSP00000480763|ENSP00000346899|ENSP00000389208|ENSP00000478537|ENSP00000427638|ENSP00000273854	EPHA5
6488	APLF	0.396872	0.137567	ENSG00000169621	ENSP00000307004	APLF
15242	PDCD10	0.396833	0.110231	ENSG00000114209	ENSP00000420553|ENSP00000376506	PDCD10
15033	LHX2	0.3968	0.083121	ENSG00000106689	ENSP00000362717	LHX2
11382	TCF12	0.396796	0.083207		ENSP00000331057	TCF12
7533	TTF1	0.396776	0.153643	ENSG00000125482	ENSP00000333920	TTF1
14574	DDIT4|REDD1|Dig2|REDD-1	0.396761	0.095035	ENSG00000168209	ENSP00000307305	DDIT4
5355	CPEB1	0.39674	0.134146		ENSP00000457881	CPEB1
11136	MSX2	0.396606	0.05642	ENSG00000120149	ENSP00000239243	MSX2
3199	TSC1|TSC|LAM	0.396592	0.118284	ENSG00000165699	ENSP00000298552|ENSP00000394524|ENSP00000444017	TSC1
15758	GTF2A2	0.396511	0.146304	ENSG00000140307	ENSP00000379372|ENSP00000379375	GTF2A2
9328	ASB3|ASB-3	0.396212	0.122498	ENSG00000115239	ENSP00000378206|ENSP00000313756|ENSP00000384728|ENSP00000263634	ASB3
15878	CASP4	0.396093	0.10926		ENSP00000388566	CASP4
8399	BLAST|CD48|BCM1|SLAMF2|hCD48|MEM-102|mCD48|BLAST1	0.395994	0.051692	ENSG00000117091	ENSP00000357025|ENSP00000484431	CD48
9584	MAGED4B	0.395894	0.11336		ENSP00000395962	MAGED4B
14959	EPHA10	0.395838	0.063774		ENSP00000362139	EPHA10
11866	CASP7	0.395793	0.08395		ENSP00000478999|ENSP00000358327	CASP7
13012	CD334|FGFR4|TKF|JTK2	0.395694	0.056685	ENSG00000160867	ENSP00000377254|ENSP00000292408|ENSP00000424960|ENSP00000377259	FGFR4
3804	PHF19	0.395623	0.233796		ENSP00000363003	PHF19
14173	GATA3	0.395611	0.11083		ENSP00000368632	GATA3
6803	RPAP2	0.395387	0.146272		ENSP00000476948|ENSP00000359368	RPAP2
13449	EPHA6|EHK-2|EHK2|PRO57066|EPA6|EK12|HEK12	0.395354	0.058632	ENSG00000080224	ENSP00000374323|ENSP00000421711|ENSP00000425132|ENSP00000420598|ENSP00000423950	EPHA6
8195	NG36|EHMT2|BAT8|C6orf30|G9A|GAT8|KMT1C	0.39529	0.099733	ENSG00000204371	ENSP00000364680|ENSP00000379078|ENSP00000364687|ENSP00000400838|ENSP00000364678	EHMT2
9069	TEX15	0.39526	0.254796	ENSG00000133863	ENSP00000256246	TEX15
4084	PARP4	0.395178	0.087428	ENSG00000102699	ENSP00000371419	PARP4
15979	UBE3C|HECTH2	0.395047	0.108995	ENSG00000009335	ENSP00000309198|ENSP00000481584	UBE3C
16254	COPS7B	0.394913	0.154782		ENSP00000484579|ENSP00000272995	COPS7B
10120	DET1	0.394911	0.122679		ENSP00000408994|ENSP00000456340	DET1
4475	MSPK1|MSK1|RLPK|RPS6KA5	0.394846	0.101363	ENSG00000100784	ENSP00000402787|ENSP00000261991|ENSP00000479667|ENSP00000442803	RPS6KA5
2196	UBE2R2	0.394822	0.112768	ENSG00000107341	ENSP00000263228	UBE2R2
11126	-|PBX4	0.394752	0.120426	ENSG00000105717	-|ENSP00000251203	PBX4
14194	ATL1|IMD49|hRIT1-alpha|ATL1-alpha|CTIP2|CTIP-2|BCL11B|ATL1-delta|ATL1-gamma|ATL1-beta|RIT1|ZNF856B	0.394605	0.076044	ENSG00000127152	ENSP00000280435|ENSP00000349723	RIT1|BCL11B|ATL1
12358	HEL-S-284|CDA2|AICDA|AID|ARP2|HIGM2	0.394359	0.081882	ENSG00000111732	ENSP00000439103|ENSP00000229335|ENSP00000445691	AICDA
8729	GATAD2B	0.394275	0.114468	ENSG00000143614	ENSP00000357644|ENSP00000489184	GATAD2B
12427	FGFR3	0.394225	0.082821		ENSP00000339824	FGFR3
1014	RCC1	0.3942	0.12934		ENSP00000362937	RCC1
510	RNF6|-	0.394173	0.120696	ENSG00000127870	ENSP00000371000|ENSP00000370982|ENSP00000342121	RNF6
5645	BOK	0.394169	0.109489		ENSP00000314132	BOK
4313	DUT	0.394154	0.097432		ENSP00000405160|ENSP00000370376	DUT
7871	PTBP2	0.394141	0.12202		ENSP00000412788|ENSP00000477024	PTBP2
2561	TSSK3	0.394132	0.062059	ENSG00000162526	ENSP00000362634	TSSK3
2756	SIRT7	0.394074	0.140754		ENSP00000329466	SIRT7
5917	HRAD1|REC1|RAD1	0.394067	0.059412	ENSG00000113456	ENSP00000371469|ENSP00000340879	RAD1
11762	MAT1H|PED/PEA15|PED|PEA15|PED-PEA15|HUMMAT1H|PEA-15|HMAT1|MAT1	0.394062	0.09497	ENSG00000162734	ENSP00000357056|ENSP00000357055|ENSP00000353660	PEA15
4082	PARPBP	0.394014	0.108744		ENSP00000351153|ENSP00000442549	PARPBP
176	-|FGF10	0.394007	0.095924	ENSG00000070193	ENSP00000264664	FGF10
10832	GADD45G	0.393995	0.117791	ENSG00000130222	ENSP00000252506	GADD45G
15655	FBXO9	0.393939	0.120577		ENSP00000359977|ENSP00000244426	FBXO9
17946	VAV3	0.393843	0.072912		ENSP00000359073|ENSP00000432540	VAV3
17622	NCOR2	0.393794	0.059322		ENSP00000384018	NCOR2
866	SII|TCEA|TFIIS|GTF2S|TF2S|TCEA1	0.393743	0.199551	ENSG00000187735	ENSP00000395483|-|ENSP00000428426	TCEA1
8960	INT2|INTS2|KIAA1287	0.393637	0.130031	ENSG00000108506	ENSP00000482710|ENSP00000414237|ENSP00000251334	INTS2
18470	HSKM-B|KMT3C|ZMYND14|SMYD2	0.393613	0.125866	ENSG00000143499	ENSP00000355924	SMYD2
3555	RNF74|RAG-1|RAG1	0.393568	0.086352	ENSG00000166349	ENSP00000299440|ENSP00000434610	RAG1
4677	-|GBX2	0.393567	0.069348	ENSG00000168505	ENSP00000302251|ENSP00000448747	GBX2
10535	HEK11|EHK3|EPHA7|EHK-3|EK11	0.393316	0.084318	ENSG00000135333	ENSP00000358303|ENSP00000358309	EPHA7
16710	DCAF5|D14S1461E|WDR22|BCRP2|BCRG2	0.393295	0.145507	ENSG00000139990	ENSP00000374647|ENSP00000451551|ENSP00000451845|ENSP00000452052|ENSP00000341351	DCAF5|BCRP2
14514	TEK	0.393178	0.064135		ENSP00000430686|ENSP00000369375	TEK
14179	MEIS3	0.393149	0.082407		ENSP00000452854	MEIS3
15643	MY038|RBQ-1|SNAMA|P2P-R|PACT|RBBP6	0.392959	0.121035	ENSG00000122257	ENSP00000316291|ENSP00000390537|ENSP00000317872	RBBP6
10576	UBA52	0.392938	0.077226	ENSG00000221983	ENSP00000388107|ENSP00000471464	UBA52
11598	EAT|MCL1-ES|MCL1S|mcl1/EAT|bcl2-L-3|BCL2L3|MCL1L|TM|Mcl-1|MCL1	0.392928	0.097046	ENSG00000143384	ENSP00000477624|ENSP00000358022|ENSP00000309973	MCL1
8415	DUSP10	0.392912	0.053267		ENSP00000355866	DUSP10
11288	BIRC4BP|HSXIAPAF1|XIAPAF1|XAF1	0.39269	0.087326	ENSG00000132530	ENSP00000341029|ENSP00000458229|ENSP00000354822	XAF1
14417	FBXL15	0.392681	0.125194	ENSG00000107872	ENSP00000224862	FBXL15
18989	HIST1H1A	0.392672	0.176348	ENSG00000124610	ENSP00000244573	HIST1H1A
8093	SPI1|OF|SPI-A|SPI-1|PU.1|SFPI1	0.392272	0.071571	ENSG00000066336	ENSP00000227163|ENSP00000367799	SPI1
10123	UBC|HMG20	0.392238	0.076394	ENSG00000150991	ENSP00000441543|ENSP00000344818	UBC
16570	SH2B2	0.39222	0.054644		ENSP00000440273	SH2B2
3161	EYA4	0.392209	0.199299		ENSP00000395916|ENSP00000347294	EYA4
4702	KIAA0947	0.392081	0.145127	ENSG00000164151	ENSP00000296564	KIAA0947
7864	SUV39H2	0.392049	0.087855		ENSP00000346997|ENSP00000367576	SUV39H2
12885	RAC-BETA|PKBB|PRKBB|PKBBETA|AKT2|HIHGHH	0.391984	0.068797	ENSG00000105221	ENSP00000375892|ENSP00000399532|ENSP00000471369	AKT2
8963	CENPS-CORT|APITD1-CORT|ENSG00000251503	0.391936	0.154475	ENSG00000251503	ENSP00000433615|ENSP00000383692|ENSP00000473401|ENSP00000473509
15288	HECW2	0.391816	0.122139		ENSP00000260983	HECW2
14556	DGCR8	0.391755	0.173084		ENSP00000384726|ENSP00000263209	DGCR8
3730	RNF31|Paul|HOIP|ZIBRA	0.391729	0.171495	ENSG00000092098	ENSP00000315112|ENSP00000453574	RNF31
1364	NUP153|HNUP153|N153	0.391533	0.131274	ENSG00000124789	ENSP00000478627|ENSP00000262077|ENSP00000444029	NUP153
6240	HPK1|MAP4K1	0.391533	0.063615	ENSG00000104814	ENSP00000380066|ENSP00000489158|ENSP00000465039	MAP4K1
8759	hUbc12|UBC-RS2|UBE2M|UBC12	0.391525	0.096071	ENSG00000130725	ENSP00000253023	UBE2M
1650	TFIIS|TCEA2	0.39136	0.158879	ENSG00000171703	ENSP00000343515|ENSP00000416026|ENSP00000354552	TCEA2
2725	SHFM1	0.391351	0.155843		ENSP00000248566	SHFM1
3661	D1S166E|TNFRSF8|Ki-1|CD30	0.391202	0.059337	ENSG00000120949	ENSP00000263932|ENSP00000390650	TNFRSF8
10509	SMAD9	0.391177	0.076558		ENSP00000369154|ENSP00000382216	SMAD9
1793	DCAF10|WDR32	0.39096	0.158065	ENSG00000122741	ENSP00000242323|ENSP00000366953	DCAF10
18003	COPS4	0.390917	0.161776		ENSP00000264389|ENSP00000425976	COPS4
10172	IFNAR1	0.390716	0.109151		ENSP00000270139	IFNAR1
736	HEL-S-50|UBB	0.390652	0.074259	ENSG00000170315	ENSP00000379180|ENSP00000463156|ENSP00000379178|ENSP00000304697|ENSP00000478771	UBB
12266	FBXO31	0.390561	0.120469		ENSP00000310841	FBXO31
18334	FANCB	0.390445	0.197138	ENSG00000181544	ENSP00000381378|ENSP00000326819	FANCB
6779	HSPB2	0.390356	0.077218	ENSG00000170276	ENSP00000457706|ENSP00000302476	HSPB2
12550	PRKAB1	0.390316	0.068968	ENSG00000111725	ENSP00000229328|ENSP00000441369	PRKAB1
9629	MSL1	0.390121	0.127708		ENSP00000462945	MSL1
5827	HERC1	0.38995	0.107086	ENSG00000103657	ENSP00000390158	HERC1
13895	FLT4	0.389909	0.079043		ENSP00000261937|ENSP00000377016	FLT4
9681	-|PTTG2	0.38985	0.155571	ENSG00000250254	ENSP00000424261	PTTG2
10720	SCDGFB|PDGFD|IEGF|MSTP036|SCDGF-B	0.389835	0.049624	ENSG00000170962	ENSP00000376865|ENSP00000302193	PDGFD
13780	PTFbeta|SNAPC3|SNAP50	0.389752	0.127731	ENSG00000164975	ENSP00000436699|ENSP00000370200|ENSP00000432393|ENSP00000483273	SNAPC3
2239	GATA4	0.389625	0.072813		ENSP00000334458|ENSP00000435712	GATA4
13813	RPABC14.4|RPABC2|RPB14.4|HRBP14.4|POLRF|RPC15|RPB6|POLR2F	0.389617	0.103512	ENSG00000100142	ENSP00000385725|ENSP00000475343|ENSP00000406826|ENSP00000476187|ENSP00000403852	POLR2F
2489	SKIIP|SNW1|PRPF45|SKIP1|NCOA-62|SKIP|FUN20|Prp45|Bx42	0.38955	0.12094	ENSG00000100603	ENSP00000451129|ENSP00000261531	SNW1
4458	BIRC8	0.389261	0.072613	ENSG00000163098	ENSP00000412957	BIRC8
14822	MLL5	0.389227	0.07014		ENSP00000417888|ENSP00000257745	MLL5
5554	FBXL3	0.389219	0.119713	ENSG00000005812	ENSP00000347834	FBXL3
3890	PROM1	0.38917	0.087234		ENSP00000415481|ENSP00000438045	PROM1
18067	ID3	0.389138	0.056737	ENSG00000283060	ENSP00000363689|ENSP00000489102	ID3
11836	FRK	0.389106	0.072868		ENSP00000476145|ENSP00000357615	FRK
4998	DROSHA	0.389079	0.170145		ENSP00000339845|ENSP00000424161	DROSHA
2552	LILINA|KDM2A|CXXC8|FBXL11|JHDM1A|FBL7|FBL11	0.389075	0.080494	ENSG00000173120	ENSP00000309302|-|ENSP00000435776|ENSP00000432786	KDM2A
9689	WNT16	0.389011	0.102523		ENSP00000222462	WNT16
7163	MAPK4	0.388987	0.098542	ENSG00000141639	ENSP00000383234	MAPK4
8915	Fliz1|ZC3H8|ZC3HDC8	0.388944	0.142856	ENSG00000144161	ENSP00000386488	ZC3H8
13631	FGFR1OP2|WIT3.0|HSPC123-like	0.388933	0.124566	ENSG00000111790	ENSP00000437556|ENSP00000323763|ENSP00000229395	FGFR1OP2
3058	RUNX2	0.38889	0.086286		ENSP00000360493|ENSP00000420707	RUNX2
446	FBXO4	0.388755	0.12277		ENSP00000296812|ENSP00000281623	FBXO4
19466	EIF4E	0.388674	0.120012		ENSP00000425561	EIF4E
17903	PHF1|PCL1|MTF2L2|hPHF1|TDRD19C|PHF2	0.388611	0.195146	ENSG00000225553|ENSG00000112511	ENSP00000363640|ENSP00000407295|ENSP00000432419|ENSP00000363636	PHF1|PHF2
4263	LASU1|ARF-BP1|UREB1|HUWE1|URE-B1|HSPC272|MULE|Ib772|HECTH9	0.388359	0.131216	ENSG00000086758	ENSP00000479451|ENSP00000340648|ENSP00000262854	HUWE1
4794	SPSB2	0.38833	0.119184		ENSP00000428338	SPSB2
14396	NAP1L4	0.388202	0.161693		ENSP00000369915|ENSP00000487984	NAP1L4
12735	CDX4|-	0.388085	0.105536	ENSG00000131264	ENSP00000362613	CDX4
13281	DHH	0.387671	0.080188	ENSG00000139549	ENSP00000266991	DHH
2241	CUL2	0.387555	0.114259		ENSP00000414095|ENSP00000444856	CUL2
13418	FOSL2	0.387456	0.05885		ENSP00000264716|ENSP00000368939	FOSL2
10186	RNF138	0.387431	0.119886		ENSP00000261593	RNF138
10456	CLASP1	0.387422	0.078557		ENSP00000263710|ENSP00000441625	CLASP1
8765	MKRN1	0.387335	0.122392		ENSP00000417863|ENSP00000255977	MKRN1
15276	PSORS12|ZNF313|RNF114	0.387323	0.121564	ENSG00000124226	ENSP00000244061	RNF114
7073	CDK5	0.387137	0.073816		ENSP00000419782	CDK5
17145	UBN1	0.387129	0.158727		ENSP00000262376|ENSP00000468740	UBN1
18302	SPSB1|SSB1|SSB-1	0.387046	0.120544	ENSG00000171621	ENSP00000330221|ENSP00000366616	SPSB1
18846	ARK5|NUAK1	0.387018	0.074732	ENSG00000074590	ENSP00000261402	NUAK1
9739	WNT2B	0.387012	0.084578		ENSP00000358698|ENSP00000358700	WNT2B
7232	COASTER|ZNF451|dJ417I1.1	0.386747	0.143834	ENSG00000112200	ENSP00000359742|ENSP00000350083|ENSP00000359740	ZNF451
18503	FGF18	0.386702	0.099041	ENSG00000156427	ENSP00000274625	FGF18
7719	FBXO44	0.386698	0.123929		ENSP00000251547|ENSP00000365961	FBXO44
14669	BATF	0.386657	0.089603	ENSG00000156127	ENSP00000286639	BATF
2735	BTBD1|C15orf1|NS5ATP8	0.386644	0.126925	ENSG00000064726	ENSP00000368713|ENSP00000261721	BTBD1
18528	EAF2|DMAP1|SWC4|DNMAP1|MEAF2|DNMTAP1	0.386598	0.095034	ENSG00000178028	ENSP00000312697|ENSP00000361363|ENSP00000354697	DMAP1|EAF2
6387	GZMB	0.386591	0.153759	ENSG00000100453	ENSP00000216341	GZMB
8916	HDLS|CSF-1R|CSF1R|M-CSF-R|CD115|FMS|CSFR|C-FMS|FIM2	0.386564	0.04594	ENSG00000182578	-|ENSP00000286301|ENSP00000445282	CSF1R
5602	C1orf73|INT7|INTS7	0.38652	0.147455	ENSG00000143493	ENSP00000355961|ENSP00000388908|-|ENSP00000355959|ENSP00000355960	INTS7
10153	PSMB8	0.386219	0.122243		ENSP00000364016|ENSP00000414770	PSMB8
11812	HDAC10|HD10	0.386215	0.156109	ENSG00000100429	ENSP00000216271|ENSP00000406150|ENSP00000343540	HDAC10
13776	CRTC2	0.386204	0.047877	ENSG00000160741	ENSP00000357622	CRTC2
12081	WDR21|DCAF4|WDR21A	0.386134	0.160355	ENSG00000119599	ENSP00000452131|ENSP00000426178|ENSP00000351147|ENSP00000377781	DCAF4
3170	ANP32E	0.385915	0.138175		ENSP00000481415|ENSP00000324074	ANP32E
4992	EVI16|SOX4	0.385818	0.125229	ENSG00000124766	ENSP00000244745	SOX4
743	MCTO|KRML|DURS3|MAFB	0.385699	0.153273	ENSG00000204103	ENSP00000362410	MAFB
6896	LSIRF|NF-EM5|SHEP8|IRF4|MUM1	0.385626	0.089062	ENSG00000137265	ENSP00000370343	IRF4|MUM1
416	Boo|bcl2-L-10|BCL-B|BCL2L10|Diva	0.385536	0.141112	ENSG00000137875	ENSP00000260442|ENSP00000453562	BCL2L10
7590	INTS10	0.385474	0.145142	ENSG00000104613	ENSP00000381064	INTS10
5301	VMP1	0.385433	0.107104		ENSP00000262291	VMP1
12588	TIP120|CAND1|TIP120A	0.385388	0.132895	ENSG00000111530	ENSP00000442318|ENSP00000299218	CAND1
6346	HSPB1	0.385324	0.096636	ENSG00000106211	ENSP00000248553	HSPB1
5430	PSMC6	0.385256	0.107425	ENSG00000100519	ENSP00000475721|ENSP00000401802	PSMC6
12337	MBD6	0.385254	0.165117	ENSG00000166987	ENSP00000347896	MBD6
2690	SFRP1	0.385193	0.096076	ENSG00000104332	ENSP00000220772	SFRP1
13370	FBXO15	0.385162	0.111828		ENSP00000393154	FBXO15
17904	HIPK3	0.385159	0.10421		ENSP00000304226|ENSP00000431710	HIPK3
15175	MBD2	0.384987	0.145082		ENSP00000256429|ENSP00000464554	MBD2
14712	FBXL4|MTDPS13|FBL5|FBL4	0.384948	0.119345	ENSG00000112234	ENSP00000358247|ENSP00000229971	FBXL4
2454	UBE2E2	0.384942	0.12094	ENSG00000182247	ENSP00000379931|ENSP00000401053	UBE2E2
10165	NAP1L1	0.384837	0.127643		ENSP00000477538|ENSP00000261182	NAP1L1
6852	SAPKK3|MEK6|SAPKK-3|PRKMK6|MAP2K6|MAPKK6|MKK6	0.384626	0.07514	ENSG00000108984	ENSP00000467213|ENSP00000468348|ENSP00000477701	MAP2K6
8194	UBE2D4	0.384615	0.119622	ENSG00000078967	ENSP00000222402	UBE2D4
7812	SNRPA	0.384539	0.131993	ENSG00000077312	ENSP00000243563	SNRPA
7324	BABAM1	0.384409	0.201145		ENSP00000470920|ENSP00000352408	BABAM1
5648	ZEB2|SMADIP1|HSPC082|SIP-1|SIP1|ZFHX1B	0.384376	0.129176	ENSG00000169554	ENSP00000386854|ENSP00000487174|ENSP00000302501|ENSP00000443792|-|ENSP00000490673	ZEB2
5334	SNAPC1|PTFgamma|SNAP43	0.38435	0.125276	ENSG00000023608	ENSP00000216294	SNAPC1
12440	KPNA7|IPOA8	0.384328	0.104836	ENSG00000284068|ENSG00000185467	ENSP00000330878|ENSP00000491331	KPNA7
16336	TIN1|PARP5A|TNKS1|TNKS|pART5|ARTD5|PARPL|TINF1|PARP-5a	0.384295	0.120078	ENSG00000173273	ENSP00000311579	TNKS
16675	FBXO27	0.384125	0.125409	ENSG00000283021	ENSP00000292853|ENSP00000489017	FBXO27
3828	LIF	0.384077	0.058459		ENSP00000384450|ENSP00000249075	LIF
15197	ASB-2|ASB2	0.384064	0.129119	ENSG00000100628	ENSP00000487399|ENSP00000320675|ENSP00000451575|ENSP00000450940	ASB2
15386	SENP1	0.383997	0.082498		ENSP00000394791	SENP1
7964	FBXW4	0.383912	0.123697	ENSG00000107829	ENSP00000373698|ENSP00000359149	FBXW4
9210	KRS1|STK3|MST2	0.383911	0.094133	ENSG00000104375	ENSP00000390500|ENSP00000429744|ENSP00000482260	STK3
3310	SPSB4|SSB4|SSB-4	0.383817	0.124775	ENSG00000175093	ENSP00000311609	SPSB4
11055	TBC1D7-LOC100130357|TBC7|-|TBC1D7|MGCPH|PIG51	0.383743	0.112908	ENSG00000145979	ENSP00000475355|ENSP00000343100|ENSP00000475727|-|ENSP00000368609|ENSP00000394425|ENSP00000368602|ENSP00000348813	TBC1D7
14816	HNRNPK	0.383737	0.122581		ENSP00000365458|ENSP00000365439	HNRNPK
5150	CSRP2BP	0.383674	0.198618		ENSP00000425909|ENSP00000278816	CSRP2BP
3514	MTA3	0.383328	0.1146		ENSP00000385045	MTA3
9538	SLIT3	0.383252	0.048527		ENSP00000430333	SLIT3
19877	CBFB	0.383246	0.091227		ENSP00000415151	CBFB
18333	DPF3	0.383243	0.194244		ENSP00000370614	DPF3
12572	HERC4	0.383078	0.118315		ENSP00000378624|ENSP00000422383	HERC4
12475	KIF2A	0.382998	0.075489		ENSP00000385000	KIF2A
4170	C8orf52|INTS8|INT8	0.382994	0.159309	ENSG00000164941	-|ENSP00000430338	INTS8
4121	NY-REN-43|MRX61|RNF12|RLIM	0.382967	0.127641	ENSG00000131263	ENSP00000328059|ENSP00000253571	RLIM
18645	FGF8	0.382835	0.084999		ENSP00000321797	FGF8
8100	WSB1|SWIP1|WSB-1	0.382827	0.128103	ENSG00000109046	-|ENSP00000327055|ENSP00000262394	WSB1
5699	HsT441|Yes|YES1|c-yes|P61-YES	0.382659	0.062654	ENSG00000176105	ENSP00000462468|ENSP00000324740	YES1
14897	FBXO21	0.382563	0.122264		ENSP00000483508|ENSP00000328187	FBXO21
12221	IKBKG	0.382555	0.120783		ENSP00000483825|ENSP00000358622	IKBKG
6525	UBE2Z	0.382504	0.122066		ENSP00000354201	UBE2Z
7665	KIF20B	0.382501	0.10017		ENSP00000260753	KIF20B
649	FRS3	0.382498	0.072881	ENSG00000137218	ENSP00000362109|ENSP00000259748	FRS3
13946	APEX1	0.382448	0.105488	ENSG00000100823	ENSP00000216714|ENSP00000451979	APEX1
10116	BAHD1	0.382395	0.134982		ENSP00000396976|ENSP00000454150	BAHD1
12497	VAV1	0.382386	0.081643		ENSP00000472929	VAV1
598	RDL|LEO1	0.382322	0.144567	ENSG00000166477	ENSP00000314610|ENSP00000299601	LEO1
12315	SOSS-B2|SSB2|NABP1|OBFC2A	0.382301	0.130179	ENSG00000173559	ENSP00000390901|ENSP00000403683|ENSP00000387243	OBFC2A
7316	FGF7	0.382282	0.069232		ENSP00000267843|ENSP00000478148	FGF7
19403	AFF1	0.382174	0.166522		ENSP00000378578	AFF1
2148	FBXO17	0.382169	0.129032	ENSG00000282954	ENSP00000489327|ENSP00000292852	FBXO17
8384	KNTC1AP|ZW10|HZW10	0.381858	0.072927	ENSG00000086827	ENSP00000440879|ENSP00000200135	ZW10
15809	NAIP	0.3817	0.08097	ENSG00000278613	ENSP00000484731|ENSP00000428657	NAIP
10148	FBXO10	0.381674	0.125024		ENSP00000403802	FBXO10
18483	TFDP2	0.381673	0.127564		ENSP00000439782|ENSP00000420616	TFDP2
12140	NRK	0.381587	0.160003		ENSP00000438378|ENSP00000438785	NRK
17107	PTK70|SRMS|dJ697K14.1|C20orf148|SRM	0.381515	0.053507	ENSG00000125508	ENSP00000217188	SRMS|SRM
19550	ASB14	0.381426	0.12592		ENSP00000419199	ASB14
3232	ANKRD17	0.381403	0.074566		ENSP00000427151|ENSP00000351416	ANKRD17
971	SIVA1	0.3812	0.127533		ENSP00000329447|ENSP00000329213	SIVA1
16450	PTPN2	0.381137	0.123973		ENSP00000311857|ENSP00000466936	PTPN2
11628	UBE2G1|UBE2G|UBC7|E217K	0.381076	0.112238	ENSG00000132388	ENSP00000380178	UBE2G1
943	RNF159|PCGF5	0.381066	0.16795	ENSG00000180628	-|ENSP00000479492|ENSP00000337500|ENSP00000445704	PCGF5
9025	ATF7	0.381031	0.073747		ENSP00000329212|ENSP00000465192	ATF7
10769	EFNB1|EPLG2|LERK2|EFB1|CFNS|EFL3|CFND|Elk-L	0.380997	0.112526	ENSG00000090776	ENSP00000204961	EFNB1
4531	PIK3CG	0.380996	0.096873	ENSG00000105851	ENSP00000419260|ENSP00000352121	PIK3CG
19061	LRRC41	0.380929	0.125549		ENSP00000477792|ENSP00000343298	LRRC41
1935	DCAF11	0.380913	0.15587		ENSP00000452898|ENSP00000415556	DCAF11
4498	FBXW12	0.380869	0.125674		ENSP00000296438|ENSP00000406139	FBXW12
16132	CUL3	0.380845	0.106912		ENSP00000264414|ENSP00000386525	CUL3
18775	RBCK1	0.380815	0.152418		ENSP00000348632	RBCK1
7607	TESK2	0.380729	0.074796		ENSP00000361158	TESK2
17226	VAV2	0.380621	0.063472		ENSP00000385362|ENSP00000360916	VAV2
11002	HERC6	0.380597	0.132433		ENSP00000264346|ENSP00000369617	HERC6
12614	BTBD6	0.380521	0.123641		ENSP00000376337|ENSP00000443091	BTBD6
7320	PPT|PPP5|PPP5C|PP5	0.380506	0.189834	ENSG00000011485	ENSP00000012443	PPP5C
15051	ISG58|IFIT5|RI58|P58	0.380488	0.103271	ENSG00000152778	ENSP00000360860	IFIT5
7720	FBX41|FBXO41	0.380428	0.123913	ENSG00000163013	ENSP00000295133|ENSP00000430968|ENSP00000428646	FBXO41
17550	GRB14	0.380407	0.100104		ENSP00000263915	GRB14
9301	RINCK|TRIM41	0.380385	0.121829	ENSG00000146063	ENSP00000336749|ENSP00000320869	TRIM41
8300	PARP3	0.380366	0.085326		ENSP00000381740|ENSP00000401511	PARP3
14437	KDM6B|JMJD3	0.380319	0.143902	ENSG00000132510	ENSP00000412513|ENSP00000254846	KDM6B
14922	TRIM39	0.380228	0.123139		ENSP00000448462|ENSP00000365844	TRIM39
17896	PYGO2	0.380185	0.168585	ENSG00000163348	ENSP00000357442	PYGO2
19111	KCTD6	0.380147	0.126448	ENSG00000168301	ENSP00000417490|ENSP00000347188	KCTD6
4375	-|SIX2	0.379866	0.128388	ENSG00000170577	ENSP00000304502	SIX2
8895	SOCS|CISH|CIS|CIS-1|BACTS2|G18	0.379606	0.08783	ENSG00000114737	ENSP00000409346|ENSP00000294173	G18|CISH
800	PHF20L1|CGI-72|URLC1|TDRD20B	0.379577	0.109681	ENSG00000129292	ENSP00000338269|ENSP00000378788|ENSP00000220847|ENSP00000378777|ENSP00000378784|ENSP00000482945	PHF20L1
11240	EPHA1	0.379432	0.102426		ENSP00000275815	EPHA1
13576	WDR77	0.379426	0.183429		ENSP00000235090	WDR77
4730	KBTBD13	0.379417	0.125496	ENSG00000234438	ENSP00000388723	KBTBD13
4709	POLR2H	0.379411	0.127751		ENSP00000296223|ENSP00000392913	POLR2H
5512	pim-3|PIM3	0.379301	0.086099	ENSG00000198355	ENSP00000353824	PIM3
14230	ZBP1	0.379227	0.150647		ENSP00000360215|ENSP00000440552	ZBP1
15600	AKAP4	0.379198	0.133889		ENSP00000365232|ENSP00000351327	AKAP4
15026	FGFR1	0.379119	0.071403		ENSP00000393312	FGFR1
502	-|ENDOG	0.378985	0.112838	ENSG00000167136	ENSP00000361725	ENDOG
12254	ASB5	0.37897	0.129031		ENSP00000422877|ENSP00000296525	ASB5
16512	Fbl14|FBXL14	0.378943	0.126105	ENSG00000171823	ENSP00000344855	FBXL14
12455	FBXO22	0.378941	0.125932		ENSP00000457531|ENSP00000307833	FBXO22
16330	RNF19B|IBRDC3|NKLAM	0.378848	0.132956	ENSG00000116514	ENSP00000235150|ENSP00000362555|ENSP00000349482	RNF19B
10756	HSP90AA1	0.378725	0.087512		ENSP00000335153	HSP90AA1
11405	ARI2|TRIAD1|ARIH2	0.378643	0.131877	ENSG00000177479	ENSP00000403222|ENSP00000348769	ARIH2
10661	CDC42	0.378542	0.090041		ENSP00000383118|ENSP00000314458	CDC42
14531	FBXL16	0.378533	0.127371		ENSP00000318674|ENSP00000455217	FBXL16
19305	RPB12|RPB7.0|RPABC4|ABC10-alpha|hRPB7.0|RPB10alpha|hsRPB10a|POLR2K	0.378485	0.130287	ENSG00000147669	ENSP00000342889	POLR2K
14122	TSSK4	0.378479	0.070375		ENSP00000452054|ENSP00000339179	TSSK4
4180	KLHL9	0.378457	0.131586	ENSG00000198642	ENSP00000351933	KLHL9
6957	FRAT-2|FRAT2	0.378451	0.044932	ENSG00000181274	ENSP00000360058	FRAT2
17567	NPHS11|NUP107|NUP84	0.378386	0.147357	ENSG00000111581	ENSP00000441448|ENSP00000229179	NUP107
9255	IFIT3	0.378337	0.097326	ENSG00000119917	ENSP00000360876|ENSP00000360883	IFIT3
19045	RNF144B	0.378308	0.131709		ENSP00000259939	RNF144B
13151	TNIK	0.378287	0.118253		ENSP00000399511|ENSP00000418378	TNIK
12935	FBXL8	0.378271	0.127338	ENSG00000135722	ENSP00000258200|ENSP00000430490	FBXL8
13869	LYN	0.378244	0.083934		ENSP00000428424|ENSP00000428924	LYN
11759	HECTD1	0.378226	0.123027	ENSG00000092148	ENSP00000450697|ENSP00000382269	HECTD1
11667	SM2SH2|FBXW10|SM25H2|HREP|Fbw10	0.378193	0.127866	ENSG00000171931	ENSP00000306937|ENSP00000379025|-|ENSP00000379026	FBXW10
8693	KLHDC5	0.378143	0.127474	ENSG00000087448	ENSP00000370671	KLHDC5
343	ZUBR1|p600|RBAF600|UBR4	0.37808	0.128988	ENSG00000127481	ENSP00000364403	UBR4
14509	MGC:7868|ARTD9|BAL1|BAL|PARP9	0.378063	0.07916	ENSG00000138496	ENSP00000353512|ENSP00000418894|ENSP00000419506|ENSP00000419001	PARP9
1134	ASB8	0.37803	0.129148	ENSG00000177981	ENSP00000445622|ENSP00000320893	ASB8
7226	FBXL12|Fbl12	0.377898	0.128281	ENSG00000127452	ENSP00000467359|ENSP00000247977|ENSP00000468369	FBXL12
1413	HES5	0.377868	0.135675	ENSG00000273529	ENSP00000482150|ENSP00000367714	HES5
6014	TCL1|TCL1A	0.37784	0.099505	ENSG00000100721	ENSP00000451506|ENSP00000450701|ENSP00000385036|ENSP00000450496	TCL1A
15312	VUR3|SOX17	0.377777	0.063104	ENSG00000164736	ENSP00000297316	SOX17
17594	JNK1|JNK|SAPK1|PRKM8|JNK1A2|SAPK1c|JNK-46|JNK21B1/2|MAPK8	0.377765	0.089193	ENSG00000107643	ENSP00000363304|ENSP00000363297|ENSP00000378974|ENSP00000353483|ENSP00000363294	MAPK8
2902	UBE2O	0.377618	0.125678	ENSG00000175931	ENSP00000323687	UBE2O
10614	HMGB1|SBP-1|HMG3|HMG-1|HMG1	0.377541	0.095388	ENSG00000189403	ENSP00000343040|ENSP00000384678|ENSP00000345347	HMGB1
10471	RNF115	0.377468	0.126868	ENSG00000265491	ENSP00000358297|ENSP00000463650	RNF115
2235	PRKE1|MEKK9|MAP3K9|MLK1	0.377468	0.05547	ENSG00000006432	ENSP00000370649|ENSP00000451038|ENSP00000480011|ENSP00000451612|ENSP00000451263	MAP3K9
2021	TNFSF12	0.377396	0.09024		ENSP00000293826|ENSP00000451451	TNFSF12
5578	MKS10|JBTS34|B9D2|ICIS-1|MKSR2	0.377354	0.115026	ENSG00000123810	ENSP00000243578	B9D2
16305	RASAL1	0.377319	0.050621		ENSP00000450244|ENSP00000448510	RASAL1
7350	TESPA1|KIAA0748|HSPC257	0.377218	0.221777	ENSG00000135426	ENSP00000312679|ENSP00000435622|ENSP00000432030|ENSP00000400892|ENSP00000433098	TESPA1|KIAA0748
18342	ASB18	0.377166	0.126819		ENSP00000386532	ASB18
16302	ASB16	0.377048	0.128302	ENSG00000161664	ENSP00000293414	ASB16
6580	HECTD3	0.377037	0.135068		ENSP00000361245	HECTD3
9389	RNF160|LTN1|C21orf10|ZNF294|C21orf98	0.376889	0.131317	ENSG00000198862	ENSP00000373846|ENSP00000478783	LTN1
19783	PTPN6	0.376866	0.088008		ENSP00000391592	PTPN6
1179	KBTBD6	0.376798	0.128338	ENSG00000165572	ENSP00000368799	KBTBD6
16670	LOMP|FBXO20|LMO7b|LMO7|FBX20	0.376776	0.115231	ENSG00000136153	ENSP00000317802|ENSP00000433352|ENSP00000431129|ENSP00000388955|ENSP00000342112|ENSP00000366757	LMO7
18183	IFIT2	0.376761	0.093806	ENSG00000119922	ENSP00000360891|ENSP00000490935	IFIT2
7245	ASB-1|ASB1	0.376672	0.128219	ENSG00000065802	ENSP00000264607|ENSP00000387025	ASB1
16217	KRAS	0.376639	0.087167		ENSP00000256078|ENSP00000308495	KRAS
16782	SH3RF1	0.376477	0.127994		ENSP00000284637	SH3RF1
9599	DZIP3|PPP1R66|UURF2|hRUL138	0.376426	0.124369	ENSG00000198919	ENSP00000418871|ENSP00000419981|ENSP00000355028	DZIP3
17147	PARP12|MSTP109|ZC3H1|ARTD12|ZC3HDC1|MST109	0.376392	0.10812	ENSG00000059378	ENSP00000417730|ENSP00000263549	PARP12
3496	TMPO	0.376358	0.135975		ENSP00000266732	TMPO
7310	KDM6A	0.37635	0.090055	ENSG00000147050	ENSP00000367203	KDM6A
2508	NCE2|UBE2F	0.376174	0.118845	ENSG00000184182	ENSP00000478474|ENSP00000387299|ENSP00000399183|ENSP00000272930|ENSP00000386680	UBE2F
11065	YJR141W|UBE3D|C6orf157|UBE2CBP|H10BH	0.376143	0.127177	ENSG00000118420	-|ENSP00000427101|ENSP00000358762	UBE2CBP
17172	TRB3|C20orf97|NIPK|TRIB3|SKIP3|SINK	0.376109	0.064437	ENSG00000101255	ENSP00000217233|ENSP00000415416	TRIB3
13934	IRS1	0.376038	0.087431	ENSG00000169047	ENSP00000304895	IRS1
18707	TRIM63	0.376025	0.133014		ENSP00000363390	TRIM63
10470	MYBL1	0.375974	0.109806		ENSP00000429633|ENSP00000428011	MYBL1
19004	USP28	0.375752	0.12866		ENSP00000445743|ENSP00000003302	USP28
3818	VRK1	0.375748	0.066446	ENSG00000100749	ENSP00000216639	VRK1
8137	FBXL6|FBL6|FBL6A|PP14630	0.375603	0.162696	ENSG00000182325	ENSP00000403873|ENSP00000330098	FBXL6
13424	SRCAP	0.375543	0.118033		ENSP00000262518	SRCAP
4528	MKNK2	0.375543	0.072386		ENSP00000467811|ENSP00000250896	MKNK2
12973	KIAA1804	0.37552	0.06428		ENSP00000355582|ENSP00000355583	KIAA1804
5464	MEKK10|MST|MLK2|MAP3K10	0.375513	0.067387	ENSG00000130758	ENSP00000253055	MAP3K10
5705	TCEB1	0.375473	0.13385		ENSP00000478121|ENSP00000284811	TCEB1
19407	SCAP|F2771|VRAP|SH2D2A|TSAD	0.37546	0.066495	ENSG00000027869	ENSP00000357181|ENSP00000376123|ENSP00000357182	SCAP|SH2D2A
4432	ASB10	0.375406	0.129039		ENSP00000391137	ASB10
6282	PPP1R147|NFLS|spred-1|hSpred1|SPRED1	0.375405	0.113024	ENSG00000166068	ENSP00000299084	SPRED1
2216	PAPRS|PAX2|FSGS7	0.375349	0.114845	ENSG00000075891	ENSP00000347385|ENSP00000359319|ENSP00000396259	PAX2
7575	MYOCD	0.375328	0.083054		ENSP00000401678	MYOCD
5300	RNF25|AO7	0.375326	0.124327	ENSG00000163481	ENSP00000295704	RNF25
5598	SNAPC2	0.375325	0.129421	ENSG00000104976	ENSP00000221573	SNAPC2
19339	INT2|HBGF-3|FGF3	0.375239	0.083417	ENSG00000186895	ENSP00000334122	FGF3
993	RPB7|RPB19|POLR2G|hRPB19|hsRPB7	0.375226	0.126211	ENSG00000168002	ENSP00000301788	POLR2G
11084	UBE2Q1	0.375178	0.130801		ENSP00000292211	UBE2Q1
13985	IRF7C|IRF7B|IRF7H|IMD39|IRF7A|IRF-7H|IRF7	0.375075	0.113296	ENSG00000185507	ENSP00000331803|ENSP00000380700|ENSP00000488581|ENSP00000329411|ENSP00000380697|ENSP00000380704	IRF7
9110	DVL3	0.375069	0.077808		ENSP00000316054|ENSP00000405885	DVL3
19097	FBXL13	0.374956	0.128998		ENSP00000321927|ENSP00000409716	FBXL13
1666	RRM1	0.374944	0.07396	ENSG00000167325	ENSP00000300738	RRM1
16222	DGCR1|HIRA|TUPLE1|TUP1	0.374784	0.127753	ENSG00000100084	ENSP00000345350|ENSP00000263208	HIRA
2261	MGA	0.374533	0.169871		ENSP00000219905	MGA
6160	KLHL22	0.374517	0.129961		ENSP00000331682	KLHL22
5299	UFL1|KIAA0776|Maxer|NLBP|RCAD	0.3745	0.120547	ENSG00000014123	ENSP00000358283	UFL1
15275	hSPRY1|SPRY1	0.374491	0.071545	ENSG00000164056	ENSP00000377871|ENSP00000343785|ENSP00000481675|ENSP00000480540	SPRY1
17739	RPB9|hRPB14.5|POLR2I	0.374481	0.128322	ENSG00000105258	ENSP00000221859	POLR2I
13325	HECTD2	0.374425	0.126229		ENSP00000360746|ENSP00000298068	HECTD2
12261	TCEB2|ELOB|SIII	0.374405	0.140575	ENSG00000103363	ENSP00000262306|ENSP00000386652	TCEB2
13704	Delta|DL1|DLL1|DELTA1	0.374296	0.0589	ENSG00000198719	ENSP00000480905|ENSP00000355718	DLL1
16681	TP63	0.374281	0.147009		ENSP00000389485|ENSP00000264731	TP63
5652	CENP-34|RASSF2|RASFADIN	0.374193	0.083323	ENSG00000101265	ENSP00000368710|ENSP00000368684	RASSF2
19144	UVSS2|ERCC8|CSA|CKN1	0.374144	0.158742	ENSG00000049167	ENSP00000265038	ERCC8
10902	KLHL13	0.374105	0.134069		ENSP00000443191	KLHL13
15094	WNT5B	0.37399	0.098464	ENSG00000111186	ENSP00000439312|ENSP00000308887	WNT5B
3936	FOXK1L|FOXK1	0.373958	0.201725	ENSG00000164916	ENSP00000328720	FOXK1
18282	ACTL6B|arpNalpha|BAF53B|ACTL6	0.373955	0.142915	ENSG00000077080	ENSP00000160382	ACTL6B
1848	TRIP8|JMJD1C|KDM3C|TRIP-8	0.373881	0.115331	ENSG00000171988	-|ENSP00000382204|ENSP00000491195|ENSP00000444682	JMJD1C
10416	MAP4K5	0.373879	0.07577		ENSP00000013125	MAP4K5
831	ASB15	0.373867	0.131423	ENSG00000146809	ENSP00000275699|ENSP00000397655	ASB15
6813	ASB9	0.373852	0.122935		ENSP00000438943|ENSP00000369855	ASB9
20062	-|LIMK2	0.37385	0.07606	ENSG00000182541	ENSP00000330470|ENSP00000332687|ENSP00000339916	LIMK2
13419	TNFSF20|BLYS|CD257|THANK|TNLG7A|DTL|BAFF|TALL-1|TALL1|ZTNF4|TNFSF13B	0.373704	0.124133	ENSG00000102524	ENSP00000445334|ENSP00000389540|ENSP00000365048	DTL|TNFSF13B
19065	RGMA|RGM	0.373494	0.076284	ENSG00000182175	ENSP00000404442|ENSP00000442498|ENSP00000452126|ENSP00000330005|ENSP00000440025	RGMA
9866	KPNA4	0.373469	0.1062	ENSG00000186432	ENSP00000334373	KPNA4
18094	MX2	0.373343	0.09078		ENSP00000333657	MX2
18047	SPOPL	0.373299	0.093129	ENSG00000144228	ENSP00000280098	SPOPL
4219	NR2F2	0.373281	0.065288		ENSP00000389853|ENSP00000377721	NR2F2
8095	CMD1NN|c-Raf|RAF1|Raf-1|NS5|CRAF	0.373213	0.076882	ENSG00000132155	ENSP00000401888|ENSP00000398591|ENSP00000251849	RAF1
5796	HUNK|-	0.373198	0.059432	ENSG00000142149	ENSP00000270112	HUNK
16543	IRS-4|PY160|IRS4	0.373189	0.076518	ENSG00000133124	ENSP00000361202	IRS4
41	RPB5|POLR2E|XAP4|hRPB25|hsRPB5|RPABC1	0.373188	0.134359	ENSG00000099817	ENSP00000478303|ENSP00000480562|ENSP00000215587	POLR2E
18457	LEFTY1	0.37316	0.091112	ENSG00000243709	ENSP00000272134	LEFTY1
9951	MAP2K5	0.373076	0.057634		ENSP00000178640|ENSP00000378859	MAP2K5
13475	NARG2	0.373047	0.136786		ENSP00000261520|ENSP00000453303	NARG2
13883	DUSP16	0.373043	0.071226		ENSP00000487034|ENSP00000228862	DUSP16
7422	ASB13	0.3729	0.132524		ENSP00000433358|ENSP00000350331	ASB13
6322	EB1|MAPRE1	0.372745	0.095546	ENSG00000101367	ENSP00000364721	MAPRE1
11967	PDLIM7	0.372466	0.108197		ENSP00000431236|ENSP00000348099	PDLIM7
108	ELAVL1|ELAV1|MelG|Hua|HUR	0.37241	0.110674	ENSG00000066044	ENSP00000472197|ENSP00000385269	ELAVL1
3307	ASB6	0.372372	0.130845		ENSP00000277458|ENSP00000277459	ASB6
19205	KLHL25	0.3723	0.129668	ENSG00000183655	ENSP00000336800	KLHL25
8647	RGMB|DRAGON	0.372269	0.084818	ENSG00000174136	ENSP00000423256|ENSP00000308219	RGMB
14178	M68E|DJ583P15.1.1|DCR3|M68|TNFRSF6B|TR6	0.372234	0.076864	ENSG00000243509	ENSP00000359013	TNFRSF6B
7273	SP1	0.372234	0.063408		ENSP00000329357|ENSP00000404263	SP1
11890	spred-3|SPRED3|Eve-3	0.372232	0.102494	ENSG00000188766	ENSP00000345405|ENSP00000466568	SPRED3
8493	-|CHRD	0.372215	0.06997	ENSG00000090539	ENSP00000204604|-|ENSP00000408624|ENSP00000408972	CHRD
12051	OTUD5	0.372188	0.147238		ENSP00000401629|ENSP00000156084	OTUD5
5344	GTF2H2C|GTF2H2C_2	0.372153	0.221089	ENSG00000274675|ENSG00000183474	ENSP00000422907|ENSP00000480471|ENSP00000370105	GTF2H2C
17651	PJA1|PRAJA1|RNF70	0.372073	0.130223	ENSG00000181191	ENSP00000363699|ENSP00000355014|ENSP00000363712	PJA1
2096	PTPRK	0.372003	0.085859		ENSP00000357196	PTPRK
16560	RNF182	0.371902	0.130175	ENSG00000180537	ENSP00000420465|ENSP00000442021	RNF182
1156	TRIM36|RNF98|RBCC728|HAPRIN|ANPH	0.371879	0.127142	ENSG00000152503	ENSP00000424259|ENSP00000423934|ENSP00000368937|ENSP00000282369|ENSP00000368938	TRIM36
1212	RAG-2|RAG2	0.371695	0.07405	ENSG00000175097	ENSP00000478672|ENSP00000308620	RAG2
4295	MUTYH	0.37167	0.107674		ENSP00000407590|ENSP00000361170	MUTYH
19080	FBXL7|FBL6|FBL7	0.371376	0.131172	ENSG00000183580	ENSP00000423630|ENSP00000425184|ENSP00000329632	FBXL7
12116	-|CITED4	0.371319	0.107184	ENSG00000179862	ENSP00000361721	CITED4
7936	RANGAP1	0.371262	0.113914	ENSG00000100401	ENSP00000348577|ENSP00000401470	RANGAP1
3752	TWIST2	0.371243	0.092056	ENSG00000233608	ENSP00000482581|ENSP00000405176	TWIST2
16056	MRFAP1	0.371229	0.123725	ENSG00000179010	ENSP00000422065|ENSP00000318352	MRFAP1
246	SSA|SSA1|RNF81|RO52|TRIM21|Ro/SSA	0.371198	0.101617	ENSG00000132109	ENSP00000254436	TRIM21
3235	POLR2J	0.371149	0.129049	ENSG00000005075	ENSP00000292614	POLR2J
12381	PRKM7|ERK5|ERK4|BMK1|MAPK7	0.371095	0.073474	ENSG00000166484	ENSP00000299612|ENSP00000378968|ENSP00000378966|ENSP00000311005	MAPK7
11742	HRK	0.370983	0.150229	ENSG00000135116	ENSP00000257572	HRK
9855	CD283|IIAE2|TLR3	0.37092	0.096825	ENSG00000164342	ENSP00000296795|ENSP00000423684	TLR3
17649	FKBP6	0.370796	0.179798		ENSP00000416277|ENSP00000252037	FKBP6
5148	RGPD2	0.370667	0.163833	ENSG00000185304	ENSP00000381214	RGPD2
6983	RIP140|NRIP1	0.37061	0.049818	ENSG00000180530	ENSP00000383063|ENSP00000327213|ENSP00000383060	NRIP1
4874	LGALS4	0.370454	0.084829	ENSG00000282992	ENSP00000489411|ENSP00000302100	LGALS4
15372	PTP-TD14|HD-PTP|PTPN23|HDPTP	0.370448	0.072788	ENSG00000076201	ENSP00000265562	PTPN23
9254	ASB12	0.370394	0.135356		ENSP00000355195	ASB12
4089	FBXL18	0.370312	0.126471		ENSP00000371805	FBXL18
12147	IRAK3	0.370285	0.063144		ENSP00000261233|ENSP00000409852	IRAK3
13105	RGPD4	0.370168	0.163728		ENSP00000386810	RGPD4
11777	RPA16|RPA9|POLR1C|POLR1D|AC19|RPO1-3|RPAC2|TCS2|RPC16	0.370159	0.169364	ENSG00000186184	ENSP00000478213|ENSP00000302478|ENSP00000382604	POLR1D|POLR1C
8301	UBC1|LIG|E2-25K|HYPG|HIP2|UBE2K	0.370158	0.137722	ENSG00000078140	ENSP00000390483|ENSP00000425301|ENSP00000261427|ENSP00000421203	UBE2K
17772	FOXA1	0.370154	0.078491		ENSP00000250448	FOXA1
9729	SRBD1	0.370116	0.111453		ENSP00000263736	SRBD1
8990	FGF16	0.370077	0.10449	ENSG00000196468	ENSP00000399324	FGF16
16933	TDGF1	0.369949	0.105631	ENSG00000241186	ENSP00000296145	TDGF1
7849	RPS27A	0.369851	0.082155	ENSG00000143947	ENSP00000385659|ENSP00000272317	RPS27A
14345	RET	0.369716	0.071243		ENSP00000347942	RET
9665	AQR	0.369622	0.168697	ENSG00000021776	ENSP00000156471	AQR
5841	beclin1|ATG6|VPS30|BECN1	0.369598	0.101096	ENSG00000126581	ENSP00000355231|ENSP00000465364|ENSP00000416173	BECN1
18062	PHAP1|LANP|MAPM|ANP32A|C15orf1|HPPCn|PHAPI|I1PP2A|PP32	0.369596	0.130827	ENSG00000140350	ENSP00000417864	ANP32A
599	IPO9	0.36957	0.091073	ENSG00000198700	ENSP00000354742	IPO9
18673	LONRF1|RNF191	0.36946	0.136346	ENSG00000154359	ENSP00000381298	LONRF1
19480	-|GAB1	0.369419	0.058612	ENSG00000109458	ENSP00000262995|ENSP00000424554|ENSP00000262994	GAB1
14715	TNK2	0.369374	0.068494		ENSP00000371341	TNK2
1609	TRIM71|LIN41|LIN-41	0.369283	0.130269	ENSG00000206557	ENSP00000373272	TRIM71
13853	ISPK-1|MRX19|RSK2|RPS6KA3|MAPKAPK1B|RSK|pp90RSK2|HU-3|CLS|S6K-alpha3|p90-RSK2	0.369274	0.055372	ENSG00000177189	ENSP00000368884	RPS6KA3
8641	-|KLHL21	0.36924	0.135348	ENSG00000162413	ENSP00000366891|ENSP00000366886	KLHL21
3650	PRO1280|SUFUXL|JBTS32|SUFUH|SUFU	0.369235	0.095757	ENSG00000107882	ENSP00000358918|ENSP00000358915|ENSP00000411597	SUFU
1445	p50|Bp50|CD40|CDW40|TNFRSF5	0.368861	0.075734	ENSG00000101017	-|ENSP00000434825|ENSP00000361350|ENSP00000361359	CD40
7884	TRIM4	0.368815	0.13068		ENSP00000348216	TRIM4
5500	NUP205	0.368764	0.127306	ENSG00000155561	ENSP00000285968	NUP205
16277	RNF217	0.368742	0.134448		ENSP00000352734	RNF217
2830	RAC|PRKBA|AKT1|RAC-ALPHA|AKT|CWS6|PKB-ALPHA|PKB	0.368661	0.079879	ENSG00000142208	ENSP00000451166|ENSP00000450688|ENSP00000384293|ENSP00000270202	AKT1
8564	TAKRP|TA-KRP|KBTBD8	0.36865	0.134005	ENSG00000163376	ENSP00000419738|ENSP00000401878	KBTBD8
1847	TRIP-12|ULF|MRD49|TRIP12	0.368508	0.119234	ENSG00000153827	ENSP00000373697|ENSP00000373696|ENSP00000283943	TRIP12
417	CSF-1|CSF1|MCSF	0.368446	0.053507	ENSG00000184371	ENSP00000327513|ENSP00000407317|ENSP00000358816|ENSP00000358817	CSF1
6666	FBXW9|Fbw9	0.368311	0.131209	ENSG00000132004	ENSP00000376945	FBXW9
14724	SIP|TMEM137|COAA|RBM14|SYTIP1|PSP2	0.368248	0.075234	ENSG00000239306	ENSP00000311747|ENSP00000377548|ENSP00000386995	RBM14
8227	IWS1	0.368202	0.139759		ENSP00000295321	IWS1
4331	IRF3|IIAE7	0.368143	0.115815	ENSG00000126456	ENSP00000471896|ENSP00000470431|ENSP00000366344|ENSP00000470512|ENSP00000471358|ENSP00000470069|ENSP00000310127|ENSP00000469113|ENSP00000472700|ENSP00000366339	IRF3
11610	USP11|UHX1	0.368092	0.137927	ENSG00000102226	ENSP00000218348	USP11
3138	FLR1|FBL5|FBXL5|FBL4	0.36806	0.118915	ENSG00000118564	ENSP00000344866|-|ENSP00000425472|ENSP00000408679	FBXL5
1367	ELOA|SIII|TCEB3A|SIII p110|TCEB3	0.368056	0.208518	ENSG00000011007	ENSP00000395574|ENSP00000484196	TCEB3
12944	NIP3|BNIP3	0.368016	0.077665	ENSG00000176171	ENSP00000357625	BNIP3
4731	CEBPA|CEBP|C/EBP-alpha	0.36785	0.072264	ENSG00000245848	ENSP00000427514	CEBPA
9417	GAS1	0.367779	0.081919	ENSG00000180447	ENSP00000298743	GAS1
3557	TCEAL1	0.367743	0.146917		ENSP00000361707	TCEAL1
10618	KBTBD7	0.367711	0.126548	ENSG00000120696	ENSP00000368797	KBTBD7
3999	ENSG00000268643	0.367709	0.135812		ENSP00000470087
3016	KIAA0317|AREL1|FIEL1	0.367684	0.140455	ENSG00000119682	-|ENSP00000452101|ENSP00000348714	KIAA0317
200	Slit-2|SLIT2|SLIL3	0.367677	0.05969	ENSG00000145147	ENSP00000427548|ENSP00000482129|ENSP00000422261|ENSP00000273739|ENSP00000422591	SLIT2
2190	hRPB7.6|RBP10|RPB7.6|RPB10beta|RPB10|POLR2L|RPABC5	0.367643	0.135655	ENSG00000177700	ENSP00000432807|ENSP00000324124	POLR2L
13179	POLR2A	0.367628	0.142063		ENSP00000314949|ENSP00000461879	POLR2A
16453	HE3-BETA|HE3B|EDDM3B|EP3B|RAM2|FAM12B	0.367611	0.092523	ENSG00000181552	ENSP00000314810	EDDM3B
12652	Z147|RNF147|ZNF147|EFP|TRIM25	0.367597	0.137994	ENSG00000121060	ENSP00000445961|ENSP00000323889	TRIM25
19110	RNF220	0.367584	0.13574		ENSP00000361321|ENSP00000347548	RNF220
320	TACC1	0.367547	0.146847		ENSP00000428450|ENSP00000321703	TACC1
4261	NKX3-1	0.367536	0.105054		ENSP00000370253|ENSP00000429729	NKX3-1
7427	BAP1	0.367434	0.140655	ENSG00000163930	ENSP00000417132	BAP1
18719	CBX1	0.367426	0.107831	ENSG00000108468	ENSP00000225603|ENSP00000377060	CBX1
16139	UBE3B	0.367171	0.091739		ENSP00000340596|ENSP00000443565	UBE3B
9527	hIRE2p|IRE2p|IRE1-BETA|IRE1b|ERN2	0.367154	0.060565	ENSG00000134398	ENSP00000413812|ENSP00000256797	ERN2
18454	ZFPL1|D11S750|MCG4	0.367107	0.053627	ENSG00000162300	ENSP00000294258	ZFPL1
6829	ATF2	0.367092	0.075432		ENSP00000264110|ENSP00000407911	ATF2
16753	SMARCAD1	0.36685	0.156499		ENSP00000351947	SMARCAD1
16429	OEATC|p15PAF|PAF15|PAF|PCLAF|KIAA0101|L5|p15/PAF|p15(PAF)|OEATC1|OEATC-1|NS5ATP9	0.366759	0.143669	ENSG00000166803	ENSP00000369608|ENSP00000300035	KIAA0101
17075	KBTBD10	0.366638	0.135069		ENSP00000284669	KBTBD10
1372	PDGFA	0.366635	0.083311		ENSP00000346508|ENSP00000383889	PDGFA
5383	DUTT1|SAX3|ROBO1	0.3666	0.053777	ENSG00000169855	ENSP00000420321|ENSP00000420637|ENSP00000406043|ENSP00000417992	ROBO1
4023	IES6	0.366579	0.197973		ENSP00000467041
4837	BNIP-2|BNIP2|NIP2	0.366516	0.084013	ENSG00000140299	ENSP00000475320|ENSP00000267859|ENSP00000412767	BNIP2
6686	CPSF3L	0.366512	0.122314		ENSP00000444672|ENSP00000413493	CPSF3L
5185	ZC3H5L|ZC3HDC5L|UNKL|C16orf28	0.366507	0.134053	ENSG00000059145	ENSP00000248104|ENSP00000373873|ENSP00000380606|ENSP00000301712|ENSP00000422852	UNKL
12291	TRIM27	0.366503	0.074024		ENSP00000366404|ENSP00000412445	TRIM27
9154	HumORF8|USP8|PITA4|SPG59|UBPY	0.366495	0.096964	ENSG00000138592	ENSP00000412682|ENSP00000379721|ENSP00000302239	USP8
8086	KLHL20	0.366395	0.132995		ENSP00000209884	KLHL20
6861	SIK3	0.36636	0.06906	ENSG00000160584	ENSP00000438108|ENSP00000292055	SIK3
7649	CASP5	0.366321	0.113898		ENSP00000376849|ENSP00000434471	CASP5
18357	IRS-5|DOK4|IRS5	0.366282	0.056829	ENSG00000125170	ENSP00000344277|ENSP00000455566|ENSP00000455128	DOK4
3423	CDC5L	0.366281	0.129539	ENSG00000096401	ENSP00000360532	CDC5L
10031	DCAF16	0.366144	0.182522	ENSG00000163257	ENSP00000371682	DCAF16
5676	MIS18A|hMis18alpha|C21orf45|B28|C21orf46|MIS18alpha|FASP1	0.366053	0.236034	ENSG00000159055	ENSP00000290130	MIS18A
7373	MSL3	0.366008	0.15456		ENSP00000381538|ENSP00000312244	MSL3
14430	PTBP1	0.365975	0.151563		ENSP00000408096|ENSP00000349428	PTBP1
226	CKAP5	0.365831	0.131397		ENSP00000432768	CKAP5
7288	RNF213	0.365804	0.138501		ENSP00000324392	RNF213
12178	BMPR1A	0.365796	0.084003	ENSG00000107779	ENSP00000492290|ENSP00000224764	BMPR1A
16316	DHX58	0.365754	0.121032	ENSG00000108771	ENSP00000251642	DHX58
6977	TET2	0.365453	0.083775		ENSP00000442788|ENSP00000369351	TET2
13068	MAP3K2	0.365381	0.086319	ENSG00000169967	ENSP00000387246|ENSP00000343463	MAP3K2
7022	TNLG5A|CD137L|4-1BB-L|TNFSF9	0.365377	0.088137	ENSG00000125657	ENSP00000245817	TNFSF9
7474	NUP54	0.365321	0.140638		ENSP00000264883|ENSP00000421304	NUP54
8874	FUBP2|FBP2|KHSRP|KSRP	0.365065	0.140839	ENSG00000088247	ENSP00000381216	FBP2|KHSRP
11463	TRIM50	0.364829	0.132462	ENSG00000146755	ENSP00000413875|ENSP00000327994	TRIM50
2558	RARB	0.364825	0.089547		ENSP00000332296	RARB
3929	SLIT1	0.364629	0.059079		ENSP00000266058	SLIT1
18685	TCEA3	0.364484	0.147832		ENSP00000406293|ENSP00000489592	TCEA3
8299	TUBGCP3	0.364467	0.092318		ENSP00000261965|ENSP00000364821	TUBGCP3
4993	EPHA3	0.364373	0.080628		ENSP00000337451|ENSP00000399926	EPHA3
839	TGFB1I1	0.364196	0.079825		ENSP00000457586|ENSP00000378332	TGFB1I1
13086	IPO8	0.364194	0.180298		ENSP00000256079|ENSP00000444520	IPO8
18584	HIST1H1T	0.364175	0.195386	ENSG00000187475	ENSP00000341214	HIST1H1T
7882	STHAG3|PAX9	0.364168	0.118243	ENSG00000198807	ENSP00000384817|ENSP00000355245	PAX9
12734	IRF1|MAR|IRF-1	0.363987	0.107438	ENSG00000125347	ENSP00000384406|ENSP00000245414	IRF1
17998	MLLT10|AF10	0.363941	0.11751	ENSG00000078403	ENSP00000488569|ENSP00000366295|ENSP00000366272|ENSP00000366304|ENSP00000366258|ENSP00000307411	MLLT10
14549	GREM1|CRCS4|DRM|HMPS|CKTSF1B1|DUP15q|GREMLIN|HMPS1|PIG2|DAND2|MPSH|C15DUPq|IHG-2|CRAC1	0.363921	0.081838	ENSG00000166923	ENSP00000300177|ENSP00000453141|ENSP00000478319|ENSP00000488588	GREM1|CRAC1
4398	BANF1	0.363873	0.099944	ENSG00000175334	ENSP00000310275|ENSP00000433760	BANF1
14015	KIAA0252|RTF1|GTL7	0.363685	0.176273	ENSG00000137815	ENSP00000374280	RTF1
1281	TIRAP	0.363643	0.093755		ENSP00000376445|ENSP00000436967	TIRAP
11719	B120|ELD|CSS2|C1orf4|hOSA1|P270|MRD14|OSA1|ARID1A|BM029|BAF250a|SMARCF1|BAF250|hELD	0.363633	0.137141	ENSG00000117713	ENSP00000320485|ENSP00000387636	ARID1A
8615	PTCH2	0.363624	0.090517		ENSP00000389703|ENSP00000361266	PTCH2
7805	CSNK1E	0.363492	0.101512	ENSG00000213923	ENSP00000352929|ENSP00000384074	CSNK1E
16731	CBX3	0.363339	0.193361	ENSG00000122565	ENSP00000379670|ENSP00000336687	CBX3
6500	UBE2J2|PRO2121|NCUBE-2|NCUBE2	0.363269	0.134447	ENSG00000160087	ENSP00000305826|ENSP00000353653|ENSP00000344857|ENSP00000383718|ENSP00000383719	UBE2J2
17671	PSME3	0.363262	0.099543		ENSP00000293362	PSME3
3132	BRSK1|hSAD1	0.363252	0.093396	ENSG00000160469	ENSP00000310649|ENSP00000468190	BRSK1
2829	FYN	0.363128	0.07112		ENSP00000346671|ENSP00000440646	FYN
8980	ARHGAP35	0.363115	0.067141	ENSG00000160007	ENSP00000483730|ENSP00000385720	ARHGAP35
12892	S6K-alpha-4|MSK2|RSK-B|RPS6KA4	0.363114	0.078617	ENSG00000162302	ENSP00000435580|ENSP00000333896|ENSP00000432945	RPS6KA4
6080	JUN|AP-1|AP1|c-Jun|p39	0.363112	0.074036	ENSG00000177606	ENSP00000360266	JUN
7293	SNAPC5	0.362987	0.141492		ENSP00000319597|ENSP00000457892	SNAPC5
18210	-|TUBG2	0.362968	0.068374	ENSG00000037042	ENSP00000251412	TUBG2
17673	DDX60	0.362961	0.132546	ENSG00000137628	ENSP00000377344	DDX60
17240	VISA|MAVS|CARDIF|IPS-1|IPS1	0.362907	0.156605	ENSG00000088888	ENSP00000413749|ENSP00000401980	MAVS
351	PRMT6|HRMT1L6	0.362817	0.147238	ENSG00000198890	ENSP00000359095	PRMT6
3976	PSMD1	0.362779	0.111363		ENSP00000386932|ENSP00000309474	PSMD1
12449	SS18L1	0.362773	0.182307		ENSP00000333012|ENSP00000359885	SS18L1
12445	C2H2-171|ZBTB18|ZNF238|RP58|MRD22|TAZ-1	0.362689	0.061294	ENSG00000179456	ENSP00000351539|ENSP00000481278	ZNF238
14145	LRRC29	0.362667	0.129239	ENSG00000125122	ENSP00000486223|ENSP00000344364	LRRC29
11666	PTPRJ	0.36258	0.047986		ENSP00000409733|ENSP00000400010	PTPRJ
5783	MYT1	0.362576	0.10504		ENSP00000483021|ENSP00000327465	MYT1
10777	GAB2	0.362567	0.091674		ENSP00000354952	GAB2
11203	-|KIFC3	0.362566	0.060173	ENSG00000140859	ENSP00000438805|ENSP00000456239|ENSP00000401696|-|ENSP00000444012|ENSP00000442008|ENSP00000454659|ENSP00000396399|ENSP00000368976	KIFC3
11646	NUP88	0.362563	0.153475	ENSG00000108559	ENSP00000458954	NUP88
16033	ASB-4|ASB4	0.362489	0.144371	ENSG00000005981	ENSP00000397070|ENSP00000321388	ASB4
1598	-|UBE2Q2	0.362423	0.136132	ENSG00000140367	ENSP00000456229|ENSP00000456324|ENSP00000267938	UBE2Q2
19229	MAP3K13	0.362404	0.08203		ENSP00000411483|ENSP00000265026	MAP3K13
17633	TARBP2	0.362295	0.185729		ENSP00000266987|ENSP00000416077	TARBP2
10393	PSMD10	0.362221	0.121358		ENSP00000217958|ENSP00000354906	PSMD10
15068	FBXL2	0.362056	0.17148		ENSP00000417601|ENSP00000441228	FBXL2
15449	C11orf30	0.362054	0.055468		ENSP00000334130|ENSP00000434665	C11orf30
12744	EMAP-4|EMAPL4|ROPP120|EML4|C2orf2|ELP120	0.362029	0.069346	ENSG00000143924	ENSP00000384939|ENSP00000385059|ENSP00000320663	EML4
10570	CSCSC2|RP1|EB2|EB1|MAPRE2	0.361991	0.052362	ENSG00000166974	ENSP00000446343|ENSP00000396074|ENSP00000300249|ENSP00000464921|ENSP00000407723	MAPRE2|RP1
17066	TAX1BP1	0.361981	0.178289		ENSP00000444811|ENSP00000379612	TAX1BP1
2925	YHFS|CLK2|TELO2|TEL2	0.36197	0.135928	ENSG00000100726	ENSP00000262319	CLK2|TELO2
16243	WDR38	0.361968	0.110915	ENSG00000136918	ENSP00000362677	WDR38
7046	EIF4E3	0.361964	0.161937		ENSP00000410350|ENSP00000393324	EIF4E3
7744	ASB7	0.361933	0.14006		ENSP00000339819|ENSP00000328327	ASB7
11982	RBTN3|RBTNL2|RHOM3|LMO3|Rhom-3	0.361828	0.06463	ENSG00000048540	ENSP00000440099|ENSP00000445193|ENSP00000261169|ENSP00000439275|ENSP00000413703|ENSP00000446463|ENSP00000312856|ENSP00000412479|-|ENSP00000346689|ENSP00000442786|ENSP00000444393	LMO3
4896	WNT9A	0.361825	0.090541	ENSG00000143816	ENSP00000272164	WNT9A
9231	IKBKE	0.361651	0.089023		ENSP00000356087|ENSP00000462396	IKBKE
11899	-|RNF146	0.361611	0.075914	ENSG00000118518	ENSP00000479890|ENSP00000476814|ENSP00000309365|ENSP00000357297|ENSP00000477168	RNF146
1502	SIAH1	0.361611	0.115107		ENSP00000349156|ENSP00000456421	SIAH1
1759	CL100|MKP-1|HVH1|MKP1|DUSP1|PTPN10	0.36153	0.095174	ENSG00000120129	ENSP00000239223	DUSP1
13860	HIPK1|Myak|Nbak2	0.361517	0.103498	ENSG00000163349	ENSP00000358572|ENSP00000358566|ENSP00000340956|ENSP00000407442|ENSP00000358571	HIPK1
9021	Rhe|FIP1L1|hFip1|FIP1	0.361403	0.111195	ENSG00000145216	ENSP00000302993|ENSP00000425456|ENSP00000336752|ENSP00000351383	FIP1L1
6783	serrate|ASR2|ARS2|SRRT	0.361255	0.142419	ENSG00000087087	ENSP00000478341|ENSP00000314491|ENSP00000481173|ENSP00000480421|ENSP00000483556	SRRT
17281	STATI2|SSI-2|SOCS2|CIS2|SSI2|Cish2|SOCS-2	0.36121	0.117604	ENSG00000120833	ENSP00000481249|ENSP00000442898|ENSP00000448815|ENSP00000449227|ENSP00000447161|ENSP00000339428	SOCS2
5156	GAS2	0.361172	0.084111		ENSP00000278187|ENSP00000485708	GAS2
1508	IL-6R-1|IL6RQ|gp80|IL-6RA|IL6RA|IL6Q|IL6R|CD126	0.361151	0.081696	ENSG00000160712	ENSP00000477739|ENSP00000357470|ENSP00000340589	IL6R
378	FLII	0.361006	0.081798		ENSP00000491660|ENSP00000324573	FLII
8670	FBXL20	0.360994	0.146548		ENSP00000462271|ENSP00000264658	FBXL20
3469	UNG	0.360988	0.144753		ENSP00000337398|ENSP00000242576	UNG
14857	HERC3	0.360982	0.118522		ENSP00000264345|ENSP00000384005	HERC3
16610	MOB2|HCCA2	0.360922	0.141836	ENSG00000182208	ENSP00000328694|ENSP00000479647	MOB2
7866	HORMAD2|CT46.2	0.360876	0.135915	ENSG00000176635	ENSP00000336984|ENSP00000385055	HORMAD2
8505	S6K-alpha|pp90RSK3|RPS6KA2|HU-2|RSK|p90-RSK3|S6K-alpha2|RSK3|MAPKAPK1C|p90RSK2	0.360808	0.066248	ENSG00000071242	ENSP00000422435|ENSP00000265678|ENSP00000422484|ENSP00000427015	RPS6KA2
1193	SAPKK2|PRKMK3|MAP2K3|MEK3|SAPKK-2|MAPKK3|MKK3	0.360773	0.077119	ENSG00000034152	ENSP00000478619|ENSP00000345083|ENSP00000319139|ENSP00000355081	MAP2K3
8240	PAX3	0.360694	0.076211		ENSP00000375921|ENSP00000386817	PAX3
17279	ISG20|HEM45|CD25	0.360519	0.128674	ENSG00000172183	ENSP00000453666|ENSP00000453638|ENSP00000306565	ISG20
13093	PACT|HSD14|RAX|PRKRA|DYT16	0.360434	0.186614	ENSG00000180228	ENSP00000393883|ENSP00000318176|ENSP00000430604	PRKRA|RAX
14149	AGP1|ANGPT1|ANG1|AGPT	0.360376	0.069339	ENSG00000154188	ENSP00000430750|ENSP00000297450|ENSP00000428340	ANGPT1
7745	UBL5|DOD|PIN1	0.36018	0.104151	ENSG00000127445	ENSP00000247970|ENSP00000466962|-	UBL5|PIN1
18798	BTBD2	0.36015	0.091495		ENSP00000255608	BTBD2
112	-|ELL3	0.360148	0.155378	ENSG00000128886	ENSP00000320346	ELL3
6076	WNT7A	0.35998	0.071747	ENSG00000154764	ENSP00000285018	WNT7A
12446	RB1CC1	0.359899	0.075057		ENSP00000396067|ENSP00000025008	RB1CC1
7495	JAG2|SER2|HJ2	0.359811	0.148543	ENSG00000184916	ENSP00000328169|ENSP00000328566	JAG2
2486	TUBG1	0.359719	0.073113	ENSG00000131462	ENSP00000251413	TUBG1
2847	PPM1B	0.359683	0.076408		ENSP00000387287|ENSP00000282412	PPM1B
13689	MEX3B	0.359674	0.198208		ENSP00000456938|ENSP00000329918	MEX3B
3903	BTEB2|KLF5|IKLF|CKLF	0.359499	0.09203	ENSG00000102554	ENSP00000440407|ENSP00000366915	KLF5|CKLF
13341	IFIT1	0.359498	0.112457		ENSP00000360869|ENSP00000441968	IFIT1
3271	SPDEF	0.359486	0.110899		ENSP00000363149|ENSP00000442715	SPDEF
104	POM121C	0.359417	0.148066		ENSP00000414208	POM121C
3960	SIAH2	0.359386	0.114862	ENSG00000181788	ENSP00000322457	SIAH2
18397	HSRBP4|HSRPB4|RBP4|POLR2D|RPB16	0.359255	0.143865	ENSG00000144231	ENSP00000272645	POLR2D|RBP4
13918	BAG-3|BAG3|MFM6|CAIR-1|BIS	0.359241	0.108413	ENSG00000151929	ENSP00000358081	BAG3
11333	-|GEMIN6	0.359092	0.146303	ENSG00000152147	ENSP00000281950	GEMIN6
15500	MAP3K3	0.359015	0.095468		ENSP00000354927	MAP3K3
2959	ASB17	0.359007	0.143592	ENSG00000154007	ENSP00000284142	ASB17
244	LAT	0.358987	0.082852		ENSP00000378845	LAT
18654	LAMB2|LMN2|LMNB2|EPM9	0.358946	0.070607	ENSG00000176619	ENSP00000327054|ENSP00000462730	LAMB2|LMNB2
8268	ATMIN|ZNF822|ASCIZ	0.358875	0.066946	ENSG00000166454	ENSP00000299575|ENSP00000463478|ENSP00000455497	ATMIN
9396	FGF22	0.358837	0.091873	ENSG00000070388	ENSP00000215530	FGF22
12089	PPM1F|POPX2|FEM-2|CAMKP|CaMKPase|hFEM-2	0.358816	0.141334	ENSG00000100034	ENSP00000384930|ENSP00000263212	PPM1F
3592	IBTK	0.358695	0.151394		ENSP00000305721|ENSP00000489389	IBTK
9483	PRKAB2	0.358441	0.084224		ENSP00000254101	PRKAB2
5688	RBTN1|RHOM1|TTG1|LMO1	0.358353	0.074797	ENSG00000166407	ENSP00000435456|ENSP00000404538|ENSP00000338207	LMO1
[truncated: 13,354 more rows]
