# Supplementary material for: HyperFoods: Machine intelligent mapping of cancer-beating molecules in foods
Source: Sci Rep. 2019 Jul 3;9:9237. doi: 10.1038/s41598-019-45349-y (PMC6610092; doi:10.1038/s41598-019-45349-y)
Supplement: Supplementary file 6 — Dataset 5 [file 41598_2019_45349_MOESM6_ESM.xlsx]

## Sheet: cmpd_matrix_fixed
N	Name	Anti-cancer likeness	Number of foods	Food types	KEGG pathways	Reactome pathways	Sub/Class	FooDB ID
0	Artecanin	1	1	Sweet bay	p53 signaling pathway (1.80); Prostate cancer (1.80); Pancreatic cancer (1.80); Homologous recombination (1.80); Glioma (1.78); Viral carcinogenesis (1.77); Spliceosome (1.76); Fanconi anemia pathway (1.76); Colorectal cancer (1.75); VEGF signaling pathway (1.75)	Separation of Sister Chromatids (1.96); Mitotic Anaphase (1.95); G1/S Transition (1.94); Cell Cycle, Mitotic (1.94); Senescence-Associated Secretory Phenotype (SASP) (1.94); Cell Cycle Checkpoints (1.94); Mitotic Metaphase and Anaphase (1.93); RHO GTPases Activate Formins (1.93); G2/M Checkpoints (1.93); Antigen processing: Ubiquitination & Proteasome degradation (1.93)	Terpene lactones/Prenol lipids	FDB005870
1	6-Oxocamphor	1	1	Common sage	Prostate cancer (1.95); Colorectal cancer (1.95); Progesterone-mediated oocyte maturation (1.93); Pancreatic cancer (1.92); Endometrial cancer (1.92); Non-small cell lung cancer (1.91); Glioma (1.91); AGE-RAGE signaling pathway in diabetic complications (1.91); HIF-1 signaling pathway (1.91); Renal cell carcinoma (1.91)	Senescence-Associated Secretory Phenotype (SASP) (1.99); G2/M DNA damage checkpoint (1.97); Meiotic recombination (1.96); Processing of DNA double-strand break ends (1.95); APC/C:Cdc20 mediated degradation of Cyclin B (1.94); Recruitment and ATM-mediated phosphorylation of repair and signaling proteins at DNA double strand breaks (1.94); Dual incision in TC-NER (1.94); HDR through Single Strand A…	Camptothecins	FDB001461
2	(Z)-3-Butylidene-1(3H)-isobenzofuranone	1	1	Lovage	Hepatitis B (2.01); Prostate cancer (2.00); Chronic myeloid leukemia (2.00); Pancreatic cancer (1.99); Non-small cell lung cancer (1.99); Apoptosis (1.99); Glioma (1.98); Colorectal cancer (1.98); Melanoma (1.98); p53 signaling pathway (1.98)	Antigen processing: Ubiquitination & Proteasome degradation (2.00); APC/C:Cdc20 mediated degradation of mitotic proteins (1.99); Activation of APC/C and APC/C:Cdc20 mediated degradation of mitotic proteins (1.98); APC/C:Cdh1 mediated degradation of Cdc20 and other APC/C:Cdh1 targeted proteins in late mitosis/early G1 (1.97); Programmed Cell Death (1.97); Regulation of APC/C activators between G1/…	Isobenzofuranones/Isocoumarans	FDB008770
3	Lupeol	1	25	Black elderberry; Burdock; Carrot, Wild carrot; Chicory; Common grape; Common pea; Common persimmon; Common sage; Common verbena; Cucumber; Date; Evening primrose; Fig; Garden tomato (var.); Green bell pepper, Orange bell pepper, Pepper (C. annuum), Red bell pepper, Yellow bell pepper; Guava; Japanese persimmon; Muskmelon; Pigeon pea; Rosemary; Shea tree; Soy bean; Sunflower; Tea; White lupine	Prostate cancer (2.05); Glioma (2.04); Colorectal cancer (2.02); Endometrial cancer (2.02); Central carbon metabolism in cancer (2.01); Thyroid hormone signaling pathway (2.00); Pancreatic cancer (1.99); Hepatitis B (1.99); Small cell lung cancer (1.99); Progesterone-mediated oocyte maturation (1.98)	G beta:gamma signalling through PLC beta (1.99); Regulation of APC/C activators between G1/S and early anaphase (1.99); Activation of APC/C and APC/C:Cdc20 mediated degradation of mitotic proteins (1.99); APC:Cdc20 mediated degradation of cell cycle proteins prior to satisfation of the cell cycle checkpoint (1.99); Senescence-Associated Secretory Phenotype (SASP) (1.98); Degradation of beta-caten…	Prenol lipids/Lipids and lipid-like molecules	FDB013641
4	Procyanidin	1	3	Cloves; Ginkgo nuts; Soursop	Prostate cancer (1.89); Longevity regulating pathway - multiple species (1.87); Chronic myeloid leukemia (1.87); Longevity regulating pathway - mammal (1.87); Cell cycle (1.86); Thyroid hormone signaling pathway (1.86); Progesterone-mediated oocyte maturation (1.86); Pancreatic cancer (1.86); Non-small cell lung cancer (1.85); p53 signaling pathway (1.85)	The role of GTSE1 in G2/M progression after G2 checkpoint (1.91); p53-Dependent G1 DNA Damage Response (1.90); G1/S DNA Damage Checkpoints (1.90); APC/C:Cdc20 mediated degradation of mitotic proteins (1.90); Regulation of TP53 Expression and Degradation (1.90); p53-Dependent G1/S DNA damage checkpoint (1.90); Stabilization of p53 (1.89); Autodegradation of the E3 ubiquitin ligase COP1 (1.89); Sen…	Flavonoids/Phenylpropanoids and polyketides	FDB007223
5	Glutamyltyrosine	0.99	1	Soy bean	Nucleotide excision repair (2.05); Natural killer cell mediated cytotoxicity (2.02); DNA replication (2.02); NF-kappa B signaling pathway (2.00); Fc epsilon RI signaling pathway (2.00); T cell receptor signaling pathway (2.00); B cell receptor signaling pathway (1.99); Mismatch repair (1.96); Progesterone-mediated oocyte maturation (1.94); Epstein-Barr virus infection (1.94)	Gap-filling DNA repair synthesis and ligation in TC-NER (2.08); Dual incision in TC-NER (2.06); Transcription-Coupled Nucleotide Excision Repair (TC-NER) (2.05); Nucleotide Excision Repair (2.03); Telomere Maintenance (2.02); Global Genome Nucleotide Excision Repair (GG-NER) (2.01); GPVI-mediated activation cascade (2.01); DNA strand elongation (2.00); Signaling by Ligand-Responsive EGFR Variants…	Amino acids, peptides, and analogues/Carboxylic acids and derivatives	FDB005571
6	Ajoene	0.99	1	Soft-necked garlic	Cell cycle (2.08); Pancreatic cancer (1.93); Viral carcinogenesis (1.91); Ubiquitin mediated proteolysis (1.91); p53 signaling pathway (1.90); Non-small cell lung cancer (1.90); Proteasome (1.90); Small cell lung cancer (1.89); Melanoma (1.89); Endometrial cancer (1.89)	G1 Phase (2.07); Cyclin D associated events in G1 (2.06); Pre-NOTCH Expression and Processing (2.06); G0 and Early G1 (2.06); TP53 Regulates Transcription of Cell Cycle Genes (2.05); Oxidative Stress Induced Senescence (2.04); Senescence-Associated Secretory Phenotype (SASP) (2.04); Pre-NOTCH Transcription and Translation (2.04); Mitotic G1-G1/S phases (2.04); SMAD2/SMAD3:SMAD4 heterotrimer regul…	Sulfoxides	FDB011636
7	Apiole	0.99	5	Dill; Fennel; Lovage; Parsley; Wild celery	Chronic myeloid leukemia (2.06); Cell cycle (2.05); Pancreatic cancer (2.04); Melanoma (2.04); Small cell lung cancer (2.04); Glioma (2.03); Hepatitis B (2.03); Endometrial cancer (2.03); Non-small cell lung cancer (2.03); Thyroid hormone signaling pathway (2.02)	p53-Dependent G1/S DNA damage checkpoint (2.08); p53-Dependent G1 DNA Damage Response (2.06); p53-Independent G1/S DNA damage checkpoint (2.06); G2/M Checkpoints (2.06); APC/C:Cdc20 mediated degradation of Securin (2.06); G1/S DNA Damage Checkpoints (2.06); Regulation of APC/C activators between G1/S and early anaphase (2.06); CDK-mediated phosphorylation and removal of Cdc6 (2.06); APC/C:Cdh1 me…	Benzodioxoles	FDB011929
8	Cucurbitacin I	0.99	1	Cucumber	Prolactin signaling pathway (1.92); Hepatitis B (1.92); TNF signaling pathway (1.92); Apoptosis (1.91); Colorectal cancer (1.91); Progesterone-mediated oocyte maturation (1.91); VEGF signaling pathway (1.91); Epithelial cell signaling in Helicobacter pylori infection (1.90); AGE-RAGE signaling pathway in diabetic complications (1.90); Pancreatic cancer (1.90)	Senescence-Associated Secretory Phenotype (SASP) (1.92); APC/C:Cdh1 mediated degradation of Cdc20 and other APC/C:Cdh1 targeted proteins in late mitosis/early G1 (1.90); Regulation of mitotic cell cycle (1.90); Intrinsic Pathway for Apoptosis (1.90); APC/C:Cdc20 mediated degradation of mitotic proteins (1.90); APC/C-mediated degradation of cell cycle proteins (1.90); Regulation of APC/C activator…	Cucurbitacins/Steroids and steroid derivatives	FDB013226
9	Didymin	0.99	1	Sweet orange	Progesterone-mediated oocyte maturation (1.91); Pancreatic cancer (1.91); Chronic myeloid leukemia (1.91); Non-small cell lung cancer (1.90); Bladder cancer (1.89); Prolactin signaling pathway (1.89); Proteasome (1.88); Estrogen signaling pathway (1.87); VEGF signaling pathway (1.87); Melanoma (1.87)	Vpu mediated degradation of CD4 (1.90); SCF-beta-TrCP mediated degradation of Emi1 (1.90); AUF1 (hnRNP D0) binds and destabilizes mRNA (1.90); Cyclin A:Cdk2-associated events at S phase entry (1.90); Activation of NF-kappaB in B cells (1.90); p53-Dependent G1 DNA Damage Response (1.90); Degradation of GLI2 by the proteasome (1.90); Stabilization of p53 (1.89); p53-Dependent G1/S DNA damage checkp…	Flavonoid glycosides/Flavonoids	FDB000612
10	Cajanol	0.99	1	Pigeon pea	Prostate cancer (2.01); p53 signaling pathway (2.00); Colorectal cancer (2.00); Pancreatic cancer (2.00); Hepatitis B (2.00); Toxoplasmosis (2.00); AGE-RAGE signaling pathway in diabetic complications (1.99); Legionellosis (1.98); Amyotrophic lateral sclerosis (ALS) (1.98); Non-small cell lung cancer (1.98)	Intrinsic Pathway for Apoptosis (1.99); Programmed Cell Death (1.97); Caspase activation via extrinsic apoptotic signalig pathway (1.97); Apoptosis (1.97); Regulation of APC/C activators between G1/S and early anaphase (1.91); G beta:gamma signalling through PI3Kgamma (1.91); APC/C:Cdc20 mediated degradation of Securin (1.91); Ubiquitin-dependent degradation of Cyclin D1 (1.91); GLI3 is processed…	O-methylated isoflavonoids/Isoflavonoids	FDB012124
11	Dioxindole-3-acetic acid	0.98	1	Sunflower	Viral carcinogenesis (1.81); Ubiquitin mediated proteolysis (1.81); p53 signaling pathway (1.80); Proteasome (1.80); Pancreatic cancer (1.79); Glioma (1.79); Prostate cancer (1.78); Colorectal cancer (1.77); Longevity regulating pathway - multiple species (1.76); Gap junction (1.76)	Synthesis of DNA (1.90); Cell Cycle Checkpoints (1.90); Separation of Sister Chromatids (1.90); Resolution of Sister Chromatid Cohesion (1.90); DNA strand elongation (1.90); G1/S-Specific Transcription (1.90); Recognition of DNA damage by PCNA-containing replication complex (1.90); E2F mediated regulation of DNA replication (1.90); Mitotic G1-G1/S phases (1.90); S Phase (1.90)	Indolyl carboxylic acids and derivatives/Indoles and derivatives	FDB018478
12	N-Methylbenzylamine	0.98	1	Carrot, Wild carrot	Nucleotide excision repair (1.84); Homologous recombination (1.80); Prostate cancer (1.79); Glioma (1.79); Mismatch repair (1.78); p53 signaling pathway (1.78); Pancreatic cancer (1.77); Viral carcinogenesis (1.77); VEGF signaling pathway (1.77); Spliceosome (1.76)	Synthesis of DNA (1.94); G2/M Checkpoints (1.94); Activation of APC/C and APC/C:Cdc20 mediated degradation of mitotic proteins (1.94); Cell Cycle Checkpoints (1.94); Cyclin E associated events during G1/S transition (1.94); Regulation of APC/C activators between G1/S and early anaphase (1.94); Removal of licensing factors from origins (1.94); S Phase (1.94); Cdc20:Phospho-APC/C mediated degradati…	Benzene and substituted derivatives/Benzenoids	FDB012647
13	Eicosan-1-ol	0.98	3	Black elderberry; Flaxseed; Potato	Prolactin signaling pathway (1.93); HIF-1 signaling pathway (1.93); ErbB signaling pathway (1.93); Central carbon metabolism in cancer (1.93); T cell receptor signaling pathway (1.92); Renal cell carcinoma (1.92); Pancreatic cancer (1.92); Endometrial cancer (1.92); Fc epsilon RI signaling pathway (1.91); AGE-RAGE signaling pathway in diabetic complications (1.91)	Signaling by ERBB2 (1.89); CD28 co-stimulation (1.89); G beta:gamma signalling through PLC beta (1.89); Regulation of KIT signaling (1.88); APC/C:Cdc20 mediated degradation of Cyclin B (1.88); G-protein mediated events (1.88); Peptide chain elongation (1.88); Signal amplification (1.88); Activated TLR4 signalling (1.88); PLC beta mediated events (1.88)	Fatty alcohols/Fatty Acyls	FDB007106
14	Cafestol	0.98	2	Arabica coffee; Coffee	Apoptosis (2.05); Prostate cancer (2.00); AGE-RAGE signaling pathway in diabetic complications (2.00); Toxoplasmosis (1.99); Hepatitis B (1.98); Pancreatic cancer (1.98); Progesterone-mediated oocyte maturation (1.98); Colorectal cancer (1.97); Small cell lung cancer (1.96); Amyotrophic lateral sclerosis (ALS) (1.96)	Intrinsic Pathway for Apoptosis (2.02); Activation of BH3-only proteins (1.97); Senescence-Associated Secretory Phenotype (SASP) (1.97); Cell death signalling via NRAGE, NRIF and NADE (1.96); Constitutive Signaling by Ligand-Responsive EGFR Cancer Variants (1.95); Programmed Cell Death (1.95); Apoptosis (1.95); ADP signalling through P2Y purinoceptor 12 (1.95); CTLA4 inhibitory signaling (1.94); …	Naphthofurans	FDB014432
15	Manool	0.98	1	Common sage	mTOR signaling pathway (1.70); Thyroid hormone signaling pathway (1.70); HTLV-I infection (1.70); Pathways in cancer (1.70); Homologous recombination (1.69); Hepatitis C (1.69); Pertussis (1.69); Lysine degradation (1.68); Cholinergic synapse (1.68); Adherens junction (1.68)	Separation of Sister Chromatids (1.90); Antigen processing: Ubiquitination & Proteasome degradation (1.90); Oxidative Stress Induced Senescence (1.90); Mitotic Metaphase and Anaphase (1.89); Mitotic Anaphase (1.89); APC/C:Cdc20 mediated degradation of Cyclin B (1.89); ERCC6 (CSB) and EHMT2 (G9a) positively regulate rRNA expression (1.89); Phosphorylation of the APC/C (1.89); Cell Cycle Checkpoint…	Diterpenoids/Prenol lipids	FDB006999
16	1H-Indole-3-methanol	0.98	1	Cabbage, White cabbage	Prostate cancer (1.95); Proteasome (1.93); Pancreatic cancer (1.92); Progesterone-mediated oocyte maturation (1.90); Prolactin signaling pathway (1.90); Hepatitis B (1.90); Chronic myeloid leukemia (1.90); Small cell lung cancer (1.90); Endometrial cancer (1.89); Bladder cancer (1.89)	Cyclin A:Cdk2-associated events at S phase entry (1.98); Regulation of APC/C activators between G1/S and early anaphase (1.97); Cyclin E associated events during G1/S transition (1.97); Cdc20:Phospho-APC/C mediated degradation of Cyclin A (1.97); Ubiquitin-dependent degradation of Cyclin D1 (1.96); Senescence-Associated Secretory Phenotype (SASP) (1.96); Ubiquitin Mediated Degradation of Phosphor…	Indoles/Indoles and derivatives	FDB000939
17	Legumelin	0.98	1	Soy bean	Proteasome (1.97); Prostate cancer (1.92); Prolactin signaling pathway (1.91); Hepatitis B (1.90); AGE-RAGE signaling pathway in diabetic complications (1.90); Endometrial cancer (1.90); HIF-1 signaling pathway (1.90); Thyroid hormone signaling pathway (1.89); Progesterone-mediated oocyte maturation (1.89); Pancreatic cancer (1.89)	p53-Independent DNA Damage Response (1.98); Regulation of activated PAK-2p34 by proteasome mediated degradation (1.98); Ubiquitin-dependent degradation of Cyclin D1 (1.98); Cdc20:Phospho-APC/C mediated degradation of Cyclin A (1.97); Vpu mediated degradation of CD4 (1.97); Regulation of Apoptosis (1.97); Ubiquitin-dependent degradation of Cyclin D (1.97); p53-Independent G1/S DNA damage checkpoin…	Rotenoids/Isoflavonoids	FDB005595
18	Ergosterol peroxide	0.98	1	Pineapple	Apoptosis (2.02); Epithelial cell signaling in Helicobacter pylori infection (2.02); p53 signaling pathway (2.00); Toxoplasmosis (2.00); TNF signaling pathway (2.00); Pertussis (1.99); Legionellosis (1.98); Natural killer cell mediated cytotoxicity (1.98); Viral myocarditis (1.98); Serotonergic synapse (1.97)	G beta:gamma signalling through PI3Kgamma (1.90); APC/C:Cdh1 mediated degradation of Cdc20 and other APC/C:Cdh1 targeted proteins in late mitosis/early G1 (1.90); Signaling by Ligand-Responsive EGFR Variants in Cancer (1.90); Cdc20:Phospho-APC/C mediated degradation of Cyclin A (1.90); APC/C:Cdc20 mediated degradation of Securin (1.90); p53-Independent DNA Damage Response (1.89); p53-Independent …	Ergostane steroids/Steroids and steroid derivatives	FDB017110
19	Sesamolin	0.98	1	Sesame	Hepatitis B (2.00); AGE-RAGE signaling pathway in diabetic complications (2.00); Colorectal cancer (2.00); Toxoplasmosis (2.00); TNF signaling pathway (1.99); p53 signaling pathway (1.99); Pertussis (1.98); Legionellosis (1.98); Natural killer cell mediated cytotoxicity (1.98); Viral myocarditis (1.98)	Vasopressin regulates renal water homeostasis via Aquaporins (1.87); Glucagon signaling in metabolic regulation (1.87); p53-Independent G1/S DNA damage checkpoint (1.87); Cyclin E associated events during G1/S transition (1.87); Aquaporin-mediated transport (1.87); Degradation of GLI1 by the proteasome (1.87); Signaling by FGFR2 IIIa TM (1.87); Vif-mediated degradation of APOBEC3G (1.87); Degrada…	Benzodioxoles	FDB012387
20	Verbenalin	0.98	1	Common verbena	Rap1 signaling pathway (1.92); HIF-1 signaling pathway (1.92); Ras signaling pathway (1.92); Rheumatoid arthritis (1.87); PI3K-Akt signaling pathway (1.85); VEGF signaling pathway (1.85); Focal adhesion (1.85); Glioma (1.83); Renal cell carcinoma (1.83); AGE-RAGE signaling pathway in diabetic complications (1.82)	Signaling by FGFR3 in disease (1.85); Constitutive Signaling by Ligand-Responsive EGFR Cancer Variants (1.85); FGFR2 mutant receptor activation (1.85); FGFR2 ligand binding and activation (1.84); Negative regulation of FGFR1 signaling (1.84); Signaling by EGFR in Cancer (1.83); Signaling by FGFR in disease (1.82); Negative regulation of the PI3K/AKT network (1.82); Tie2 Signaling (1.82); SHC-medi…	Terpene glycosides/Prenol lipids	FDB001521
21	Phloroglucinol	0.98	6	Carob; Garden onion; Highbush blueberry; Soft-necked garlic; Tarragon; Tea	Adherens junction (1.92); Chronic myeloid leukemia (1.86); Hippo signaling pathway (1.86); Colorectal cancer (1.85); Pancreatic cancer (1.85); Bladder cancer (1.84); Melanoma (1.84); Endometrial cancer (1.84); Prostate cancer (1.84); Progesterone-mediated oocyte maturation (1.83)	RNA Polymerase I Promoter Opening (1.74); Glucagon signaling in metabolic regulation (1.74); Negative regulation of the PI3K/AKT network (1.74); Conversion from APC/C:Cdc20 to APC/C:Cdh1 in late anaphase (1.74); Cellular response to hypoxia (1.74); Oxygen-dependent proline hydroxylation of Hypoxia-inducible Factor Alpha (1.74); G alpha (z) signalling events (1.74); CD209 (DC-SIGN) signaling (1.73…	Benzenetriols and derivatives/Phenols	FDB013879
22	Tricetin	0.97	2	Ginkgo nuts; Tea	Progesterone-mediated oocyte maturation (1.94); Prostate cancer (1.93); AGE-RAGE signaling pathway in diabetic complications (1.92); Glioma (1.92); Acute myeloid leukemia (1.91); Oocyte meiosis (1.90); Nucleotide excision repair (1.90); Longevity regulating pathway - multiple species (1.90); VEGF signaling pathway (1.90); Endometrial cancer (1.89)	Senescence-Associated Secretory Phenotype (SASP) (2.00); Myogenesis (2.00); CDO in myogenesis (2.00); Antigen processing: Ubiquitination & Proteasome degradation (1.97); RNA Pol II CTD phosphorylation and interaction with CE (1.96); mRNA Capping (1.96); Dual incision in TC-NER (1.95); Formation of Incision Complex in GG-NER (1.95); Formation of the HIV-1 Early Elongation Complex (1.95); Glucagon …	Flavones/Flavonoids	FDB000790
23	Caffeic acid 3-glucoside	0.97	1	American cranberry	Proteasome (2.10); Progesterone-mediated oocyte maturation (1.93); Ubiquitin mediated proteolysis (1.93); Oocyte meiosis (1.92); Prolactin signaling pathway (1.89); Prostate cancer (1.88); Colorectal cancer (1.87); Glioma (1.87); Endometrial cancer (1.86); VEGF signaling pathway (1.86)	Autodegradation of Cdh1 by Cdh1:APC/C (2.14); Regulation of APC/C activators between G1/S and early anaphase (2.14); Degradation of GLI1 by the proteasome (2.13); APC/C:Cdc20 mediated degradation of Securin (2.13); Vpu mediated degradation of CD4 (2.13); Activation of APC/C and APC/C:Cdc20 mediated degradation of mitotic proteins (2.13); Regulation of mitotic cell cycle (2.13); Cdc20:Phospho-APC/…	Glycosyl compounds/Carbohydrates and carbohydrate conjugates	FDB007443
24	Ferulic acid 4-glucoside	0.97	3	Carrot, Wild carrot; Garden tomato (var.); Highbush blueberry	Proteasome (2.08); Colorectal cancer (1.86); Chronic myeloid leukemia (1.86); Endometrial cancer (1.85); Gap junction (1.85); Epstein-Barr virus infection (1.84); Cell cycle (1.84); VEGF signaling pathway (1.84); Pancreatic cancer (1.84); Chagas disease (American trypanosomiasis) (1.83)	Regulation of mitotic cell cycle (2.15); APC/C:Cdh1 mediated degradation of Cdc20 and other APC/C:Cdh1 targeted proteins in late mitosis/early G1 (2.14); APC/C:Cdc20 mediated degradation of mitotic proteins (2.14); Regulation of APC/C activators between G1/S and early anaphase (2.14); Degradation of beta-catenin by the destruction complex (2.14); APC/C:Cdc20 mediated degradation of Securin (2.14)…	Glycosyl compounds/Carbohydrates and carbohydrate conjugates	FDB000256
25	Verbenol	0.97	4	Hyssop; Rosemary; Spearmint; Wild celery	Adrenergic signaling in cardiomyocytes (1.58); Dorso-ventral axis formation (1.58); TNF signaling pathway (1.58); Tight junction (1.58); Regulation of lipolysis in adipocytes (1.58); Rap1 signaling pathway (1.58); GABAergic synapse (1.58); Herpes simplex infection (1.58); Oxytocin signaling pathway (1.58); AMPK signaling pathway (1.58)	Loss of Nlp from mitotic centrosomes (2.02); Anchoring of the basal body to the plasma membrane (2.02); AURKA Activation by TPX2 (2.02); Loss of proteins required for interphase microtubule organization┬ from the centrosome (2.01); Mitotic Prophase (2.00); Regulation of HSF1-mediated heat shock response (2.00); Export of Viral Ribonucleoproteins from Nucleus (2.00); Transport of Mature mRNA Deriv…	Monoterpenoids/Prenol lipids	FDB014977
26	4-Methoxyglucobrassicin	0.97	5	Cabbage, White cabbage; Capers; Chinese cabbage; Chinese mustard; Swede	Ubiquitin mediated proteolysis (2.08); Proteasome (2.01); Cell cycle (2.00); Oocyte meiosis (1.99); Circadian rhythm (1.97); TGF-beta signaling pathway (1.97); Wnt signaling pathway (1.91); Protein processing in endoplasmic reticulum (1.90); Progesterone-mediated oocyte maturation (1.89); Herpes simplex infection (1.86)	SCF(Skp2)-mediated degradation of p27/p21 (2.05); Degradation of beta-catenin by the destruction complex (2.05); NIK-->noncanonical NF-kB signaling (2.05); Activation of NF-kappaB in B cells (2.05); Dectin-1 mediated noncanonical NF-kB signaling (2.05); G1/S DNA Damage Checkpoints (2.05); p53-Dependent G1/S DNA damage checkpoint (2.05); Degradation of GLI2 by the proteasome (2.05); SCF-beta-TrCP …	Organooxygen compounds/Organic oxygen compounds	FDB017767
27	Obacunone	0.96	3	Lemon; Mandarin orange (Clementine, Tangerine); Sweet orange	TNF signaling pathway (1.99); Hepatitis B (1.98); Toxoplasmosis (1.98); Pancreatic cancer (1.97); Small cell lung cancer (1.97); p53 signaling pathway (1.97); VEGF signaling pathway (1.97); Colorectal cancer (1.96); Prostate cancer (1.96); Legionellosis (1.95)	Intrinsic Pathway for Apoptosis (1.96); MyD88-independent TLR3/TLR4 cascade (1.95); Nucleotide-binding domain, leucine rich repeat containing receptor (NLR) signaling pathways (1.94); Senescence-Associated Secretory Phenotype (SASP) (1.94); Apoptosis (1.93); Programmed Cell Death (1.93); Activated TLR4 signalling (1.92); Toll Like Receptor 3 (TLR3) Cascade (1.92); Caspase activation via extrinsic…	Triterpenoids/Prenol lipids	FDB014637
28	Procyanidin B2	0.96	17	American cranberry; Apple; Bilberry; Ceylon cinnamon; Chinese cinnamon; Cinnamon; Cocoa bean; Common buckwheat; Common grape; Guava; Loquat; Malus (Crab apple); Peanut; Pomegranate; Star fruit; Sweet bay; Tea	Pancreatic cancer (2.03); Progesterone-mediated oocyte maturation (2.02); Prostate cancer (2.02); Non-small cell lung cancer (2.01); Prolactin signaling pathway (2.00); Colorectal cancer (2.00); Fc epsilon RI signaling pathway (2.00); VEGF signaling pathway (2.00); Endometrial cancer (1.99); NOD-like receptor signaling pathway (1.99)	Transport of vitamins, nucleosides, and related molecules (2.01); Senescence-Associated Secretory Phenotype (SASP) (2.01); G beta:gamma signalling through PI3Kgamma (1.98); Aquaporin-mediated transport (1.97); Vasopressin regulates renal water homeostasis via Aquaporins (1.97); Nucleotide-binding domain, leucine rich repeat containing receptor (NLR) signaling pathways (1.97); Thrombin signalling …	Biflavonoids and polyflavonoids/Flavonoids	FDB012204
29	Solamargine	0.96	1	Eggplant	Prostate cancer (2.02); Central carbon metabolism in cancer (2.02); HIF-1 signaling pathway (2.02); Pancreatic cancer (2.01); ErbB signaling pathway (2.01); Bladder cancer (2.01); Endometrial cancer (2.01); Non-small cell lung cancer (1.99); Adherens junction (1.99); Prolactin signaling pathway (1.95)	Signaling by PTK6 (2.06); Signaling by ERBB2 (2.04); Negative regulation of the PI3K/AKT network (2.02); PI3K/AKT Signaling in Cancer (2.02); PI-3K cascade:FGFR3 (2.01); GAB1 signalosome (2.01); PI3K/AKT activation (2.01); PI-3K cascade:FGFR2 (2.01); PI5P, PP2A and IER3 Regulate PI3K/AKT Signaling (2.01); Constitutive Signaling by Aberrant PI3K in Cancer (2.00)	Steroids and steroid derivatives/Lipids and lipid-like molecules	FDB002455
30	Procyanidin B3	0.96	10	Barley; Bilberry; Broad bean; Common grape; Common hazelnut; Guava; Lingonberry; Peanut; Rubus (Blackberry, Raspberry); Tea	Non-small cell lung cancer (2.02); Chronic myeloid leukemia (2.01); Prolactin signaling pathway (2.01); Endometrial cancer (2.01); Pancreatic cancer (2.01); Colorectal cancer (2.00); Progesterone-mediated oocyte maturation (2.00); NOD-like receptor signaling pathway (2.00); Prostate cancer (2.00); VEGF signaling pathway (2.00)	Transport of vitamins, nucleosides, and related molecules (2.02); Senescence-Associated Secretory Phenotype (SASP) (2.02); Vasopressin regulates renal water homeostasis via Aquaporins (1.97); Aquaporin-mediated transport (1.97); G beta:gamma signalling through PI3Kgamma (1.96); G-protein beta:gamma signalling (1.96); Nucleotide-binding domain, leucine rich repeat containing receptor (NLR) signali…	Biflavonoids and polyflavonoids/Flavonoids	FDB012205
31	Procyanidin C	0.96	1	Avocado	Prostate cancer (2.02); Pancreatic cancer (2.02); Progesterone-mediated oocyte maturation (2.02); Non-small cell lung cancer (2.01); NOD-like receptor signaling pathway (2.01); VEGF signaling pathway (2.01); Estrogen signaling pathway (1.99); Chronic myeloid leukemia (1.99); Toxoplasmosis (1.99); Prolactin signaling pathway (1.99)	Transport of vitamins, nucleosides, and related molecules (2.00); Senescence-Associated Secretory Phenotype (SASP) (2.00); Thrombin signalling through proteinase activated receptors (PARs) (1.98); Vasopressin regulates renal water homeostasis via Aquaporins (1.97); G-protein beta:gamma signalling (1.97); Aquaporin-mediated transport (1.97); Nucleotide-binding domain, leucine rich repeat containin…	Biflavonoids and polyflavonoids/Flavonoids	FDB021688
32	Prodelphinidin B4	0.96	3	Blackcurrant; Broad bean; Tea	Pancreatic cancer (2.02); VEGF signaling pathway (2.02); Endometrial cancer (2.01); Non-small cell lung cancer (2.01); Progesterone-mediated oocyte maturation (2.00); Prostate cancer (2.00); Prolactin signaling pathway (1.99); NOD-like receptor signaling pathway (1.99); Chronic myeloid leukemia (1.99); Fc epsilon RI signaling pathway (1.99)	Transport of vitamins, nucleosides, and related molecules (2.02); Senescence-Associated Secretory Phenotype (SASP) (2.01); Vasopressin regulates renal water homeostasis via Aquaporins (1.98); G beta:gamma signalling through PI3Kgamma (1.97); G-protein beta:gamma signalling (1.96); PI-3K cascade:FGFR1 (1.95); PI3K events in ERBB4 signaling (1.95); PI3K/AKT activation (1.95); Nucleotide-binding dom…	Biflavonoids and polyflavonoids/Flavonoids	FDB016771
33	Indole-beta-carboxylic acid	0.95	6	Barley; Cabbage, White cabbage; Common beet; Common pea; Cucumber; Wakame	Chronic myeloid leukemia (1.84); Alcoholism (1.84); Longevity regulating pathway - multiple species (1.84); Acute myeloid leukemia (1.84); Glioma (1.84); Colorectal cancer (1.83); Viral carcinogenesis (1.83); Bladder cancer (1.83); AGE-RAGE signaling pathway in diabetic complications (1.82); Non-small cell lung cancer (1.82)	p53-Independent G1/S DNA damage checkpoint (1.83); Positive epigenetic regulation of rRNA expression (1.83); Regulation of TP53 Degradation (1.83); Switching of origins to a post-replicative state (1.83); G-protein beta:gamma signalling (1.83); HIV Transcription Elongation (1.83); Dual incision in TC-NER (1.83); Formation of HIV-1 elongation complex containing HIV-1 Tat (1.83); Oxygen-dependent p…	Indolecarboxylic acids and derivatives/Indoles and derivatives	FDB000935
34	6-Keto-28-homobrassinolide	0.95	1	Tea	Chronic myeloid leukemia (2.03); Choline metabolism in cancer (2.02); Prolactin signaling pathway (2.02); Pancreatic cancer (2.01); Progesterone-mediated oocyte maturation (2.01); B cell receptor signaling pathway (2.00); Prostate cancer (2.00); AGE-RAGE signaling pathway in diabetic complications (2.00); Melanoma (2.00); Glioma (2.00)	mTOR signalling (1.92); PKB-mediated events (1.92); CD28 dependent PI3K/Akt signaling (1.91); Glucagon signaling in metabolic regulation (1.91); Signaling by FGFR4 (1.91); Regulation of TP53 Activity (1.91); ADP signalling through P2Y purinoceptor 12 (1.91); Programmed Cell Death (1.91); Opioid Signalling (1.91); Signaling by the B Cell Receptor (BCR) (1.91)	Steroids and steroid derivatives/Lipids and lipid-like molecules	FDB004435
35	Progesterone	0.95	8	Adzuki bean; Apple; Common pea; Garden onion; Garden tomato (var.); Mung bean; Potato; Rice	Estrogen signaling pathway (1.93); Prolactin signaling pathway (1.91); Bladder cancer (1.89); Steroid hormone biosynthesis (1.88); Retrograde endocannabinoid signaling (1.87); Chemokine signaling pathway (1.87); Ovarian steroidogenesis (1.86); Prion diseases (1.86); Prostate cancer (1.86); Cholinergic synapse (1.85)	G alpha (i) signalling events (2.02); G alpha (z) signalling events (1.91); ADP signalling through P2Y purinoceptor 12 (1.90); Activation of GABAB receptors (1.90); Prostacyclin signalling through prostacyclin receptor (1.90); Glucagon signaling in metabolic regulation (1.90); Opioid Signalling (1.90); Presynaptic function of Kainate receptors (1.89); Senescence-Associated Secretory Phenotype (SA…	Pregnane steroids/Steroids and steroid derivatives	FDB001871
36	Demethoxycurcumin	0.94	1	Turmeric	Non-small cell lung cancer (1.92); Prolactin signaling pathway (1.92); Metabolism of xenobiotics by cytochrome P450 (1.91); Chemical carcinogenesis (1.89); Hepatitis B (1.89); Drug metabolism - other enzymes (1.89); Proteasome (1.89); Oocyte meiosis (1.89); Ascorbate and aldarate metabolism (1.89); Drug metabolism - cytochrome P450 (1.89)	Senescence-Associated Secretory Phenotype (SASP) (2.12); G1 Phase (2.06); Antigen processing: Ubiquitination & Proteasome degradation (2.06); Cellular Senescence (2.04); Cyclin D associated events in G1 (2.04); Oxidative Stress Induced Senescence (2.04); Oncogene Induced Senescence (2.02); Mitotic G1-G1/S phases (2.00); APC/C:Cdc20 mediated degradation of Cyclin B (1.98); Class I MHC mediated ant…	Linear diarylheptanoids/Diarylheptanoids	FDB011964
37	Cajanin	0.94	1	Pigeon pea	Ubiquitin mediated proteolysis (2.09); Cell cycle (2.05); Proteasome (2.04); Oocyte meiosis (2.02); Circadian rhythm (2.00); TGF-beta signaling pathway (1.99); Wnt signaling pathway (1.96); Protein processing in endoplasmic reticulum (1.95); Progesterone-mediated oocyte maturation (1.92); Herpes simplex infection (1.91)	SCF(Skp2)-mediated degradation of p27/p21 (2.09); APC/C-mediated degradation of cell cycle proteins (2.09); Regulation of APC/C activators between G1/S and early anaphase (2.09); APC/C:Cdc20 mediated degradation of mitotic proteins (2.09); p53-Dependent G1/S DNA damage checkpoint (2.08); APC:Cdc20 mediated degradation of cell cycle proteins prior to satisfation of the cell cycle checkpoint (2.08)…	O-methylated isoflavonoids/Isoflavonoids	FDB010653
38	Betulinic acid	0.94	15	Abiyuch; Black elderberry; Chicory; Common grape; Common persimmon; Common walnut; Jackfruit; Japanese persimmon; Java plum; Nance; Olive; Pomegranate; Rosemary; Sweet basil; Winged bean	Progesterone-mediated oocyte maturation (1.97); Estrogen signaling pathway (1.97); Colorectal cancer (1.97); Prostate cancer (1.95); Prolactin signaling pathway (1.95); AGE-RAGE signaling pathway in diabetic complications (1.95); Prion diseases (1.95); Chronic myeloid leukemia (1.94); HIF-1 signaling pathway (1.94); VEGF signaling pathway (1.94)	Senescence-Associated Secretory Phenotype (SASP) (1.98); ADP signalling through P2Y purinoceptor 12 (1.96); Glucagon signaling in metabolic regulation (1.95); Constitutive Signaling by Ligand-Responsive EGFR Cancer Variants (1.94); G alpha (s) signalling events (1.94); G beta:gamma signalling through PLC beta (1.94); G alpha (i) signalling events (1.94); Antigen processing: Ubiquitination & Prote…	Triterpenoids/Prenol lipids	FDB001532
39	Palustrol	0.94	1	Cloves	Mismatch repair (1.89); Ribosome (1.87); Ubiquitin mediated proteolysis (1.87); Oocyte meiosis (1.84); Progesterone-mediated oocyte maturation (1.84); Cell cycle (1.83); Base excision repair (1.81); Glioma (1.80); Longevity regulating pathway - multiple species (1.79); Pyrimidine metabolism (1.79)	HDR through Homologous Recombination (HR) or Single Strand Annealing (SSA) (2.00); DNA Double-Strand Break Repair (1.99); Dual incision in TC-NER (1.98); Resolution of D-loop Structures through Holliday Junction Intermediates (1.97); Gap-filling DNA repair synthesis and ligation in TC-NER (1.97); Transcription-Coupled Nucleotide Excision Repair (TC-NER) (1.96); Dual Incision in GG-NER (1.96); Res…		FDB007221
40	Carvone	0.94	31	Anise; Cabbage, White cabbage; Caraway; Cardamom; Carrot, Wild carrot; Cloves; Common oregano; Common thyme; Coriander; Cornmint; Dill; Fennel; Lemon; Lovage; Mandarin orange (Clementine, Tangerine); Orange mint; Pepper (C. frutescens); Pepper (Spice); Peppermint; Pot marjoram; Rocket salad (ssp.); Rosemary; Spearmint; Star anise; Sweet basil; Sweet bay; Sweet marjoram; Sweet orange; Tarragon; Wi…	Prostate cancer (2.05); Glioma (2.04); Chronic myeloid leukemia (2.03); Non-small cell lung cancer (2.03); Colorectal cancer (2.03); Cell cycle (2.03); Melanoma (2.02); Bladder cancer (2.02); Pancreatic cancer (2.02); Thyroid hormone signaling pathway (2.01)	p53-Dependent G1 DNA Damage Response (2.08); Regulation of APC/C activators between G1/S and early anaphase (2.08); The role of GTSE1 in G2/M progression after G2 checkpoint (2.08); Antigen processing: Ubiquitination & Proteasome degradation (2.08); APC/C:Cdh1 mediated degradation of Cdc20 and other APC/C:Cdh1 targeted proteins in late mitosis/early G1 (2.07); p53-Independent DNA Damage Response …	Monoterpenoids/Prenol lipids	FDB014614
41	(R)-Carvone	0.93	5	Caraway; Cornmint; Dill; Peppermint; Spearmint	Chronic myeloid leukemia (2.04); Endometrial cancer (2.03); Prostate cancer (2.03); Non-small cell lung cancer (2.03); Melanoma (2.03); Glioma (2.02); Thyroid hormone signaling pathway (2.02); Bladder cancer (2.02); Thyroid cancer (2.02); Small cell lung cancer (2.02)	Antigen processing: Ubiquitination & Proteasome degradation (2.09); p53-Dependent G1/S DNA damage checkpoint (2.07); APC/C:Cdc20 mediated degradation of mitotic proteins (2.06); APC/C:Cdh1 mediated degradation of Cdc20 and other APC/C:Cdh1 targeted proteins in late mitosis/early G1 (2.06); The role of GTSE1 in G2/M progression after G2 checkpoint (2.06); Stabilization of p53 (2.06); G1/S DNA Dama…	Monoterpenoids/Prenol lipids	FDB013718
42	gamma-Tocotrienol	0.93	12	American cranberry; Barley; Caraway; Coconut; Common grape; Corn; Fennel; Lichee; Oat; Rice; Rosemary; Rye	Pancreatic cancer (1.83); Bladder cancer (1.83); VEGF signaling pathway (1.80); Jak-STAT signaling pathway (1.79); HIF-1 signaling pathway (1.79); AGE-RAGE signaling pathway in diabetic complications (1.79); Malaria (1.79); Renal cell carcinoma (1.77); mTOR signaling pathway (1.76); Prolactin signaling pathway (1.75)	Signaling by Ligand-Responsive EGFR Variants in Cancer (1.81); Signaling by EGFR in Cancer (1.81); Activation of gene expression by SREBF (SREBP) (1.81); YAP1- and WWTR1 (TAZ)-stimulated gene expression (1.80); BMAL1:CLOCK,NPAS2 activates circadian gene expression (1.80); Downregulation of SMAD2/3:SMAD4 transcriptional activity (1.80); Senescence-Associated Secretory Phenotype (SASP) (1.80); Circ…	Quinone and hydroquinone lipids/Prenol lipids	FDB001298
43	(S)-alpha-Terpinyl acetate	0.92	1	Cardamom	Prostate cancer (1.96); Prolactin signaling pathway (1.94); VEGF signaling pathway (1.93); Oocyte meiosis (1.93); Glioma (1.93); Chronic myeloid leukemia (1.93); Ubiquitin mediated proteolysis (1.92); Estrogen signaling pathway (1.92); Pancreatic cancer (1.91); Acute myeloid leukemia (1.91)	Ubiquitin-dependent degradation of Cyclin D1 (2.15); Ubiquitin-dependent degradation of Cyclin D (2.11); Cross-presentation of soluble exogenous antigens (endosomes) (2.11); Regulation of Apoptosis (2.11); Degradation of GLI2 by the proteasome (2.11); Regulation of activated PAK-2p34 by proteasome mediated degradation (2.11); CDK-mediated phosphorylation and removal of Cdc6 (2.10); GLI3 is proces…	Monoterpenoids/Prenol lipids	FDB021665
44	Santamarin	0.92	1	Sweet bay	Prolactin signaling pathway (1.95); Prostate cancer (1.94); Endometrial cancer (1.93); VEGF signaling pathway (1.93); Chronic myeloid leukemia (1.93); Renal cell carcinoma (1.92); Pancreatic cancer (1.92); Oocyte meiosis (1.92); Ubiquitin mediated proteolysis (1.92); Estrogen signaling pathway (1.92)	Regulation of RAS by GAPs (2.15); Ubiquitin-dependent degradation of Cyclin D (2.13); Autodegradation of the E3 ubiquitin ligase COP1 (2.13); Ubiquitin-dependent degradation of Cyclin D1 (2.11); Cdc20:Phospho-APC/C mediated degradation of Cyclin A (2.11); Regulation of activated PAK-2p34 by proteasome mediated degradation (2.11); Stabilization of p53 (2.11); Regulation of Apoptosis (2.11); GLI3 i…	Terpene lactones/Prenol lipids	FDB005897
45	Diethylstilbesterol	0.92	1	Gram bean	Prolactin signaling pathway (1.87); Pancreatic cancer (1.86); Estrogen signaling pathway (1.86); Progesterone-mediated oocyte maturation (1.85); Prostate cancer (1.85); AGE-RAGE signaling pathway in diabetic complications (1.84); Chagas disease (American trypanosomiasis) (1.83); Chronic myeloid leukemia (1.83); VEGF signaling pathway (1.83); Cholinergic synapse (1.82)	G beta:gamma signalling through PLC beta (1.90); Signal amplification (1.89); GABA B receptor activation (1.89); Presynaptic function of Kainate receptors (1.89); ADP signalling through P2Y purinoceptor 12 (1.89); Activation of GABAB receptors (1.88); Constitutive Signaling by Ligand-Responsive EGFR Cancer Variants (1.87); Senescence-Associated Secretory Phenotype (SASP) (1.87); Thrombin signalli…	Stilbenes	FDB007498
46	Reynosin	0.92	1	Sweet bay	Prostate cancer (1.94); Oocyte meiosis (1.93); Prolactin signaling pathway (1.93); Chronic myeloid leukemia (1.93); VEGF signaling pathway (1.92); Pancreatic cancer (1.92); Ubiquitin mediated proteolysis (1.92); Estrogen signaling pathway (1.92); Endometrial cancer (1.91); Colorectal cancer (1.91)	Ubiquitin-dependent degradation of Cyclin D1 (2.13); Ubiquitin-dependent degradation of Cyclin D (2.12); GLI3 is processed to GLI3R by the proteasome (2.11); Autodegradation of the E3 ubiquitin ligase COP1 (2.11); Regulation of activated PAK-2p34 by proteasome mediated degradation (2.10); Degradation of GLI1 by the proteasome (2.10); Regulation of Apoptosis (2.10); CDK-mediated phosphorylation an…	Terpene lactones/Prenol lipids	FDB005894
47	Ridentin B	0.92	1	Sweet bay	Progesterone-mediated oocyte maturation (1.96); Prostate cancer (1.94); Glioma (1.94); Pancreatic cancer (1.93); Chronic myeloid leukemia (1.93); Prolactin signaling pathway (1.93); Oocyte meiosis (1.93); VEGF signaling pathway (1.92); Estrogen signaling pathway (1.92); Colorectal cancer (1.92)	Ubiquitin-dependent degradation of Cyclin D1 (2.12); Signaling by PTK6 (2.12); Ubiquitin-dependent degradation of Cyclin D (2.12); Regulation of activated PAK-2p34 by proteasome mediated degradation (2.10); Autodegradation of the E3 ubiquitin ligase COP1 (2.10); Cdc20:Phospho-APC/C mediated degradation of Cyclin A (2.10); CDK-mediated phosphorylation and removal of Cdc6 (2.10); Vpu mediated degra…	Terpene lactones/Prenol lipids	FDB005895
48	4-Isopropylbenzoic acid	0.92	1	Cumin	Vasopressin-regulated water reabsorption (1.64); Long-term depression (1.64); Measles (1.64); Ribosome biogenesis in eukaryotes (1.64); Mismatch repair (1.64); Sphingolipid signaling pathway (1.63); MicroRNAs in cancer (1.63); Salmonella infection (1.63); Leishmaniasis (1.63); Proteoglycans in cancer (1.63)	Anchoring of the basal body to the plasma membrane (2.07); Loss of Nlp from mitotic centrosomes (2.06); AURKA Activation by TPX2 (2.05); Loss of proteins required for interphase microtubule organization┬ from the centrosome (2.05); Regulation of PLK1 Activity at G2/M Transition (2.05); Centrosome maturation (2.03); Nuclear Envelope Breakdown (2.03); Nuclear Pore Complex (NPC) Disassembly (2.03); …	Monoterpenoids/Prenol lipids	FDB013929
49	4-Octanone	0.92	1	Lovage	Thyroid hormone signaling pathway (1.66); Measles (1.66); Apoptosis (1.65); Chemokine signaling pathway (1.65); Leishmaniasis (1.65); MicroRNAs in cancer (1.65); Hepatitis C (1.65); Vasopressin-regulated water reabsorption (1.63); Proteoglycans in cancer (1.63); NOD-like receptor signaling pathway (1.63)	Anchoring of the basal body to the plasma membrane (2.06); Loss of proteins required for interphase microtubule organization┬ from the centrosome (2.06); AURKA Activation by TPX2 (2.06); Loss of Nlp from mitotic centrosomes (2.05); Nuclear Envelope Breakdown (2.05); Recruitment of mitotic centrosome proteins and complexes (2.05); Regulation of PLK1 Activity at G2/M Transition (2.04); Nuclear Pore…	Ketones/Carbonyl compounds	FDB005915
50	Cuminyl alcohol	0.92	8	Common thyme; Cumin; Peppermint; Pot marjoram; Rocket salad (ssp.); Sunflower; Sweet bay; Turmeric	Thyroid hormone signaling pathway (1.66); Vasopressin-regulated water reabsorption (1.64); RNA polymerase (1.64); MicroRNAs in cancer (1.64); Leishmaniasis (1.63); Toll-like receptor signaling pathway (1.63); Measles (1.63); Melanogenesis (1.62); Shigellosis (1.62); Tight junction (1.62)	Loss of proteins required for interphase microtubule organization┬ from the centrosome (2.07); Anchoring of the basal body to the plasma membrane (2.07); AURKA Activation by TPX2 (2.07); Loss of Nlp from mitotic centrosomes (2.06); Regulation of PLK1 Activity at G2/M Transition (2.05); Nuclear Envelope Breakdown (2.04); Centrosome maturation (2.03); Recruitment of mitotic centrosome proteins and …	Monoterpenoids/Prenol lipids	FDB008492
51	[8]-Shogaol	0.92	1	Ginger	Ubiquitin mediated proteolysis (1.98); Apoptosis (1.96); Hepatitis B (1.95); Endometrial cancer (1.93); Prostate cancer (1.92); Toxoplasmosis (1.92); Colorectal cancer (1.92); Epstein-Barr virus infection (1.91); Hepatitis C (1.91); Progesterone-mediated oocyte maturation (1.91)	Antigen processing: Ubiquitination & Proteasome degradation (2.04); Class I MHC mediated antigen processing & presentation (1.99); APC/C:Cdc20 mediated degradation of Cyclin B (1.98); APC:Cdc20 mediated degradation of cell cycle proteins prior to satisfation of the cell cycle checkpoint (1.95); APC/C-mediated degradation of cell cycle proteins (1.95); APC/C:Cdh1 mediated degradation of Cdc20 and …	Methoxyphenols/Phenols	FDB007772
52	Diosgenin	0.92	5	Asparagus; Bitter gourd; Carrot, Wild carrot; Fenugreek; Yam	Bladder cancer (1.69); Pancreatic cancer (1.61); AGE-RAGE signaling pathway in diabetic complications (1.59); TNF signaling pathway (1.59); Apoptosis (1.57); VEGF signaling pathway (1.56); Type II diabetes mellitus (1.54); Malaria (1.54); Colorectal cancer (1.53); NF-kappa B signaling pathway (1.53)	RIPK1-mediated regulated necrosis (1.71); Regulated Necrosis (1.70); Caspase activation via extrinsic apoptotic signalig pathway (1.69); Ligand-dependent caspase activation (1.67); Death Receptor Signalling (1.67); Constitutive Signaling by Ligand-Responsive EGFR Cancer Variants (1.65); Signaling by EGFR in Cancer (1.65); Signaling by Ligand-Responsive EGFR Variants in Cancer (1.64); Regulation o…	Prenol lipids/Lipids and lipid-like molecules	FDB012734
53	Umbelliprenin	0.92	3	Coriander; Dill; Lemon	Apoptosis (2.06); Pancreatic cancer (2.01); Prostate cancer (2.01); Toxoplasmosis (2.00); Chronic myeloid leukemia (1.99); Small cell lung cancer (1.98); Progesterone-mediated oocyte maturation (1.98); Prolactin signaling pathway (1.97); Hepatitis B (1.97); Colorectal cancer (1.97)	Intrinsic Pathway for Apoptosis (2.01); Senescence-Associated Secretory Phenotype (SASP) (1.99); Signaling by Ligand-Responsive EGFR Variants in Cancer (1.99); TP53 Regulates Transcription of Cell Death Genes (1.97); Signaling by EGFR in Cancer (1.96); ADP signalling through P2Y purinoceptor 12 (1.96); Constitutive Signaling by Ligand-Responsive EGFR Cancer Variants (1.96); Nucleotide-binding dom…	Terpene lactones/Prenol lipids	FDB002491
54	8-p-Menthene-1,2-diol	0.91	2	Caraway; Wild celery	Thyroid hormone signaling pathway (1.66); mRNA surveillance pathway (1.63); Vasopressin-regulated water reabsorption (1.62); Measles (1.62); Shigellosis (1.62); Toll-like receptor signaling pathway (1.62); Herpes simplex infection (1.62); Proteoglycans in cancer (1.62); Melanogenesis (1.62); NOD-like receptor signaling pathway (1.61)	Anchoring of the basal body to the plasma membrane (2.06); Loss of Nlp from mitotic centrosomes (2.05); Loss of proteins required for interphase microtubule organization┬ from the centrosome (2.05); AURKA Activation by TPX2 (2.05); Nuclear Envelope Breakdown (2.04); Regulation of PLK1 Activity at G2/M Transition (2.04); Centrosome maturation (2.03); Recruitment of mitotic centrosome proteins and …	Prenol lipids/Lipids and lipid-like molecules	FDB009777
55	alpha-Terpineol	0.9	60	Allspice; American cranberry; Anise; Apricot; Bilberry; Black elderberry; Blackcurrant; Cabbage, White cabbage; Caraway; Cardamom; Carrot, Wild carrot; Ceylon cinnamon; Chinese cinnamon; Cloves; Coconut; Common grape; Common oregano; Common sage; Common thyme; Coriander; Corn; Cumin; Dill; Fennel; Fig; Ginger; Green bell pepper, Orange bell pepper, Pepper (C. annuum), Red bell pepper, Yellow bell…	Fc epsilon RI signaling pathway (1.71); Toxoplasmosis (1.71); HIF-1 signaling pathway (1.71); Long-term potentiation (1.71); AGE-RAGE signaling pathway in diabetic complications (1.71); Aldosterone-regulated sodium reabsorption (1.71); FoxO signaling pathway (1.71); Mismatch repair (1.70); RNA transport (1.70); B cell receptor signaling pathway (1.70)	Anchoring of the basal body to the plasma membrane (2.11); Loss of Nlp from mitotic centrosomes (2.09); AURKA Activation by TPX2 (2.09); Centrosome maturation (2.06); Loss of proteins required for interphase microtubule organization┬ from the centrosome (2.06); Recruitment of mitotic centrosome proteins and complexes (2.05); Nuclear Envelope Breakdown (2.05); Regulation of PLK1 Activity at G2/M T…	Monoterpenoids/Prenol lipids	FDB014416
56	(15Z)-Lycopene	0.9	1	Guava	Glioma (1.86); Prostate cancer (1.86); Bladder cancer (1.85); Prolactin signaling pathway (1.83); Pancreatic cancer (1.83); Chronic myeloid leukemia (1.82); Melanoma (1.81); Non-small cell lung cancer (1.81); Colorectal cancer (1.81); Longevity regulating pathway - multiple species (1.80)	Signaling by Ligand-Responsive EGFR Variants in Cancer (1.85); Signaling by EGFR in Cancer (1.85); ADP signalling through P2Y purinoceptor 12 (1.84); Constitutive Signaling by Ligand-Responsive EGFR Cancer Variants (1.84); Prostacyclin signalling through prostacyclin receptor (1.81); Spry regulation of FGF signaling (1.81); G beta:gamma signalling through PI3Kgamma (1.80); Signaling by EGFRvIII i…	Tetraterpenoids/Prenol lipids	FDB001775
57	(S)-alpha-Terpineol	0.9	3	Cinnamon; Mentha (Mint); Sweet bay	HIF-1 signaling pathway (1.71); Pathogenic Escherichia coli infection (1.71); Alcoholism (1.71); FoxO signaling pathway (1.71); RNA transport (1.71); Small cell lung cancer (1.70); T cell receptor signaling pathway (1.70); GnRH signaling pathway (1.70); Cholinergic synapse (1.70); ErbB signaling pathway (1.70)	Anchoring of the basal body to the plasma membrane (2.09); AURKA Activation by TPX2 (2.08); Loss of Nlp from mitotic centrosomes (2.08); Loss of proteins required for interphase microtubule organization┬ from the centrosome (2.07); Regulation of PLK1 Activity at G2/M Transition (2.06); Centrosome maturation (2.05); Nuclear Envelope Breakdown (2.04); Recruitment of mitotic centrosome proteins and …	Monoterpenoids/Prenol lipids	FDB014922
58	beta-Elemene	0.9	29	Allspice; Anise; Burdock; Caraway; Carrot, Wild carrot; Ceylon cinnamon; Common oregano; Cumin; Dill; Ginger; Hyssop; Lemon balm; Lemon; Lime; Lovage; Mandarin orange (Clementine, Tangerine); Mentha (Mint); Orange mint; Parsley; Pepper (Spice); Potato; Rosemary; Spearmint; Star anise; Sweet basil; Sweet bay; Sweet orange; Tamarind; Wild celery	p53 signaling pathway (2.00); Pertussis (2.00); TNF signaling pathway (2.00); Viral carcinogenesis (1.98); Apoptosis (1.98); Legionellosis (1.98); Serotonergic synapse (1.96); Natural killer cell mediated cytotoxicity (1.96); Amoebiasis (1.96); MicroRNAs in cancer (1.95)	Vasopressin regulates renal water homeostasis via Aquaporins (1.93); Nonsense-Mediated Decay (NMD) (1.93); Golgi Associated Vesicle Biogenesis (1.93); APC/C:Cdc20 mediated degradation of Cyclin B (1.93); Constitutive Signaling by Ligand-Responsive EGFR Cancer Variants (1.92); Signaling by Hippo (1.92); Opioid Signalling (1.92); Nonsense Mediated Decay (NMD) enhanced by the Exon Junction Complex (…	Sesquiterpenoids/Prenol lipids	FDB014577
59	3,4,7-Trihydroxyflavone	0.9	3	Alfalfa; Broad bean; Fenugreek	Proteasome (2.02); Ubiquitin mediated proteolysis (1.92); Oocyte meiosis (1.86); Prostate cancer (1.83); Epstein-Barr virus infection (1.83); Glioma (1.82); Progesterone-mediated oocyte maturation (1.82); Endometrial cancer (1.82); Prolactin signaling pathway (1.81); Colorectal cancer (1.81)	Ubiquitin-dependent degradation of Cyclin D (2.07); CDK-mediated phosphorylation and removal of Cdc6 (2.07); APC:Cdc20 mediated degradation of cell cycle proteins prior to satisfation of the cell cycle checkpoint (2.07); APC/C-mediated degradation of cell cycle proteins (2.06); APC/C:Cdc20 mediated degradation of Securin (2.06); SCF-beta-TrCP mediated degradation of Emi1 (2.06); The role of GTSE1…	Flavones/Flavonoids	FDB012021
60	Genistein	0.89	21	Adzuki bean; Alfalfa; Black-eyed pea; Broad bean; Chickpea; Common bean; Common pea; Corn; Fenugreek; Gram bean; Hyacinth bean; Lentils; Lima bean; Mung bean; Pigeon pea; Prunus (Cherry, Plum); Scarlet bean; Sour cherry; Soy bean; Sweet cherry; White lupine	Melanoma (1.92); Prostate cancer (1.92); Estrogen signaling pathway (1.92); Progesterone-mediated oocyte maturation (1.91); Prolactin signaling pathway (1.91); Glioma (1.91); Bladder cancer (1.89); HIF-1 signaling pathway (1.88); Chemokine signaling pathway (1.88); Pancreatic cancer (1.88)	Senescence-Associated Secretory Phenotype (SASP) (1.92); Signaling by FGFR2 in disease (1.90); Signaling by Ligand-Responsive EGFR Variants in Cancer (1.89); Signaling by EGFR in Cancer (1.89); Presynaptic function of Kainate receptors (1.88); G-protein beta:gamma signalling (1.88); Glucagon signaling in metabolic regulation (1.88); FGFR2 mutant receptor activation (1.88); Constitutive Signaling …	Isoflav-2-enes/Isoflavonoids	FDB011828
61	Brassinolide	0.89	11	Broad bean; Common bean; Common buckwheat; Hyacinth bean; Japanese chestnut; Radish; Sunflower; Swede; Sweet orange; Tea; Turnip	Progesterone-mediated oocyte maturation (1.92); Glioma (1.91); Oocyte meiosis (1.89); Prostate cancer (1.89); VEGF signaling pathway (1.88); T cell receptor signaling pathway (1.88); Estrogen signaling pathway (1.88); Renal cell carcinoma (1.87); Neurotrophin signaling pathway (1.87); Pancreatic cancer (1.87)	G-protein activation (1.93); Opioid Signalling (1.93); G alpha (z) signalling events (1.93); Vasopressin regulates renal water homeostasis via Aquaporins (1.92); Glucagon signaling in metabolic regulation (1.92); Aquaporin-mediated transport (1.92); CaM pathway (1.91); ADP signalling through P2Y purinoceptor 12 (1.91); Senescence-Associated Secretory Phenotype (SASP) (1.90); Constitutive Signalin…	Steroid lactones/Steroids and steroid derivatives	FDB012340
62	Procyanidin B1	0.89	15	Apple; Bilberry; Broad bean; Ceylon cinnamon; Chinese cinnamon; Cinnamon; Cocoa bean; Common grape; Common hazelnut; Guava; Lingonberry; Malus (Crab apple); Pomegranate; Rubus (Blackberry, Raspberry); Star fruit	Progesterone-mediated oocyte maturation (2.02); Pancreatic cancer (2.02); Prostate cancer (2.01); Chronic myeloid leukemia (2.00); Endometrial cancer (2.00); VEGF signaling pathway (2.00); Non-small cell lung cancer (1.99); Toxoplasmosis (1.99); Prolactin signaling pathway (1.99); NOD-like receptor signaling pathway (1.99)	Transport of vitamins, nucleosides, and related molecules (2.03); Vasopressin regulates renal water homeostasis via Aquaporins (1.98); Senescence-Associated Secretory Phenotype (SASP) (1.98); G beta:gamma signalling through PI3Kgamma (1.97); Thrombin signalling through proteinase activated receptors (PARs) (1.96); Nucleotide-binding domain, leucine rich repeat containing receptor (NLR) signaling …	Biflavonoids and polyflavonoids/Flavonoids	FDB000958
63	Dihydroxystearic acid	0.88	1	Peanut	Steroid hormone biosynthesis (2.18); Ascorbate and aldarate metabolism (2.00); Retinol metabolism (1.99); Fatty acid degradation (1.97); Glioma (1.96); Estrogen signaling pathway (1.95); Prostate cancer (1.95); Pancreatic cancer (1.95); Progesterone-mediated oocyte maturation (1.94); AGE-RAGE signaling pathway in diabetic complications (1.92)	Signaling by Ligand-Responsive EGFR Variants in Cancer (1.91); PKA-mediated phosphorylation of CREB (1.91); Ca-dependent events (1.91); Synthesis of very long-chain fatty acyl-CoAs (1.91); PKA activation (1.91); Activation of GABAB receptors (1.91); Activation of Kainate Receptors upon glutamate binding (1.90); PKA activation in glucagon signalling (1.90); Signal amplification (1.90); Constitutiv…	Fatty acids and conjugates/Fatty Acyls	FDB004024
64	Kaempferol 3-rhamnoside	0.87	4	Common hazelnut; Ginkgo nuts; Linden; Peach	mTOR signaling pathway (2.08); Progesterone-mediated oocyte maturation (2.03); Glioma (2.03); Neurotrophin signaling pathway (2.02); Longevity regulating pathway - multiple species (2.02); VEGF signaling pathway (2.01); HIF-1 signaling pathway (1.99); Non-small cell lung cancer (1.99); Oocyte meiosis (1.99); Insulin resistance (1.98)	Senescence-Associated Secretory Phenotype (SASP) (2.02); G alpha (z) signalling events (2.01); ADP signalling through P2Y purinoceptor 1 (1.98); Glucagon signaling in metabolic regulation (1.98); Thrombin signalling through proteinase activated receptors (PARs) (1.98); Constitutive Signaling by AKT1 E17K in Cancer (1.98); ADP signalling through P2Y purinoceptor 12 (1.98); G-protein activation (1.…	Flavonoid glycosides/Flavonoids	FDB016491
65	Erucin	0.87	1	Cabbage, White cabbage	Progesterone-mediated oocyte maturation (2.03); Prolactin signaling pathway (2.02); Prostate cancer (2.02); Sphingolipid signaling pathway (2.02); Cholinergic synapse (2.01); Pancreatic cancer (2.01); ErbB signaling pathway (2.01); Chagas disease (American trypanosomiasis) (2.01); Glioma (2.01); Choline metabolism in cancer (2.00)	G beta:gamma signalling through PI3Kgamma (2.00); Opioid Signalling (1.99); Senescence-Associated Secretory Phenotype (SASP) (1.99); G-protein beta:gamma signalling (1.99); Negative regulation of the PI3K/AKT network (1.98); PI-3K cascade:FGFR1 (1.98); GAB1 signalosome (1.98); PIP3 activates AKT signaling (1.98); PI-3K cascade:FGFR3 (1.98); PI5P, PP2A and IER3 Regulate PI3K/AKT Signaling (1.97)	Isothiocyanates	FDB011906
66	Gallic acid	0.87	30	Allspice; Apple; Bilberry; Black walnut; Carob; Cashew nut; Cloves; Common grape; Common oregano; Common sage; Common thyme; Common walnut; Corn; European chestnut; Evening primrose; Garden rhubarb; Guava; Highbush blueberry; Java plum; Mango; Olive; Pomegranate; Potato; Red raspberry; Sapodilla; Sea-buckthornberry; Sour cherry; Soy bean; Tarragon; Tea	AGE-RAGE signaling pathway in diabetic complications (1.80); Bladder cancer (1.79); Prostate cancer (1.78); Estrogen signaling pathway (1.78); Glioma (1.78); Pancreatic cancer (1.77); Colorectal cancer (1.77); VEGF signaling pathway (1.77); Longevity regulating pathway - multiple species (1.76); Chronic myeloid leukemia (1.76)	Constitutive Signaling by Ligand-Responsive EGFR Cancer Variants (1.82); Signaling by Ligand-Responsive EGFR Variants in Cancer (1.81); Signaling by EGFR in Cancer (1.81); Prostacyclin signalling through prostacyclin receptor (1.79); Spry regulation of FGF signaling (1.77); ADP signalling through P2Y purinoceptor 12 (1.77); Regulation of TP53 Activity through Methylation (1.77); CD209 (DC-SIGN) s…	Benzoic acids and derivatives/Benzene and substituted derivatives	FDB000662
67	Epiursolic acid	0.87	1	Common sage	Prostate cancer (1.95); Progesterone-mediated oocyte maturation (1.94); Toxoplasmosis (1.94); Colorectal cancer (1.93); Hepatitis B (1.92); Longevity regulating pathway - multiple species (1.92); Pancreatic cancer (1.92); HIF-1 signaling pathway (1.92); Glioma (1.92); Prolactin signaling pathway (1.92)	Peptide chain elongation (2.00); Viral mRNA Translation (2.00); Nonsense Mediated Decay (NMD) independent of the Exon Junction Complex (EJC) (1.99); Antigen processing: Ubiquitination & Proteasome degradation (1.99); Selenocysteine synthesis (1.99); Eukaryotic Translation Elongation (1.99); Eukaryotic Translation Termination (1.96); L13a-mediated translational silencing of Ceruloplasmin expressio…	Triterpenoids/Prenol lipids	FDB021709
68	Dodecadienoic acid	0.86	2	Common buckwheat; Dandelion	Proteasome (1.98); Ubiquitin mediated proteolysis (1.89); Oocyte meiosis (1.81); Progesterone-mediated oocyte maturation (1.80); Epstein-Barr virus infection (1.80); Cell cycle (1.79); Ribosome (1.79); Glioma (1.76); Colorectal cancer (1.76); Viral carcinogenesis (1.75)	Antigen processing: Ubiquitination & Proteasome degradation (2.05); APC:Cdc20 mediated degradation of cell cycle proteins prior to satisfation of the cell cycle checkpoint (2.03); Cdc20:Phospho-APC/C mediated degradation of Cyclin A (2.03); Autodegradation of Cdh1 by Cdh1:APC/C (2.03); Regulation of mitotic cell cycle (2.02); APC/C:Cdc20 mediated degradation of mitotic proteins (2.02); Activation…	Fatty Acyls/Lipids and lipid-like molecules	FDB005434
69	Angelicin	0.86	4	Coriander; Fig; Parsnip; Wild celery	Tyrosine metabolism (2.00); Proteasome (2.00); Legionellosis (1.98); TNF signaling pathway (1.96); Histidine metabolism (1.96); Tryptophan metabolism (1.95); Toxoplasmosis (1.95); Colorectal cancer (1.95); Pancreatic cancer (1.95); Phenylalanine metabolism (1.95)	Ubiquitin-dependent degradation of Cyclin D1 (2.05); Dectin-1 mediated noncanonical NF-kB signaling (2.04); Autodegradation of Cdh1 by Cdh1:APC/C (2.04); Regulation of activated PAK-2p34 by proteasome mediated degradation (2.04); CDK-mediated phosphorylation and removal of Cdc6 (2.04); NIK-->noncanonical NF-kB signaling (2.04); Autodegradation of the E3 ubiquitin ligase COP1 (2.04); p53-Independe…	Furanocoumarins/Coumarins and derivatives	FDB012132
70	Fisetin	0.86	1	Soy bean	Drug metabolism - cytochrome P450 (1.96); Metabolism of xenobiotics by cytochrome P450 (1.94); Chemical carcinogenesis (1.93); Retinol metabolism (1.92); Steroid hormone biosynthesis (1.91); Ascorbate and aldarate metabolism (1.89); Drug metabolism - other enzymes (1.88); Porphyrin and chlorophyll metabolism (1.87); Prostate cancer (1.86); Pentose and glucuronate interconversions (1.86)	Glucuronidation (1.86); ADP signalling through P2Y purinoceptor 12 (1.85); Senescence-Associated Secretory Phenotype (SASP) (1.84); Constitutive Signaling by Ligand-Responsive EGFR Cancer Variants (1.84); Signaling by Ligand-Responsive EGFR Variants in Cancer (1.82); Spry regulation of FGF signaling (1.82); APC/C:Cdc20 mediated degradation of Cyclin B (1.81); Signaling by EGFR in Cancer (1.80); X…	Flavones/Flavonoids	FDB000624
71	Epiestradiol	0.86	2	Apricot; Pomegranate	Metabolism of xenobiotics by cytochrome P450 (1.97); Drug metabolism - cytochrome P450 (1.96); Chemical carcinogenesis (1.94); Prolactin signaling pathway (1.90); Steroid hormone biosynthesis (1.90); Retinol metabolism (1.88); Estrogen signaling pathway (1.88); Prostate cancer (1.87); AGE-RAGE signaling pathway in diabetic complications (1.87); Progesterone-mediated oocyte maturation (1.86)	Senescence-Associated Secretory Phenotype (SASP) (1.89); Xenobiotics (1.88); Presynaptic function of Kainate receptors (1.88); G beta:gamma signalling through PLC beta (1.87); Activation of GABAB receptors (1.87); Glucuronidation (1.86); Constitutive Signaling by Ligand-Responsive EGFR Cancer Variants (1.86); GABA B receptor activation (1.86); ADP signalling through P2Y purinoceptor 12 (1.86); Si…	Estrane steroids/Steroids and steroid derivatives	FDB011524
72	Hydroxytyrosol	0.85	2	Cloves; Olive	AGE-RAGE signaling pathway in diabetic complications (1.95); Prostate cancer (1.92); HIF-1 signaling pathway (1.92); Colorectal cancer (1.92); Small cell lung cancer (1.91); Neurotrophin signaling pathway (1.90); Amyotrophic lateral sclerosis (ALS) (1.90); Cholinergic synapse (1.89); Toxoplasmosis (1.89); Sphingolipid signaling pathway (1.89)	G beta:gamma signalling through PI3Kgamma (1.80); Aquaporin-mediated transport (1.80); Signaling by EGFRvIII in Cancer (1.79); Spry regulation of FGF signaling (1.79); Glucagon-like Peptide-1 (GLP1) regulates insulin secretion (1.79); Regulation of TP53 Activity through Methylation (1.78); GABA B receptor activation (1.77); PKA activation (1.77); Activation of GABAB receptors (1.76); PKA-mediated…	Tyrosols and derivatives/Phenols	FDB008754
73	Apigenin	0.85	30	Anise; Apple; Carrot, Wild carrot; Chicory; Common bean; Common oregano; Common sage; Common thyme; Common wheat; Coriander; Date; Dill; Fenugreek; Flaxseed; German camomile; Ginkgo nuts; Olive; Orange mint; Parsley; Pomegranate; Roman camomile; Rosemary; Soft-necked garlic; Sour cherry; Spearmint; Sweet basil; Tarragon; Tea; Wild celery; Winter savory	Drug metabolism - cytochrome P450 (2.03); Metabolism of xenobiotics by cytochrome P450 (2.02); Chemical carcinogenesis (2.01); Retinol metabolism (1.98); Steroid hormone biosynthesis (1.98); Ascorbate and aldarate metabolism (1.92); Progesterone-mediated oocyte maturation (1.92); Proteasome (1.92); Prostate cancer (1.92); Pentose and glucuronate interconversions (1.92)	Regulation of APC/C activators between G1/S and early anaphase (1.99); Cdc20:Phospho-APC/C mediated degradation of Cyclin A (1.98); Ubiquitin Mediated Degradation of Phosphorylated Cdc25A (1.97); APC:Cdc20 mediated degradation of cell cycle proteins prior to satisfation of the cell cycle checkpoint (1.97); Autodegradation of Cdh1 by Cdh1:APC/C (1.97); Ubiquitin-dependent degradation of Cyclin D (…	Flavones/Flavonoids	FDB002798
74	Luteolin 7-rhamnosylglucoside	0.85	4	Dandelion; German camomile; Lemon; Sweet orange	Progesterone-mediated oocyte maturation (1.49); Estrogen signaling pathway (1.45); AGE-RAGE signaling pathway in diabetic complications (1.45); Prostate cancer (1.45); Pancreatic cancer (1.45); Chagas disease (American trypanosomiasis) (1.44); Prolactin signaling pathway (1.44); Bladder cancer (1.44); Hepatitis B (1.44); Glioma (1.43)	Senescence-Associated Secretory Phenotype (SASP) (1.53); ERBB2 Regulates Cell Motility (1.50); Signaling by EGFR in Cancer (1.47); Signaling by Ligand-Responsive EGFR Variants in Cancer (1.47); Constitutive Signaling by Ligand-Responsive EGFR Cancer Variants (1.47); ADP signalling through P2Y purinoceptor 12 (1.46); Activation of APC/C and APC/C:Cdc20 mediated degradation of mitotic proteins (1.4…	Flavones/Flavonoids	FDB021653
75	(S)-Carvone	0.85	4	Anise; Caraway; Cornmint; Dill	Prostate cancer (2.02); Glioma (2.02); Bladder cancer (2.02); Colorectal cancer (2.01); Endometrial cancer (2.01); Small cell lung cancer (2.01); Non-small cell lung cancer (2.00); Chronic myeloid leukemia (2.00); Cell cycle (2.00); Proteasome (1.99)	Antigen processing: Ubiquitination & Proteasome degradation (2.06); Activation of gene expression by SREBF (SREBP) (2.05); Cdc20:Phospho-APC/C mediated degradation of Cyclin A (2.05); p53-Dependent G1 DNA Damage Response (2.04); Regulation of APC/C activators between G1/S and early anaphase (2.04); p53-Dependent G1/S DNA damage checkpoint (2.04); APC/C:Cdh1 mediated degradation of Cdc20 and other…	Monoterpenoids/Prenol lipids	FDB014599
76	1,2,4-Trihydroxybenzene	0.85	1	Tea	VEGF signaling pathway (1.96); Colorectal cancer (1.96); Prostate cancer (1.93); Progesterone-mediated oocyte maturation (1.93); Pancreatic cancer (1.93); Ribosome (1.93); Hepatitis B (1.93); Toxoplasmosis (1.92); p53 signaling pathway (1.92); Apoptosis (1.91)	Selenocysteine synthesis (2.02); Eukaryotic Translation Termination (2.02); Viral mRNA Translation (2.02); Nonsense Mediated Decay (NMD) enhanced by the Exon Junction Complex (EJC) (2.00); Nonsense-Mediated Decay (NMD) (1.99); Antigen processing: Ubiquitination & Proteasome degradation (1.99); Influenza Life Cycle (1.97); Influenza Viral RNA Transcription and Replication (1.97); Selenoamino acid …	Phenols and derivatives/Benzene and substituted derivatives	FDB004373
77	Xanthotoxin	0.84	14	Angelica; Anise; Caraway; Carrot, Wild carrot; Coriander; Corn; Dill; Fennel; Fig; Lambsquarters; Lovage; Parsley; Parsnip; Wild celery	Metabolism of xenobiotics by cytochrome P450 (2.10); Chemical carcinogenesis (2.07); Drug metabolism - cytochrome P450 (2.06); Retinol metabolism (2.04); Steroid hormone biosynthesis (2.00); Linoleic acid metabolism (1.97); Ascorbate and aldarate metabolism (1.94); Arachidonic acid metabolism (1.94); Histidine metabolism (1.92); Drug metabolism - other enzymes (1.90)	Phase 1 - Functionalization of compounds (1.99); Xenobiotics (1.96); Biological oxidations (1.95); Cytochrome P450 - arranged by substrate type (1.95); Glucuronidation (1.93); Senescence-Associated Secretory Phenotype (SASP) (1.92); Presynaptic phase of homologous DNA pairing and strand exchange (1.92); Dual incision in TC-NER (1.91); ADP signalling through P2Y purinoceptor 12 (1.90); HDR through…	Furanocoumarins/Coumarins and derivatives	FDB012474
78	Aesculetin	0.84	16	Barley; Carrot, Wild carrot; Chicory; Cocoa bean; Common bean; Dandelion; Dill; Highbush blueberry; Horseradish; Mugwort; Olive; Opium poppy; Peanut; Sweet basil; Tarragon; Wild leek	Progesterone-mediated oocyte maturation (2.02); AGE-RAGE signaling pathway in diabetic complications (2.01); Pancreatic cancer (2.01); Colorectal cancer (2.00); Prostate cancer (2.00); Prolactin signaling pathway (1.99); Steroid hormone biosynthesis (1.99); Chagas disease (American trypanosomiasis) (1.99); Toxoplasmosis (1.99); Fc epsilon RI signaling pathway (1.98)	Senescence-Associated Secretory Phenotype (SASP) (2.00); G-protein beta:gamma signalling (1.96); G beta:gamma signalling through PI3Kgamma (1.96); Presynaptic function of Kainate receptors (1.96); Oxidative Stress Induced Senescence (1.96); ADP signalling through P2Y purinoceptor 1 (1.94); MyD88 cascade initiated on plasma membrane (1.94); Intrinsic Pathway for Apoptosis (1.94); MyD88 dependent c…	Hydroxycoumarins/Coumarins and derivatives	FDB002775
79	Crustecdysone	0.83	1	Spinach	Thyroid hormone signaling pathway (1.97); Prolactin signaling pathway (1.95); Estrogen signaling pathway (1.94); Colorectal cancer (1.93); Progesterone-mediated oocyte maturation (1.93); Prostate cancer (1.93); Glioma (1.92); Pancreatic cancer (1.92); Non-small cell lung cancer (1.91); Circadian rhythm (1.91)	Nuclear Receptor transcription pathway (2.13); Circadian Clock (2.02); Senescence-Associated Secretory Phenotype (SASP) (2.01); RORA activates gene expression (1.97); BMAL1:CLOCK,NPAS2 activates circadian gene expression (1.97); ADP signalling through P2Y purinoceptor 12 (1.95); Signaling by FGFR2 IIIa TM (1.94); RNA Polymerase I Promoter Opening (1.93); Activation of HOX genes during differentia…	Bile acids, alcohols and derivatives/Steroids and steroid derivatives	FDB001996
80	Secoisolariciresinol 9,9-diglucoside	0.83	1	Flaxseed	Pancreatic cancer (1.95); Prostate cancer (1.94); Bladder cancer (1.93); AGE-RAGE signaling pathway in diabetic complications (1.93); Non-small cell lung cancer (1.93); Prion diseases (1.92); Endometrial cancer (1.91); HIF-1 signaling pathway (1.91); Chagas disease (American trypanosomiasis) (1.91); Prolactin signaling pathway (1.91)	Signaling by PTK6 (1.91); Signaling by ERBB2 (1.91); ADP signalling through P2Y purinoceptor 12 (1.90); Signaling by EGFR in Cancer (1.89); Signaling by FGFR2 IIIa TM (1.89); Constitutive Signaling by Ligand-Responsive EGFR Cancer Variants (1.88); Signaling by Ligand-Responsive EGFR Variants in Cancer (1.88); Senescence-Associated Secretory Phenotype (SASP) (1.87); PI3K/AKT Signaling in Cancer (1…	Lignan glycosides	FDB015194
81	Myricetin 3-digalactoside	0.82	1	American cranberry	Metabolism of xenobiotics by cytochrome P450 (2.02); Chemical carcinogenesis (2.01); Drug metabolism - cytochrome P450 (2.00); Progesterone-mediated oocyte maturation (1.99); Prolactin signaling pathway (1.98); AGE-RAGE signaling pathway in diabetic complications (1.97); Longevity regulating pathway - multiple species (1.97); Prostate cancer (1.96); Non-small cell lung cancer (1.96); Glioma (1.96)	Senescence-Associated Secretory Phenotype (SASP) (1.99); G-protein beta:gamma signalling (1.97); G beta:gamma signalling through PI3Kgamma (1.96); Presynaptic function of Kainate receptors (1.94); G beta:gamma signalling through PLC beta (1.94); Constitutive Signaling by Ligand-Responsive EGFR Cancer Variants (1.94); ADP signalling through P2Y purinoceptor 12 (1.93); Signaling by Ligand-Responsiv…	Flavones/Flavonoids	FDB017002
82	Acteoside	0.82	3	Bitter gourd; Olive; Sesame	Pancreatic cancer (1.92); Prolactin signaling pathway (1.91); HIF-1 signaling pathway (1.91); Progesterone-mediated oocyte maturation (1.90); Bladder cancer (1.90); Hepatitis B (1.90); Estrogen signaling pathway (1.89); Proteasome (1.89); Glioma (1.89); Leishmaniasis (1.89)	G alpha (i) signalling events (2.00); Senescence-Associated Secretory Phenotype (SASP) (1.96); Ubiquitin Mediated Degradation of Phosphorylated Cdc25A (1.93); Regulation of APC/C activators between G1/S and early anaphase (1.93); Vpu mediated degradation of CD4 (1.93); Vif-mediated degradation of APOBEC3G (1.93); NIK-->noncanonical NF-kB signaling (1.92); Regulation of activated PAK-2p34 by prote…	Hydroxycinnamic acids and derivatives/Cinnamic acids and derivatives	FDB013409
83	Theaflavin	0.82	1	Tea	Progesterone-mediated oocyte maturation (2.01); AGE-RAGE signaling pathway in diabetic complications (2.00); Prolactin signaling pathway (1.99); Pancreatic cancer (1.99); Retrograde endocannabinoid signaling (1.99); Prostate cancer (1.98); Fc epsilon RI signaling pathway (1.97); Neurotrophin signaling pathway (1.97); Chagas disease (American trypanosomiasis) (1.97); Toxoplasmosis (1.97)	Senescence-Associated Secretory Phenotype (SASP) (1.99); G alpha (z) signalling events (1.98); Opioid Signalling (1.96); GABA B receptor activation (1.96); Toll Like Receptor 7/8 (TLR7/8) Cascade (1.95); G-protein activation (1.95); Toll Like Receptor 3 (TLR3) Cascade (1.95); G-protein beta:gamma signalling (1.95); G beta:gamma signalling through PI3Kgamma (1.95); TRAF6 mediated induction of NFkB…	Flavans/Flavonoids	FDB012511
84	4-Chloro-1H-indole-3-acetic acid	0.82	4	Broad bean; Common pea; Grass pea; Lentils	Ubiquitin mediated proteolysis (2.00); VEGF signaling pathway (1.89); Pancreatic cancer (1.89); Progesterone-mediated oocyte maturation (1.88); Glioma (1.88); Oocyte meiosis (1.87); Prostate cancer (1.87); Proteasome (1.87); Nucleotide excision repair (1.87); Cell cycle (1.85)	Tat-mediated elongation of the HIV-1 transcript (1.91); NIK-->noncanonical NF-kB signaling (1.91); G1/S Transition (1.91); Peptide chain elongation (1.91); Nonsense Mediated Decay (NMD) independent of the Exon Junction Complex (EJC) (1.91); Signaling by EGFR in Cancer (1.91); mRNA Capping (1.90); AUF1 (hnRNP D0) binds and destabilizes mRNA (1.90); p53-Independent G1/S DNA damage checkpoint (1.90)…	Indolyl carboxylic acids and derivatives/Indoles and derivatives	FDB010921
85	Myristicin	0.82	13	Anise; Caraway; Carrot, Wild carrot; Coriander; Dill; Fennel; Highbush blueberry; Lovage; Nutmeg; Parsley; Parsnip; Pepper (Spice); Wild celery	Retinol metabolism (2.05); Steroid hormone biosynthesis (2.02); Linoleic acid metabolism (2.00); Arachidonic acid metabolism (1.97); Glutathione metabolism (1.96); Ascorbate and aldarate metabolism (1.94); Ovarian steroidogenesis (1.94); Tryptophan metabolism (1.93); Nucleotide excision repair (1.92); Progesterone-mediated oocyte maturation (1.91)	Phase II conjugation (1.99); Biological oxidations (1.98); Arachidonic acid metabolism (1.97); Glutathione conjugation (1.96); Xenobiotics (1.96); Cytochrome P450 - arranged by substrate type (1.95); Formation of Incision Complex in GG-NER (1.95); Phase 1 - Functionalization of compounds (1.95); Aflatoxin activation and detoxification (1.94); Dual Incision in GG-NER (1.94)	Benzodioxoles	FDB014654
86	Isorhapontigenin	0.81	1	Garden rhubarb	Longevity regulating pathway - multiple species (2.00); Longevity regulating pathway - mammal (2.00); FoxO signaling pathway (1.98); AMPK signaling pathway (1.96); Amphetamine addiction (1.96); MicroRNAs in cancer (1.95); Glucagon signaling pathway (1.93); Alcoholism (1.91); Prostate cancer (1.89); Viral carcinogenesis (1.88)	p53-Independent DNA Damage Response (1.87); Formation of the beta-catenin:TCF transactivating complex (1.87); Dectin-1 mediated noncanonical NF-kB signaling (1.87); G2/M Checkpoints (1.87); Cellular response to hypoxia (1.87); p53-Dependent G1/S DNA damage checkpoint (1.87); p53-Independent G1/S DNA damage checkpoint (1.86); Nonsense Mediated Decay (NMD) independent of the Exon Junction Complex (…	Stilbenes/Phenylpropanoids and polyketides	FDB008478
87	Carnosic acid	0.81	2	Common sage; Rosemary	VEGF signaling pathway (1.83); Pancreatic cancer (1.82); Prostate cancer (1.81); Non-small cell lung cancer (1.81); Bladder cancer (1.80); Endometrial cancer (1.80); Prolactin signaling pathway (1.79); Colorectal cancer (1.78); Chronic myeloid leukemia (1.77); Melanoma (1.77)	Signaling by EGFR in Cancer (1.79); Constitutive Signaling by AKT1 E17K in Cancer (1.79); Spry regulation of FGF signaling (1.79); Signaling by Ligand-Responsive EGFR Variants in Cancer (1.78); Intrinsic Pathway for Apoptosis (1.78); Signaling by ERBB2 (1.76); Regulation of KIT signaling (1.75); Activation of BAD and translocation to mitochondria (1.75); Activation of BH3-only proteins (1.75); Gl…	Diterpenoids/Prenol lipids	FDB014905
88	Quercetagetin	0.81	1	Sweet orange	Prolactin signaling pathway (1.90); Proteasome (1.90); Progesterone-mediated oocyte maturation (1.89); Retrograde endocannabinoid signaling (1.89); Chagas disease (American trypanosomiasis) (1.88); NOD-like receptor signaling pathway (1.87); Sphingolipid signaling pathway (1.87); Pancreatic cancer (1.86); Oocyte meiosis (1.86); Pertussis (1.86)	Regulation of mitotic cell cycle (1.96); Activation of GABAB receptors (1.95); GABA B receptor activation (1.94); Peptide ligand-binding receptors (1.94); APC/C-mediated degradation of cell cycle proteins (1.94); APC:Cdc20 mediated degradation of cell cycle proteins prior to satisfation of the cell cycle checkpoint (1.94); Regulation of APC/C activators between G1/S and early anaphase (1.94); APC…	Flavones/Flavonoids	FDB011897
89	Liriodenine	0.81	2	Cherimoya; Custard apple	Taste transduction (1.99); Cholinergic synapse (1.98); Neuroactive ligand-receptor interaction (1.97); Gastric acid secretion (1.95); Salivary secretion (1.94); Prostate cancer (1.93); Sphingolipid signaling pathway (1.93); Chronic myeloid leukemia (1.93); Non-small cell lung cancer (1.92); Pancreatic cancer (1.92)	G alpha (q) signalling events (2.10); G alpha (i) signalling events (2.05); Peptide ligand-binding receptors (2.03); Class A/1 (Rhodopsin-like receptors) (2.01); GPCR ligand binding (1.99); ADP signalling through P2Y purinoceptor 1 (1.97); Thrombin signalling through proteinase activated receptors (PARs) (1.96); Regulation of insulin secretion (1.96); Thromboxane signalling through TP receptor (1…	Aporphines	FDB001503
90	Prolycopene	0.8	2	Garden tomato (var.); Passion fruit	Bladder cancer (1.84); Glioma (1.84); Prostate cancer (1.84); Prolactin signaling pathway (1.81); Longevity regulating pathway - multiple species (1.81); Chronic myeloid leukemia (1.80); Melanoma (1.80); Pancreatic cancer (1.80); Non-small cell lung cancer (1.79); Colorectal cancer (1.78)	Signaling by EGFR in Cancer (1.86); Signaling by Ligand-Responsive EGFR Variants in Cancer (1.84); Constitutive Signaling by Ligand-Responsive EGFR Cancer Variants (1.84); Spry regulation of FGF signaling (1.80); Prostacyclin signalling through prostacyclin receptor (1.80); Constitutive Signaling by EGFRvIII (1.79); ADP signalling through P2Y purinoceptor 12 (1.78); Signaling by EGFRvIII in Cance…	Tetraterpenoids/Prenol lipids	FDB014522
91	Emodin	0.79	3	Dock; Garden rhubarb; Sorrel	Steroid hormone biosynthesis (1.95); Retinol metabolism (1.94); Ascorbate and aldarate metabolism (1.92); Pentose and glucuronate interconversions (1.89); Prolactin signaling pathway (1.89); Estrogen signaling pathway (1.88); Pancreatic cancer (1.88); Porphyrin and chlorophyll metabolism (1.87); Metabolism of xenobiotics by cytochrome P450 (1.87); Drug metabolism - other enzymes (1.87)	G-protein beta:gamma signalling (1.90); Glucuronidation (1.89); Senescence-Associated Secretory Phenotype (SASP) (1.89); G beta:gamma signalling through PI3Kgamma (1.88); Constitutive Signaling by Ligand-Responsive EGFR Cancer Variants (1.87); Signaling by EGFR in Cancer (1.87); ADP signalling through P2Y purinoceptor 12 (1.86); Signaling by Ligand-Responsive EGFR Variants in Cancer (1.86); Presy…	Anthraquinones/Anthracenes	FDB013862
92	alpha-Santalene	0.79	5	Allspice; Giant butterbur; Pepper (Spice); Star anise; Sweet basil	Spliceosome (1.97); Cell cycle (1.92); Ubiquitin mediated proteolysis (1.81); Glioma (1.81); Chronic myeloid leukemia (1.80); Pancreatic cancer (1.80); Viral carcinogenesis (1.80); Alcoholism (1.79); Non-small cell lung cancer (1.78); Colorectal cancer (1.78)	mRNA Splicing - Major Pathway (2.04); mRNA Splicing (2.03); G0 and Early G1 (1.97); mRNA Splicing - Minor Pathway (1.95); Post-Elongation Processing of Intronless pre-mRNA (1.88); ERCC6 (CSB) and EHMT2 (G9a) positively regulate rRNA expression (1.87); Peptide chain elongation (1.86); Gap-filling DNA repair synthesis and ligation in TC-NER (1.86); Antigen processing: Ubiquitination & Proteasome de…	Sesquiterpenoids/Prenol lipids	FDB013531
93	7,4-Dihydroxyflavone	0.79	3	Alfalfa; Broad bean; Fenugreek	Steroid hormone biosynthesis (2.08); Metabolism of xenobiotics by cytochrome P450 (2.07); Chemical carcinogenesis (2.07); Drug metabolism - cytochrome P450 (2.05); Retinol metabolism (2.01); Ovarian steroidogenesis (2.00); Ascorbate and aldarate metabolism (1.98); Drug metabolism - other enzymes (1.97); Prolactin signaling pathway (1.93); Porphyrin and chlorophyll metabolism (1.92)	Biological oxidations (2.04); Phase 1 - Functionalization of compounds (2.02); Cytochrome P450 - arranged by substrate type (2.02); Metabolism of steroid hormones (1.99); Steroid hormones (1.99); Thrombin signalling through proteinase activated receptors (PARs) (1.88); Opioid Signalling (1.87); Vasopressin regulates renal water homeostasis via Aquaporins (1.87); Signal amplification (1.87); Signa…	Flavones/Flavonoids	FDB001536
94	Plumbagin	0.79	4	Black walnut; Common walnut; Japanese persimmon; Persimmon	Drug metabolism - cytochrome P450 (2.03); Retinol metabolism (2.03); Steroid hormone biosynthesis (2.03); Metabolism of xenobiotics by cytochrome P450 (2.03); Chemical carcinogenesis (2.02); Drug metabolism - other enzymes (2.00); Ascorbate and aldarate metabolism (1.99); Pentose and glucuronate interconversions (1.99); Porphyrin and chlorophyll metabolism (1.98); Prolactin signaling pathway (1.9…	Senescence-Associated Secretory Phenotype (SASP) (2.01); Glucuronidation (2.00); Antigen processing: Ubiquitination & Proteasome degradation (1.98); G alpha (i) signalling events (1.96); Opioid Signalling (1.93); APC/C:Cdc20 mediated degradation of Cyclin B (1.93); Prostacyclin signalling through prostacyclin receptor (1.92); ADP signalling through P2Y purinoceptor 12 (1.92); Signaling by Ligand-…	Naphthoquinones/Naphthalenes	FDB005844
95	Di-2-propenyl sulfide	0.78	6	Garden cress; Garden onion; Horseradish; Radish; Soft-necked garlic; Wild leek	Retinol metabolism (2.01); Arachidonic acid metabolism (2.01); Linoleic acid metabolism (1.98); Steroid hormone biosynthesis (1.93); Ascorbate and aldarate metabolism (1.93); Pancreatic cancer (1.92); Toxoplasmosis (1.92); VEGF signaling pathway (1.92); Progesterone-mediated oocyte maturation (1.92); Colorectal cancer (1.92)	APC/C:Cdc20 mediated degradation of mitotic proteins (1.96); AUF1 (hnRNP D0) binds and destabilizes mRNA (1.96); APC:Cdc20 mediated degradation of cell cycle proteins prior to satisfation of the cell cycle checkpoint (1.96); Ubiquitin Mediated Degradation of Phosphorylated Cdc25A (1.96); CDK-mediated phosphorylation and removal of Cdc6 (1.96); APC/C:Cdc20 mediated degradation of Securin (1.96); R…	Allyl sulfur compounds	FDB015388
96	Glyceollin I	0.78	1	Soy bean	Steroid hormone biosynthesis (2.13); Retinol metabolism (1.99); Fatty acid degradation (1.99); Ascorbate and aldarate metabolism (1.95); Estrogen signaling pathway (1.95); Glioma (1.95); Prostate cancer (1.93); Progesterone-mediated oocyte maturation (1.93); Pancreatic cancer (1.91); Drug metabolism - other enzymes (1.91)	Opioid Signalling (1.91); Thrombin signalling through proteinase activated receptors (PARs) (1.91); Constitutive Signaling by Ligand-Responsive EGFR Cancer Variants (1.91); Signaling by Ligand-Responsive EGFR Variants in Cancer (1.91); PKA activation (1.91); Prostacyclin signalling through prostacyclin receptor (1.90); Aquaporin-mediated transport (1.90); G alpha (z) signalling events (1.90); Act…	Furanoisoflavonoids/Isoflavonoids	FDB012096
97	Brassinin	0.77	2	Cabbage, White cabbage; Chinese cabbage	Prolactin signaling pathway (1.92); AGE-RAGE signaling pathway in diabetic complications (1.90); Pancreatic cancer (1.90); HIF-1 signaling pathway (1.87); Inflammatory bowel disease (IBD) (1.86); Acute myeloid leukemia (1.86); Toxoplasmosis (1.84); Hepatitis B (1.83); Hepatitis C (1.83); Signaling pathways regulating pluripotency of stem cells (1.83)	tRNA Aminoacylation (1.93); Signaling by PTK6 (1.89); Transcriptional regulation of pluripotent stem cells (1.88); Mitochondrial tRNA aminoacylation (1.88); Cytosolic tRNA aminoacylation (1.87); Growth hormone receptor signaling (1.86); Senescence-Associated Secretory Phenotype (SASP) (1.86); Association of TriC/CCT with target proteins during biosynthesis (1.86); Signaling by FGFR in disease (1.…	Indoles/Indoles and derivatives	FDB011378
98	Xylan	0.77	3	Arabica coffee; Common hazelnut; Sweet orange	Other types of O-glycan biosynthesis (1.78); Bladder cancer (1.75); Prostate cancer (1.71); Prion diseases (1.70); Glioma (1.69); Melanoma (1.69); HIF-1 signaling pathway (1.65); Pancreatic cancer (1.65); Thyroid cancer (1.65); Colorectal cancer (1.63)	A tetrasaccharide linker sequence is required for GAG synthesis (1.89); Recognition of DNA damage by PCNA-containing replication complex (1.88); Signaling by EGFR in Cancer (1.84); Spry regulation of FGF signaling (1.83); DNA Damage Bypass (1.83); Constitutive Signaling by Ligand-Responsive EGFR Cancer Variants (1.83); Signaling by Ligand-Responsive EGFR Variants in Cancer (1.82); Regulation of T…	Monosaccharides/Carbohydrates and carbohydrate conjugates	FDB001133
99	Anthocyanidins	0.77	2	Common grape; Peach	VEGF signaling pathway (2.00); Glioma (1.97); HIF-1 signaling pathway (1.96); Progesterone-mediated oocyte maturation (1.94); Oocyte meiosis (1.94); Pancreatic cancer (1.93); Fc epsilon RI signaling pathway (1.93); AGE-RAGE signaling pathway in diabetic complications (1.93); Estrogen signaling pathway (1.93); Prolactin signaling pathway (1.93)	Senescence-Associated Secretory Phenotype (SASP) (1.97); Vasopressin regulates renal water homeostasis via Aquaporins (1.97); ADP signalling through P2Y purinoceptor 12 (1.96); Glucagon signaling in metabolic regulation (1.95); Aquaporin-mediated transport (1.94); Signaling by Ligand-Responsive EGFR Variants in Cancer (1.94); G-protein activation (1.94); Opioid Signalling (1.93); Constitutive Sig…	Anthocyanidins/Flavonoids	FDB007538
100	Ginkgetin	0.75	1	Ginkgo nuts	Arachidonic acid metabolism (2.00); Linoleic acid metabolism (1.99); AGE-RAGE signaling pathway in diabetic complications (1.98); alpha-Linolenic acid metabolism (1.97); Serotonergic synapse (1.97); Pertussis (1.95); Colorectal cancer (1.95); TNF signaling pathway (1.93); Hepatitis B (1.93); Epithelial cell signaling in Helicobacter pylori infection (1.93)	Thrombin signalling through proteinase activated receptors (PARs) (1.88); Caspase activation via extrinsic apoptotic signalig pathway (1.88); G beta:gamma signalling through PLC beta (1.88); Apoptotic cleavage of cellular proteins (1.88); Apoptotic execution phase (1.88); Signaling by EGFR in Cancer (1.88); Apoptosis (1.87); G alpha (z) signalling events (1.87); Aquaporin-mediated transport (1.87…	Biflavonoids and polyflavonoids/Flavonoids	FDB011902
101	Tetramethylquercetin	0.75	2	Common oregano; Mandarin orange (Clementine, Tangerine)	Toxoplasmosis (1.90); Pancreatic cancer (1.90); Chronic myeloid leukemia (1.90); Viral carcinogenesis (1.89); VEGF signaling pathway (1.89); Herpes simplex infection (1.89); Melanoma (1.88); Endometrial cancer (1.88); Estrogen signaling pathway (1.88); Non-small cell lung cancer (1.88)	APC-Cdc20 mediated degradation of Nek2A (1.92); 3 -UTR-mediated translational regulation (1.91); Signaling by EGFR in Cancer (1.91); Signaling by Ligand-Responsive EGFR Variants in Cancer (1.91); Constitutive Signaling by Ligand-Responsive EGFR Cancer Variants (1.91); Phosphorylation of the APC/C (1.90); L13a-mediated translational silencing of Ceruloplasmin expression (1.90); Vasopressin regulat…	O-methylated flavonoids/Flavonoids	FDB017112
102	ent-Gallocatechin 3-gallate	0.75	1	Tea	Prostate cancer (1.89); Progesterone-mediated oocyte maturation (1.86); Estrogen signaling pathway (1.85); Pancreatic cancer (1.85); Prolactin signaling pathway (1.84); AGE-RAGE signaling pathway in diabetic complications (1.84); Bladder cancer (1.84); Chemokine signaling pathway (1.84); HIF-1 signaling pathway (1.84); Colorectal cancer (1.84)	Senescence-Associated Secretory Phenotype (SASP) (1.93); ADP signalling through P2Y purinoceptor 12 (1.88); Presynaptic function of Kainate receptors (1.88); G beta:gamma signalling through PLC beta (1.87); Signaling by Ligand-Responsive EGFR Variants in Cancer (1.86); APC/C:Cdc20 mediated degradation of Cyclin B (1.86); GABA B receptor activation (1.86); G beta:gamma signalling through PI3Kgamma…	Flavonoids/Phenylpropanoids and polyketides	FDB000095
103	Corosolic acid	0.75	3	Guava; Loquat; Olive	Prostate cancer (2.07); Colorectal cancer (2.06); Endometrial cancer (2.05); Melanogenesis (2.03); Adherens junction (2.02); Thyroid cancer (2.02); Thyroid hormone signaling pathway (2.02); Basal cell carcinoma (2.01); Leukocyte transendothelial migration (2.01); Signaling pathways regulating pluripotency of stem cells (2.00)	Formation of the beta-catenin:TCF transactivating complex (2.07); VEGFR2 mediated vascular permeability (2.01); Cell-cell junction organization (2.01); Apoptotic cleavage of cellular proteins (2.01); Degradation of beta-catenin by the destruction complex (2.00); Signaling by WNT in cancer (1.99); Ca2+ pathway (1.99); Senescence-Associated Secretory Phenotype (SASP) (1.99); TCF dependent signaling…	Prenol lipids/Lipids and lipid-like molecules	FDB013735
104	Dihydrocapsaicin	0.75	2	Green bell pepper, Orange bell pepper, Pepper (C. annuum), Red bell pepper, Yellow bell pepper; Pepper (C. frutescens)	Drug metabolism - cytochrome P450 (2.06); Chemical carcinogenesis (2.04); Retinol metabolism (2.01); Linoleic acid metabolism (1.99); Arachidonic acid metabolism (1.98); Serotonergic synapse (1.97); Steroid hormone biosynthesis (1.94); Progesterone-mediated oocyte maturation (1.94); VEGF signaling pathway (1.94); Endometrial cancer (1.93)	Peptide chain elongation (2.02); Viral mRNA Translation (2.02); Selenocysteine synthesis (2.00); Nonsense Mediated Decay (NMD) independent of the Exon Junction Complex (EJC) (2.00); Eukaryotic Translation Elongation (1.99); 3 -UTR-mediated translational regulation (1.98); Eukaryotic Translation Termination (1.98); GTP hydrolysis and joining of the 60S ribosomal subunit (1.97); L13a-mediated trans…	Methoxyphenols/Phenols	FDB017816
105	Gibberellin A116	0.75	1	Radish	Gap junction (1.94); Estrogen signaling pathway (1.93); Chemokine signaling pathway (1.92); Pancreatic cancer (1.91); Glioma (1.90); Progesterone-mediated oocyte maturation (1.89); VEGF signaling pathway (1.89); Chronic myeloid leukemia (1.89); Pertussis (1.88); Renal cell carcinoma (1.88)	Thromboxane signalling through TP receptor (2.00); Thrombin signalling through proteinase activated receptors (PARs) (1.99); Signal amplification (1.99); G-protein activation (1.98); Presynaptic function of Kainate receptors (1.97); ADP signalling through P2Y purinoceptor 12 (1.96); G beta:gamma signalling through PLC beta (1.96); Glucagon signaling in metabolic regulation (1.96); Vasopressin reg…	Diterpenoids/Prenol lipids	FDB001605
106	Hentriacosane	0.74	1	Avocado	DNA replication (1.97); mRNA surveillance pathway (1.62); Renal cell carcinoma (1.62); Legionellosis (1.62); B cell receptor signaling pathway (1.62); Systemic lupus erythematosus (1.62); GnRH signaling pathway (1.62); Central carbon metabolism in cancer (1.61); Toxoplasmosis (1.61); Cholinergic synapse (1.61)	Nonsense Mediated Decay (NMD) independent of the Exon Junction Complex (EJC) (2.05); Peptide chain elongation (2.05); Translation (2.05); Eukaryotic Translation Termination (2.05); Nonsense-Mediated Decay (NMD) (2.05); L13a-mediated translational silencing of Ceruloplasmin expression (2.04); 3 -UTR-mediated translational regulation (2.04); Nonsense Mediated Decay (NMD) enhanced by the Exon Juncti…	Alkanes/Saturated hydrocarbons	FDB006454
107	Psoralen	0.74	8	Carrot, Wild carrot; Coriander; Fennel; Fig; Lovage; Parsley; Parsnip; Wild celery	Histidine metabolism (1.90); Ubiquitin mediated proteolysis (1.86); Spliceosome (1.86); Mismatch repair (1.86); Tyrosine metabolism (1.86); Oocyte meiosis (1.84); Tryptophan metabolism (1.84); DNA replication (1.84); Phenylalanine metabolism (1.83); Homologous recombination (1.83)	Dual incision in TC-NER (1.98); Senescence-Associated Secretory Phenotype (SASP) (1.97); Packaging Of Telomere Ends (1.96); Dual Incision in GG-NER (1.96); HDR through Homologous Recombination (HRR) (1.96); Transcription-Coupled Nucleotide Excision Repair (TC-NER) (1.96); Antigen processing: Ubiquitination & Proteasome degradation (1.95); Telomere Maintenance (1.95); Formation of Incision Complex…	Furanocoumarins/Coumarins and derivatives	FDB012605
108	Epigallocatechin 3-gallate	0.73	4	Common grape; Pomegranate; Star fruit; Tea	Prostate cancer (1.89); Progesterone-mediated oocyte maturation (1.88); Estrogen signaling pathway (1.86); Pancreatic cancer (1.86); AGE-RAGE signaling pathway in diabetic complications (1.86); Colorectal cancer (1.86); Non-small cell lung cancer (1.86); Prolactin signaling pathway (1.86); HIF-1 signaling pathway (1.85); Chemokine signaling pathway (1.85)	Senescence-Associated Secretory Phenotype (SASP) (1.95); Signaling by EGFR in Cancer (1.89); G beta:gamma signalling through PLC beta (1.88); Glucagon signaling in metabolic regulation (1.88); ADP signalling through P2Y purinoceptor 12 (1.88); Presynaptic function of Kainate receptors (1.87); Signaling by Ligand-Responsive EGFR Variants in Cancer (1.87); Vasopressin regulates renal water homeosta…	Flavans/Flavonoids	FDB017702
109	Gallocatechin 3-gallate	0.73	3	Common grape; Sea-buckthornberry; Tea	Prostate cancer (1.89); Progesterone-mediated oocyte maturation (1.86); Estrogen signaling pathway (1.86); Prolactin signaling pathway (1.86); AGE-RAGE signaling pathway in diabetic complications (1.85); TNF signaling pathway (1.85); Bladder cancer (1.85); Chemokine signaling pathway (1.85); Pancreatic cancer (1.84); HIF-1 signaling pathway (1.84)	Senescence-Associated Secretory Phenotype (SASP) (1.95); Glucagon signaling in metabolic regulation (1.90); G beta:gamma signalling through PLC beta (1.89); APC/C:Cdc20 mediated degradation of Cyclin B (1.88); Signaling by Ligand-Responsive EGFR Variants in Cancer (1.87); Presynaptic function of Kainate receptors (1.87); Activation of GABAB receptors (1.86); ADP signalling through P2Y purinocepto…	Flavans/Flavonoids	FDB021740
110	ent-Epigallocatechin 3-gallate	0.73	1	Tea	Prostate cancer (1.89); Progesterone-mediated oocyte maturation (1.87); AGE-RAGE signaling pathway in diabetic complications (1.86); Estrogen signaling pathway (1.86); Prolactin signaling pathway (1.85); TNF signaling pathway (1.85); Chemokine signaling pathway (1.85); Colorectal cancer (1.85); Bladder cancer (1.84); Non-small cell lung cancer (1.84)	Senescence-Associated Secretory Phenotype (SASP) (1.94); Presynaptic function of Kainate receptors (1.88); Signaling by Ligand-Responsive EGFR Variants in Cancer (1.88); APC/C:Cdc20 mediated degradation of Cyclin B (1.87); Glucagon signaling in metabolic regulation (1.87); ADP signalling through P2Y purinoceptor 12 (1.87); Signaling by EGFR in Cancer (1.86); G-protein beta:gamma signalling (1.86)…	Flavans/Flavonoids	FDB004350
111	Rutinose	0.73	1	Capers	Proteasome (2.01); T cell receptor signaling pathway (1.72); Neurotrophin signaling pathway (1.72); AGE-RAGE signaling pathway in diabetic complications (1.72); ErbB signaling pathway (1.71); Spliceosome (1.71); Circadian rhythm (1.71); Legionellosis (1.71); Longevity regulating pathway - mammal (1.71); FoxO signaling pathway (1.70)	Antigen processing: Ubiquitination & Proteasome degradation (2.10); Regulation of APC/C activators between G1/S and early anaphase (2.08); Class I MHC mediated antigen processing & presentation (2.08); Regulation of mitotic cell cycle (2.08); Cdc20:Phospho-APC/C mediated degradation of Cyclin A (2.07); Activation of APC/C and APC/C:Cdc20 mediated degradation of mitotic proteins (2.07); NIK-->nonc…	Glycosyl compounds/Carbohydrates and carbohydrate conjugates	FDB004603
112	Moracin P	0.72	1	Mulberry	HIF-1 signaling pathway (2.04); Renal cell carcinoma (2.02); mTOR signaling pathway (2.01); Choline metabolism in cancer (2.00); Central carbon metabolism in cancer (2.00); Thyroid hormone signaling pathway (2.00); Proteoglycans in cancer (1.94); Pathways in cancer (1.91); Ubiquitin mediated proteolysis (1.91); Progesterone-mediated oocyte maturation (1.90)	Toll Like Receptor 10 (TLR10) Cascade (1.74); Regulation of innate immune responses to cytosolic DNA (1.74); MyD88 cascade initiated on plasma membrane (1.74); G-protein mediated events (1.74); PI-3K cascade:FGFR2 (1.74); Toll Like Receptor 5 (TLR5) Cascade (1.74); PI3K events in ERBB4 signaling (1.74); Translesion synthesis by REV1 (1.74); Toll Like Receptor 9 (TLR9) Cascade (1.74); MyD88 depend…	2-arylbenzofuran flavonoids	FDB020038
113	Quercetin	0.72	97	Almond; American cranberry; Anise; Apple; Apricot; Arrowroot; Asparagus; Avocado; Bilberry; Black elderberry; Black walnut; Blackcurrant; Borage; Breadfruit; Cabbage, White cabbage; Capers; Caraway; Carob; Carrot, Wild carrot; Chicory; Chives; Cloves; Cocoa bean; Common beet; Common buckwheat; Common grape; Common hazelnut; Common oregano; Common persimmon; Common walnut; Common wheat; Coriander;…	Drug metabolism - cytochrome P450 (1.98); Metabolism of xenobiotics by cytochrome P450 (1.97); Chemical carcinogenesis (1.96); Retinol metabolism (1.96); Progesterone-mediated oocyte maturation (1.94); Steroid hormone biosynthesis (1.93); Prostate cancer (1.93); Prolactin signaling pathway (1.92); Estrogen signaling pathway (1.92); AGE-RAGE signaling pathway in diabetic complications (1.92)	Senescence-Associated Secretory Phenotype (SASP) (1.95); ADP signalling through P2Y purinoceptor 12 (1.90); Vasopressin regulates renal water homeostasis via Aquaporins (1.89); Presynaptic function of Kainate receptors (1.89); Glucuronidation (1.89); G-protein beta:gamma signalling (1.89); G beta:gamma signalling through PLC beta (1.89); G beta:gamma signalling through PI3Kgamma (1.89); Glucagon …	Flavones/Flavonoids	FDB011904
114	6-Hydroxymethylpterin	0.7	1	Soy bean	Ubiquitin mediated proteolysis (1.99); Retinol metabolism (1.90); Progesterone-mediated oocyte maturation (1.84); Ascorbate and aldarate metabolism (1.84); Drug metabolism - other enzymes (1.83); Glioma (1.80); Bladder cancer (1.79); Chronic myeloid leukemia (1.79); Prolactin signaling pathway (1.78); Prostate cancer (1.78)	Senescence-Associated Secretory Phenotype (SASP) (1.94); Conversion from APC/C:Cdc20 to APC/C:Cdh1 in late anaphase (1.91); DNA methylation (1.89); APC-Cdc20 mediated degradation of Nek2A (1.86); Cellular response to hypoxia (1.86); PRC2 methylates histones and DNA (1.86); ADP signalling through P2Y purinoceptor 12 (1.86); Signaling by FGFR2 IIIa TM (1.86); Spry regulation of FGF signaling (1.85)…	Pteridines and derivatives/Organoheterocyclic compounds	FDB005544
115	2-Propanethiol	0.7	1	Potato	VEGF signaling pathway (2.03); T cell receptor signaling pathway (2.03); Progesterone-mediated oocyte maturation (2.02); AGE-RAGE signaling pathway in diabetic complications (2.01); Neurotrophin signaling pathway (2.01); Pertussis (2.01); Prolactin signaling pathway (2.00); Leishmaniasis (2.00); Fc epsilon RI signaling pathway (1.99); Retrograde endocannabinoid signaling (1.99)	Senescence-Associated Secretory Phenotype (SASP) (2.01); G-protein activation (1.98); Thrombin signalling through proteinase activated receptors (PARs) (1.98); ADP signalling through P2Y purinoceptor 12 (1.97); tRNA Aminoacylation (1.96); MAPK targets/ Nuclear events mediated by MAP kinases (1.96); MAP kinase activation in TLR cascade (1.95); MyD88 cascade initiated on plasma membrane (1.95); Sig…	Alkylthiols/Thiols	FDB008281
116	Mangiferol	0.7	1	Mango	Chemical carcinogenesis (2.03); Metabolism of xenobiotics by cytochrome P450 (2.02); Drug metabolism - cytochrome P450 (2.02); Retinol metabolism (1.99); Steroid hormone biosynthesis (1.96); Linoleic acid metabolism (1.96); Ascorbate and aldarate metabolism (1.93); Arachidonic acid metabolism (1.92); Pentose and glucuronate interconversions (1.88); VEGF signaling pathway (1.88)	Senescence-Associated Secretory Phenotype (SASP) (1.94); Glucuronidation (1.92); Xenobiotics (1.91); Presynaptic function of Kainate receptors (1.89); ADP signalling through P2Y purinoceptor 12 (1.89); APC/C:Cdc20 mediated degradation of Cyclin B (1.89); Phosphorylation of the APC/C (1.89); Acyl chain remodelling of PI (1.88); APC-Cdc20 mediated degradation of Nek2A (1.87); Signaling by EGFR in C…	1-benzopyrans/Benzopyrans	FDB005974
117	Solasonine	0.7	1	Eggplant	Thyroid hormone signaling pathway (2.10); Non-small cell lung cancer (1.95); Progesterone-mediated oocyte maturation (1.95); HIF-1 signaling pathway (1.94); Chronic myeloid leukemia (1.94); Pancreatic cancer (1.93); Endometrial cancer (1.92); Glioma (1.92); Acute myeloid leukemia (1.91); Longevity regulating pathway - multiple species (1.91)	Signaling by Ligand-Responsive EGFR Variants in Cancer (1.91); Presynaptic function of Kainate receptors (1.91); Signaling by NOTCH1 PEST Domain Mutants in Cancer (1.91); Formation of RNA Pol II elongation complex (1.91); Constitutive Signaling by NOTCH1 HD+PEST Domain Mutants (1.91); Vasopressin regulates renal water homeostasis via Aquaporins (1.90); Cooperation of PDCL (PhLP1) and TRiC/CCT in …	Steroidal glycosides/Steroids and steroid derivatives	FDB002456
